# Supplementary material for: Hyperthermia differentially affects specific human stem cells and their differentiated derivatives
Source: Protein Cell. 2021 Nov 1;13(8):615–22. doi: 10.1007/s13238-021-00887-y (PMC9232687; doi:10.1007/s13238-021-00887-y)
Supplement: Supplementary file 2 — Supplementary file2 (XLSX 383 kb) [file 13238_2021_887_MOESM2_ESM.xlsx]

## Sheet: SASP-related genes
Supplementary Table 1. Lists of downregulated SASP-related genes upon APOE deficiency, differentially expressed genes (DEGs) and repetitive elements (REs) between APOE+/+ and APOE-/- hMPCs.
Downregulated SASP-related genes in APOE-/- hMPCs compared to APOE+/+ hMPCs (Passage 3, P3), related to Fig. S2
GeneID	Symbol	Length	baseMean	log2FoldChange	lfcSE	stat	Pvalue	Padj	APOE+/+_P3_#1	APOE+/+_P3_#2	APOE-/-_P3_#1	APOE-/-_P3_#2
ENSG00000010278	CD9	38545	791.163	-1.0575	0.120349	-8.78694	1.53682e-18	7.10644e-17	1101.78	1035.69	528.958	498.226
ENSG00000011422	PLAUR	24453	1058.41	-1.00933	0.109423	-9.22414	2.85851e-20	1.47341e-18	1336.33	1491.74	716.45	689.118
ENSG00000076662	ICAM3	6048	190.252	-0.9847	0.244571	-4.02624	5.66769e-05	0.000523488	288.046	217.485	136.167	119.307
ENSG00000090339	ICAM1	15781	211.519	-1.41167	0.238199	-5.92645	3.09547e-09	6.18277e-08	296.276	319.042	94.2698	136.487
ENSG00000105329	TGFB1	52325	2907.81	-0.799713	0.0734648	-10.8857	1.34921e-27	9.95026e-26	3572.8	3814.13	2137.83	2106.49
ENSG00000106366	SERPINE1	12178	29859.7	-2.87443	0.0492382	-58.378	0	0	51538.7	53565.5	7304.86	7029.57
ENSG00000108691	CCL2	1919	798.864	-1.15343	0.122435	-9.4207	4.48111e-21	2.40458e-19	1078.12	1125.75	525.816	465.775
ENSG00000115008	IL1A	10676	10.9973	-5.43132	1.67865	-3.23553	0.00121419	0.00769558	26.7472	16.2874	0	0.954457
ENSG00000122641	INHBA	17995	1886.41	-1.37733	0.0882959	-15.5991	7.38707e-55	1.31152e-52	2671.63	2777.49	995.07	1101.44
ENSG00000125538	IL1B	7153	22.7295	-6.48866	1.55184	-4.18126	2.89897e-05	0.000286924	39.092	50.7785	1.04744	0
ENSG00000130513	GDF15	14446	369.052	-0.811327	0.167118	-4.85483	1.20493e-06	1.62553e-05	483.507	457.006	260.813	274.884
ENSG00000138685	FGF2	71529	574.143	-1.01022	0.136253	-7.41433	1.22238e-13	3.93268e-12	779.783	754.971	378.126	383.692
ENSG00000150630	VEGFC	109193	317.287	-1.05664	0.189524	-5.57521	2.47236e-08	4.37869e-07	383.719	473.294	202.156	209.98
ENSG00000157557	ETS2	19649	548.756	-0.943154	0.139424	-6.76464	1.33637e-11	3.49663e-10	725.26	718.563	387.553	363.648
ENSG00000164171	ITGA2	105454	3497.19	-1.83078	0.06872	-26.6411	2.27018e-156	2.33196e-153	5491.4	5427.55	1551.26	1518.54
ENSG00000196352	CD55	39459	133.38	-0.964242	0.272374	-3.54014	0.000399908	0.00293572	184.144	168.623	90.08	90.6734
ENSG00000196611	MMP1	8241	1276.43	-1.57115	0.123552	-12.7165	4.78759e-37	4.86083e-35	2010.15	1808.86	732.162	554.539

## Sheet: RNAseq_hESC_39_vs_37
Differentially expressed genes (DEGs) under febrile temperature (39℃) in hESC
GeneID	Symbol	Length	baseMean	log2FoldChange	lfcSE	stat	pvalue	padj	ESC_37_1	ESC_37_2	ESC_39_1	ESC_39_2
ENSG00000004478	FKBP4	10458	3451.08	0.889004	0.0746763	11.9048	1.11778e-32	2.14694e-29	2570.83	2267.03	4630.82	4335.65
ENSG00000005059	CCDC109B	128514	155.498	-0.81566	0.241103	-3.38304	0.000716885	0.0180835	192.646	203.907	115.375	110.064
ENSG00000005436	GCFC2	58990	200.75	-0.704908	0.213661	-3.29919	0.000969637	0.0227121	236.3	261.42	153.833	151.448
ENSG00000007062	PROM1	121303	820.315	-0.63223	0.111114	-5.6899	1.27117e-08	1.64336e-06	1000.24	993.395	665.1	622.523
ENSG00000007944	MYLIP	19124	398.137	0.560197	0.156475	3.5801	0.000343457	0.010239	303.679	339.846	492.039	456.987
ENSG00000013288	MAN2B2	48188	241.175	0.605524	0.202167	2.99518	0.00274286	0.0479555	190.748	192.405	260.158	321.388
ENSG00000017483	SLC38A5	11725	275.034	-0.646643	0.185957	-3.47738	0.000506335	0.0140078	345.434	325.206	229.618	199.877
ENSG00000018625	ATP1A2	27833	447.992	-1.08368	0.148721	-7.28669	3.17661e-13	1.22027e-10	585.53	631.59	297.485	277.362
ENSG00000021826	CPS1	201426	396.253	0.593146	0.155481	3.81492	0.000136227	0.00508768	322.659	309.521	453.58	499.251
ENSG00000026025	VIM	9335	586.418	-0.927948	0.131211	-7.07219	1.52505e-12	5.12608e-10	753.503	783.214	424.171	384.785
ENSG00000038002	AGA	11734	70.8375	-1.19187	0.363269	-3.28095	0.00103458	0.0238593	109.135	87.8371	44.1138	42.2647
ENSG00000039319	ZFYVE16	71338	550.617	0.517601	0.135931	3.80781	0.000140204	0.00516449	430.844	475.784	618.724	677.115
ENSG00000063015	SEZ6	51540	37.5262	-1.89083	0.515249	-3.66975	0.000242791	0.00808	51.2458	66.9235	16.9668	14.9687
ENSG00000064115	TM7SF3	41240	1020.76	0.60272	0.105409	5.71793	1.07832e-08	1.4498e-06	843.657	777.985	1174.11	1287.31
ENSG00000064607	SUGP2	43136	1988.65	0.535876	0.0837747	6.39663	1.58845e-10	3.17509e-08	1548.76	1700.27	2257.72	2447.83
ENSG00000065485	PDIA5	158166	255.831	-0.58072	0.188423	-3.08201	0.00205609	0.0389355	314.118	299.064	205.864	204.279
ENSG00000066032	CTNNA2	1463549	177.673	0.798723	0.240448	3.32181	0.000894356	0.0214388	108.186	151.623	222.831	228.053
ENSG00000066926	FECH	38490	389.969	-0.698203	0.160038	-4.36274	1.28444e-05	0.000722565	518.152	446.505	302.01	293.211
ENSG00000068078	FGFR3	15566	1528.12	0.780328	0.106262	7.3434	2.08237e-13	8.48406e-11	989.803	1261.09	1898.02	1963.55
ENSG00000069482	GAL	7397	649.14	-1.10529	0.128902	-8.57466	9.93811e-18	6.07354e-15	849.351	922.289	436.614	388.307
ENSG00000072134	EPN2	121101	420.859	0.508093	0.154649	3.28546	0.00101815	0.0236018	372.955	322.069	475.072	513.34
ENSG00000072310	SREBF1	26613	981.075	-0.556389	0.112387	-4.95066	7.39633e-07	6.21523e-05	1244.13	1092.73	746.541	840.891
ENSG00000072952	MRVI1	120898	101.484	1.06149	0.319015	3.3274	0.000876603	0.0211597	59.7867	72.1519	111.981	162.015
ENSG00000073605	GSDMB	15260	255.831	0.75987	0.191454	3.96894	7.21928e-05	0.00300505	187.901	192.405	303.141	339.878
ENSG00000080546	SESN1	108383	375.292	0.709711	0.159668	4.44493	8.79207e-06	0.000518462	275.209	294.882	446.794	484.283
ENSG00000080824	HSP90AA1	58962	20729.9	0.798687	0.0547605	14.5851	3.49477e-48	1.56624e-44	15836.8	14427.2	27107.4	25548.1
ENSG00000081059	TCF7	37155	186.513	0.754576	0.225111	3.35202	0.000802257	0.0197914	151.839	125.482	239.798	228.934
ENSG00000082438	COBLL1	190056	109.134	1.07929	0.320372	3.36888	0.000754756	0.0187915	75.9197	63.7864	183.242	113.586
ENSG00000085788	DDHD2	50341	300.547	-1.21379	0.180059	-6.74106	1.57236e-11	4.22807e-09	397.629	442.322	184.373	177.864
ENSG00000086061	DNAJA1	14697	3049.44	0.61072	0.0675701	9.03831	1.5911e-19	1.52802e-16	2401.91	2423.88	3784.74	3587.21
ENSG00000088756	ARHGAP28	185999	235.448	-0.855161	0.19782	-4.32292	1.53975e-05	0.000834754	304.628	302.201	160.619	174.342
ENSG00000090530	LEPREL1	165710	252.538	-0.900189	0.195119	-4.61355	3.95855e-06	0.000260896	312.22	346.12	165.144	186.669
ENSG00000091986	CCDC80	44971	54.3917	-2.69773	0.464076	-5.81312	6.13176e-09	9.05951e-07	81.6136	106.659	16.9668	12.3272
ENSG00000095739	BAMBI	5598	321.969	0.731201	0.170512	4.28826	1.80079e-05	0.00092765	249.586	234.232	413.991	390.068
ENSG00000099219	ERMP1	68042	629.566	0.647832	0.124142	5.21846	1.80416e-07	1.81022e-05	479.243	501.926	773.688	763.406
ENSG00000099250	NRP1	158771	74.3144	-2.02137	0.385995	-5.23678	1.63404e-07	1.66437e-05	97.7466	141.167	24.8847	33.4595
ENSG00000099256	PRTFDC1	103998	114.566	-0.860896	0.28251	-3.04731	0.00230899	0.0421798	150.89	144.304	88.2276	74.8437
ENSG00000099284	H2AFY2	59485	344.903	-0.519539	0.162985	-3.18765	0.00143435	0.0301502	409.966	402.586	286.174	280.884
ENSG00000099622	CIRBP	15496	1882.69	-0.783198	0.0825515	-9.48739	2.36892e-21	2.45001e-18	2478.78	2284.81	1353.95	1413.22
ENSG00000100078	PLA2G3	5799	343.384	-0.707887	0.170573	-4.15006	3.32386e-05	0.00157913	447.926	404.678	240.929	280.003
ENSG00000100591	AHSA1	11605	1366.34	0.563254	0.0946614	5.95019	2.67825e-09	4.1871e-07	1129.3	1074.96	1719.31	1541.78
ENSG00000100612	DHRS7	25737	314.658	0.526041	0.175186	3.00276	0.0026754	0.0470206	278.056	237.369	377.795	365.413
ENSG00000100889	PCK2	16546	786.528	-0.791874	0.114524	-6.91446	4.69644e-12	1.46846e-09	1004.99	988.167	601.758	551.202
ENSG00000101052	IFT52	56366	319.375	-0.55027	0.169591	-3.24469	0.00117577	0.0263032	370.108	388.993	261.289	257.11
ENSG00000101255	TRIB3	16943	141.396	-1.00595	0.254191	-3.95746	7.57522e-05	0.00313381	186.003	191.359	98.4077	89.8124
ENSG00000101665	SMAD7	30859	197.753	0.851567	0.217545	3.91444	9.06154e-05	0.00364768	144.247	138.03	237.536	271.198
ENSG00000102317	RBM3	4618	878.267	-1.96289	0.125942	-15.5857	9.10744e-55	6.12247e-51	1501.31	1292.46	389.106	330.193
ENSG00000102755	FLT1	194777	1153.68	0.564451	0.101873	5.54071	3.0125e-08	3.5529e-06	868.331	994.441	1352.82	1399.14
ENSG00000102802	MEDAG	19382	27.9235	-1.89268	0.593031	-3.19153	0.00141521	0.0298706	38.9088	49.1469	11.3112	12.3272
ENSG00000102879	CORO1A	6250	36.0014	-1.7208	0.51401	-3.3478	0.000814554	0.0200214	54.0928	56.4667	15.8357	17.6103
ENSG00000103257	SLC7A5	39466	3483.78	-0.667851	0.06762	-9.87653	5.26241e-23	7.07531e-20	4393.85	4155.53	2780.3	2605.44
ENSG00000103460	TOX3	109798	245.878	-0.708723	0.199093	-3.55976	0.000371194	0.0108494	278.056	332.526	180.98	191.952
ENSG00000103995	CEP152	98219	294.093	0.707593	0.176937	3.99913	6.35761e-05	0.002705	221.116	225.867	355.173	374.218
ENSG00000104332	SFRP1	47536	5942.85	-0.522451	0.0667654	-7.82518	5.06943e-15	2.72634e-12	6761.59	7249.69	5164.71	4595.4
ENSG00000105088	OLFM2	82835	1135.98	0.524819	0.095304	5.50679	3.65432e-08	4.27238e-06	937.608	925.426	1346.04	1334.86
ENSG00000105696	TMEM59L	13610	151.056	0.84194	0.246347	3.4177	0.000631529	0.0163511	112.93	103.522	184.373	203.399
ENSG00000105894	PTN	116524	456.503	-0.909411	0.144926	-6.275	3.49642e-10	6.18544e-08	579.836	611.722	320.108	314.343
ENSG00000106105	GARS	39353	2094.42	-0.522154	0.0815945	-6.39938	1.56012e-10	3.17509e-08	2601.2	2336.05	1749.85	1690.59
ENSG00000106153	CHCHD2	5008	600.516	-0.519001	0.142047	-3.65374	0.000258449	0.00844093	788.615	625.316	505.612	482.522
ENSG00000106211	HSPB1	1752	1592.31	0.760763	0.0854666	8.90129	5.51989e-19	4.36558e-16	1214.71	1148.16	2042.81	1963.55
ENSG00000106348	IMPDH1	17976	428.128	-0.526849	0.147912	-3.5619	0.00036818	0.0108319	518.152	492.515	354.042	347.803
ENSG00000106404	CLDN15	6729	74.1317	1.12168	0.351538	3.19078	0.00141889	0.0299011	47.4498	46.0099	93.8832	109.184
ENSG00000106462	EZH2	76939	719.846	-0.591256	0.118963	-4.97009	6.69221e-07	5.78503e-05	902.495	828.178	566.693	582.02
ENSG00000106772	PRUNE2	294712	364.1	-0.590689	0.15988	-3.69458	0.000220254	0.00755436	437.487	438.14	280.519	300.255
ENSG00000107186	MPDZ	173887	1545.84	0.522048	0.089874	5.80867	6.29714e-09	9.1911e-07	1251.73	1288.28	1723.83	1919.52
ENSG00000107562	CXCL12	88904	642.804	0.626729	0.126725	4.94557	7.59198e-07	6.34001e-05	492.529	517.611	822.327	738.751
ENSG00000107679	PLEKHA1	57656	718.161	0.529393	0.118111	4.48217	7.38889e-06	0.000449518	585.53	590.809	816.671	879.633
ENSG00000107731	UNC5B	90295	660.095	0.537782	0.122641	4.38501	1.15981e-05	0.000660747	519.101	558.393	766.902	795.985
ENSG00000108474	PIGL	131611	117.882	-0.903532	0.284558	-3.17521	0.00149727	0.0310661	135.706	171.491	85.9654	78.3657
ENSG00000108773	KAT2A	8251	804.612	0.708481	0.112732	6.28467	3.28549e-10	5.88978e-08	594.071	628.453	972.766	1023.16
ENSG00000108821	COL1A1	18344	1597.8	-0.685209	0.108834	-6.29589	3.05639e-10	5.55314e-08	1726.22	2215.79	1194.47	1254.73
ENSG00000110092	CCND1	13388	2497.57	0.657744	0.0757957	8.67785	4.03335e-18	2.85413e-15	2024.21	1849.81	3128.69	2987.58
ENSG00000110172	CHORDC1	22205	1251.7	0.826835	0.0919614	8.9911	2.44759e-19	2.05674e-16	900.597	904.513	1598.28	1603.42
ENSG00000111052	LIN7A	145406	256.573	-0.99428	0.192257	-5.17161	2.3208e-07	2.2611e-05	329.302	354.485	162.882	179.625
ENSG00000111860	CEP85L	249304	386.356	0.528429	0.159571	3.31156	0.000927786	0.022078	299.883	333.572	432.089	479.88
ENSG00000111962	UST	329663	448.199	-0.583759	0.144539	-4.03877	5.37333e-05	0.00236867	528.591	546.89	356.304	361.011
ENSG00000112280	COL9A1	88023	444.888	0.519613	0.144776	3.58908	0.000331852	0.0101592	368.21	362.851	531.628	516.862
ENSG00000112419	PHACTR2	294341	674.593	-0.778979	0.120181	-6.48173	9.06747e-11	1.99856e-08	859.79	844.909	498.825	494.849
ENSG00000114019	AMOTL2	19606	606.357	0.540302	0.126868	4.25878	2.05544e-05	0.00103892	498.223	490.424	694.51	742.273
ENSG00000114200	BCHE	64569	32.0258	-2.20175	0.596649	-3.6902	0.00022408	0.00762723	50.2968	55.421	5.65562	16.7298
ENSG00000114735	HEMK1	15784	145.931	0.761975	0.248406	3.06746	0.00215885	0.0402019	112.93	103.522	183.242	184.027
ENSG00000114988	LMAN2L	34136	400.95	0.790146	0.154011	5.13044	2.89061e-07	2.73691e-05	301.781	285.47	522.579	493.968
ENSG00000115290	GRB14	129037	152.986	0.757168	0.248068	3.05226	0.00227125	0.0417172	121.471	105.614	206.996	177.864
ENSG00000115419	GLS	84726	878.263	0.617086	0.107375	5.74703	9.08241e-09	1.26141e-06	708.9	677.6	1049.68	1076.87
ENSG00000115461	IGFBP5	23421	201.285	-1.27715	0.259408	-4.92332	8.50881e-07	7.01847e-05	217.32	353.44	104.063	130.316
ENSG00000115738	ID2	5609	737.408	0.52899	0.127267	4.15653	3.23117e-05	0.00154054	541.877	666.098	882.276	859.382
ENSG00000116406	EDEM3	64683	376.68	0.918657	0.16089	5.70984	1.13084e-08	1.50536e-06	276.158	244.689	503.35	482.522
ENSG00000116667	C1orf21	241963	609.639	-0.571723	0.130224	-4.39029	1.13198e-05	0.000647639	706.053	750.798	520.317	461.389
ENSG00000116729	WLS	134662	75.1083	-1.40123	0.412528	-3.39669	0.000682059	0.0173351	80.6646	138.03	27.147	54.5919
ENSG00000116918	TSNAX	37872	258.996	-0.823179	0.189818	-4.33667	1.44656e-05	0.00079709	321.71	339.846	195.684	178.744
ENSG00000117245	KIF17	54004	135.283	0.914619	0.260098	3.51643	0.000437385	0.0125655	87.3076	100.385	176.455	176.983
ENSG00000117262	GPR89A	62693	143.028	1.01756	0.298315	3.41102	0.000647207	0.0165747	111.032	77.3803	237.536	146.165
ENSG00000117322	CR2	35666	137.69	0.968249	0.256641	3.77277	0.000161443	0.00580374	91.1036	95.1568	186.635	177.864
ENSG00000118257	NRP2	116144	378.585	-0.555477	0.162402	-3.42038	0.000625339	0.0163074	454.569	447.551	279.387	332.834
ENSG00000118276	B4GALT6	63590	366.429	-0.509727	0.158685	-3.21219	0.00131728	0.0285199	435.589	425.591	296.354	308.18
ENSG00000118507	AKAP7	147870	176.43	-0.766871	0.233165	-3.28896	0.00100559	0.0233913	231.555	212.273	144.784	117.108
ENSG00000118523	CTGF	3198	1459.52	0.502052	0.0926106	5.4211	5.92326e-08	6.58167e-06	1156.83	1261.09	1634.47	1785.68
ENSG00000118689	FOXO3	124940	268.583	0.574836	0.187189	3.07088	0.00213428	0.0400092	228.708	202.862	309.928	332.834
ENSG00000118785	SPP1	7744	327.366	-0.731174	0.18048	-4.05128	5.09382e-05	0.00226263	453.62	362.851	257.896	235.097
ENSG00000120156	TEK	121035	150.852	-1.89707	0.261862	-7.24455	4.33882e-13	1.62043e-10	252.433	222.73	70.1296	58.1139
ENSG00000120254	MTHFD1L	236339	1003.76	-0.538457	0.104432	-5.15606	2.52199e-07	2.40484e-05	1215.66	1160.7	858.522	780.135
ENSG00000120694	HSPH1	25764	2364.11	0.963868	0.0770854	12.5039	7.10697e-36	1.91107e-32	1677.82	1525.65	3177.33	3075.63
ENSG00000120738	EGR1	3826	187.734	0.811108	0.221515	3.66164	0.000250602	0.00827848	133.808	139.075	226.225	251.827
ENSG00000120885	CLU	18115	1822.13	0.549244	0.0791947	6.93536	4.05178e-12	1.29705e-09	1488.03	1470.22	2193.25	2137.01
ENSG00000120896	SORBS3	30803	476.554	-0.516137	0.140458	-3.67467	0.000238154	0.00800225	569.397	552.119	398.155	386.546
ENSG00000121057	AKAP1	36258	962.565	-0.667597	0.103455	-6.45302	1.09645e-10	2.3034e-08	1171.06	1191.03	763.508	724.663
ENSG00000121440	PDZRN3	242508	276.033	-0.636177	0.185725	-3.42537	0.000613962	0.0161541	314.118	357.622	222.831	209.562
ENSG00000122507	BBS9	476825	402.052	0.556715	0.157122	3.54321	0.000395289	0.0114595	328.353	323.115	443.4	513.34
ENSG00000122884	P4HA1	89758	466.651	0.859794	0.149553	5.74908	8.97312e-09	1.26141e-06	301.781	361.805	605.151	597.869
ENSG00000124440	HIF3A	46388	352.99	0.507428	0.163617	3.10132	0.00192663	0.0374328	277.107	306.384	404.942	423.527
ENSG00000124587	PEX6	15351	428.289	0.707126	0.152389	4.64027	3.47951e-06	0.000235085	303.679	347.165	546.332	515.981
ENSG00000124762	CDKN1A	10812	381.314	0.646118	0.169914	3.80262	0.000143174	0.00521675	270.464	325.206	424.171	505.415
ENSG00000124839	RAB17	27293	365.353	-0.943612	0.161412	-5.846	5.03525e-09	7.69306e-07	470.702	490.424	259.027	241.261
ENSG00000125144	MT1G	1335	545.206	-0.538435	0.163962	-3.28391	0.00102378	0.0236775	533.336	759.163	428.696	459.628
ENSG00000125170	DOK4	15377	308.18	-0.51592	0.172643	-2.98836	0.00280475	0.0486458	358.72	367.033	245.454	261.513
ENSG00000125285	SOX21	2504	415.916	-1.08291	0.175125	-6.18365	6.26381e-10	1.06604e-07	478.294	652.504	259.027	273.84
ENSG00000125378	BMP4	9026	203.696	0.687064	0.218828	3.13974	0.00169097	0.0340855	164.176	147.441	275.994	227.173
ENSG00000125968	ID1	1233	2561.75	1.32274	0.0722277	18.3134	6.46642e-75	8.6941e-71	1480.43	1445.13	3739.49	3581.93
ENSG00000128052	KDR	47113	966.138	-0.763682	0.109234	-6.99126	2.72423e-12	8.93349e-10	1148.28	1285.14	688.854	742.273
ENSG00000128564	VGF	3085	353.482	0.597832	0.177478	3.3685	0.000755796	0.0187915	297.985	263.511	477.334	375.099
ENSG00000128610	FEZF1	9298	235.382	-0.883546	0.205851	-4.29216	1.76945e-05	0.000920563	274.26	336.709	160.619	169.939
ENSG00000129566	TEP1	47763	380.364	0.970062	0.168654	5.75178	8.83082e-09	1.26141e-06	263.821	250.963	450.187	556.485
ENSG00000129646	QRICH2	33632	68.9364	1.14449	0.369111	3.10065	0.00193094	0.0374486	40.8068	44.9642	106.326	83.6488
ENSG00000129667	RHBDF2	30900	235.349	0.720132	0.197231	3.65122	0.000261001	0.00847623	184.105	171.491	287.305	298.494
ENSG00000130054	FAM155B	27268	318.871	0.575557	0.174446	3.29935	0.000969087	0.0227121	238.198	273.968	397.024	366.294
ENSG00000130066	SAT1	3054	451.6	-0.591021	0.145546	-4.06072	4.89217e-05	0.00219182	535.234	551.073	344.993	375.099
ENSG00000130844	ZNF331	59289	1190.65	0.514956	0.102812	5.00871	5.4797e-07	4.84701e-05	956.588	1005.94	1299.66	1500.4
ENSG00000131080	EDA2R	43630	227.637	1.04326	0.209301	4.98451	6.212e-07	5.45885e-05	164.176	132.801	321.239	292.331
ENSG00000131203	IDO1	26170	1074.71	0.525566	0.109773	4.78774	1.68674e-06	0.000126999	804.748	958.888	1225.01	1310.2
ENSG00000131389	SLC6A6	86782	2092.26	-0.837797	0.0929531	-9.01311	2.00286e-19	1.79523e-16	2435.12	2933.13	1462.54	1538.26
ENSG00000131711	MAP1B	102335	1808.18	-0.506127	0.0794548	-6.37	1.89029e-10	3.63046e-08	2151.37	2092.4	1504.39	1484.55
ENSG00000131969	ABHD12B	32811	102.43	-1.41271	0.390002	-3.62231	0.000291987	0.00926621	88.2566	210.182	45.2449	66.0385
ENSG00000132698	RAB25	9345	294.382	0.554575	0.177147	3.13058	0.0017446	0.0348014	247.688	229.004	357.435	343.4
ENSG00000134569	LRP4	61775	383.705	1.06838	0.158632	6.73498	1.63954e-11	4.23915e-09	258.127	237.369	510.137	529.189
ENSG00000134686	PHC2	107430	135.835	-0.855768	0.259697	-3.29526	0.000983302	0.0229523	165.125	185.085	92.7521	100.379
ENSG00000134815	DHX34	33424	762.55	0.598462	0.114249	5.23821	1.62138e-07	1.66408e-05	594.071	619.042	935.439	901.646
ENSG00000135046	ANXA1	18637	111.12	-1.24547	0.287426	-4.33319	1.46962e-05	0.000804601	154.686	157.898	66.7363	65.158
ENSG00000135063	FAM189A2	67884	162.358	-0.709494	0.237019	-2.99341	0.00275882	0.048047	189.799	213.319	122.161	124.152
ENSG00000135452	TSPAN31	12199	178.371	0.723854	0.23574	3.07056	0.0021366	0.0400092	153.737	115.025	222.831	221.889
ENSG00000135473	PAN2	17831	605.804	0.742257	0.129744	5.72093	1.05943e-08	1.4388e-06	426.099	481.012	754.459	761.645
ENSG00000135636	DYSF	233047	177.98	-0.975049	0.226237	-4.30986	1.63357e-05	0.000864697	234.402	237.369	122.161	117.989
ENSG00000135842	FAM129A	183825	250.749	-0.959781	0.196224	-4.89125	1.00198e-06	8.11539e-05	355.873	306.384	170.8	169.939
ENSG00000136104	RNASEH2B	60779	303.496	-0.567754	0.177185	-3.20429	0.00135394	0.0290795	382.445	341.937	254.503	235.097
ENSG00000136110	LECT1	36549	1194.03	-0.658341	0.0973565	-6.76216	1.35946e-11	3.8079e-09	1399.77	1523.55	946.75	906.049
ENSG00000136167	LCP1	85952	48.7159	-2.16346	0.486112	-4.45055	8.56519e-06	0.000509553	93.9506	64.8321	23.7536	12.3272
ENSG00000136367	ZFHX2	35336	636.035	0.69029	0.130642	5.28383	1.26513e-07	1.32888e-05	446.028	528.068	779.344	790.701
ENSG00000137203	TFAP2A	26474	35.8825	2.54214	0.560897	4.53229	5.8349e-06	0.000370048	7.59197	13.5938	55.425	66.9191
ENSG00000137266	SLC22A23	188061	313.545	0.787422	0.177085	4.44658	8.7248e-06	0.000516762	245.79	214.364	376.664	417.364
ENSG00000137834	SMAD6	79773	98.8838	1.05437	0.312992	3.36867	0.000755331	0.0187915	72.1237	56.4667	119.899	147.046
ENSG00000137868	STRA6	32802	66.2544	-1.20669	0.370116	-3.2603	0.00111293	0.0253187	93.9506	90.9741	39.5893	40.5036
ENSG00000138161	CUZD1	47482	136.308	-3.13602	0.31912	-9.82711	8.60541e-23	9.64165e-20	204.983	284.425	29.4092	26.4154
ENSG00000139209	SLC38A4	67646	170.86	0.719221	0.231094	3.11225	0.00185668	0.0363893	121.471	136.984	209.258	215.726
ENSG00000139219	COL2A1	31522	423.497	-1.19394	0.160021	-7.46112	8.57933e-14	3.97755e-11	558.958	621.133	233.011	280.884
ENSG00000139372	TDG	23071	969.135	-0.640696	0.102875	-6.22794	4.7262e-10	8.25243e-08	1203.33	1158.61	747.672	766.928
ENSG00000140105	WARS	43018	1017.17	-0.505958	0.106217	-4.76346	1.90305e-06	0.000141362	1262.16	1124.11	865.309	817.117
ENSG00000140326	CDAN1	13568	365.412	0.650576	0.159346	4.08279	4.44981e-05	0.00202121	286.597	282.333	436.614	456.106
ENSG00000140836	ZFHX3	276814	131.967	0.932937	0.284121	3.28359	0.00102494	0.0236775	111.032	70.0605	174.193	172.581
ENSG00000141150	RASL10B	11873	429.291	0.754812	0.149532	5.04783	4.4685e-07	4.00526e-05	304.628	334.617	537.284	540.636
ENSG00000141314	RHBDL3	58486	267.084	-0.688586	0.184811	-3.72589	0.000194629	0.00685023	332.149	327.298	200.209	208.682
ENSG00000142188	TMEM50B	47527	193.476	0.729623	0.22808	3.19899	0.00137912	0.0292923	144.247	147.441	209.258	272.959
ENSG00000143545	RAB13	4708	1013.34	-0.508189	0.109052	-4.66004	3.16148e-06	0.000219104	1274.5	1104.24	861.916	812.714
ENSG00000143554	SLC27A3	5804	320.421	0.576946	0.175355	3.29016	0.00100131	0.0233321	274.26	239.461	406.073	361.891
ENSG00000143632	ACTA1	2854	382.514	-0.989744	0.163612	-6.04934	1.45439e-09	2.4141e-07	489.682	527.022	278.256	235.097
ENSG00000143669	LYST	222600	45.1484	1.43497	0.453011	3.16762	0.0015369	0.0316927	23.7249	25.0963	62.2118	69.5606
ENSG00000145348	TBCK	279897	286.666	0.721461	0.179232	4.0253	5.69034e-05	0.00247594	213.524	219.593	347.255	366.294
ENSG00000145808	ADAMTS19	278419	461.707	0.500182	0.144528	3.46079	0.000538591	0.01466	391.935	373.307	518.054	563.529
ENSG00000145882	PCYOX1L	11647	403.91	0.539678	0.164786	3.27502	0.00105654	0.0242408	345.434	313.704	426.433	530.069
ENSG00000147596	PRDM14	20043	993.337	0.740186	0.104107	7.10987	1.16148e-12	4.10951e-10	722.186	765.437	1283.82	1201.9
ENSG00000147854	UHRF2	93904	696.179	0.62969	0.125011	5.03708	4.72695e-07	4.20887e-05	537.132	555.256	906.03	786.299
ENSG00000148400	NOTCH1	51419	1541.24	0.522938	0.0882737	5.92405	3.14113e-09	4.8543e-07	1214.71	1316.51	1767.95	1865.81
ENSG00000148634	HERC4	153441	668.263	0.719392	0.123134	5.84237	5.14643e-09	7.77458e-07	480.192	530.159	835.9	826.803
ENSG00000148690	FRA10AC1	34690	341.273	0.585226	0.186246	3.14221	0.00167676	0.0338498	263.821	281.288	473.941	346.042
ENSG00000149927	DOC2A	17762	231.165	1.62394	0.208648	7.78316	7.07371e-15	3.65793e-12	103.441	123.39	343.861	353.967
ENSG00000151012	SLC7A11	78253	326.193	-1.03649	0.173215	-5.98386	2.17916e-09	3.44692e-07	446.028	431.866	197.947	228.934
ENSG00000152256	PDK1	69723	477.842	-0.617569	0.147737	-4.1802	2.91251e-05	0.00141879	618.745	537.479	395.893	359.25
ENSG00000153093	ACOXL	385650	153.945	-0.919769	0.250055	-3.67826	0.000234829	0.00793286	186.952	216.456	96.1455	116.228
ENSG00000153774	CFDP1	139788	661.829	0.541539	0.120721	4.48587	7.26156e-06	0.000443781	534.285	543.753	791.786	777.494
ENSG00000154358	OBSCN	170747	1383.39	0.640518	0.0978782	6.54404	5.98802e-11	1.41244e-08	1018.27	1146.06	1599.41	1769.83
ENSG00000154864	PIEZO2	482108	425.289	0.505747	0.155651	3.24923	0.00115717	0.0260169	336.893	367.033	459.236	537.994
ENSG00000155760	FZD7	3851	4793.29	-0.56294	0.0652077	-8.63303	5.97468e-18	4.01648e-15	5430.15	6003.24	3930.65	3809.1
ENSG00000155849	ELMO1	594892	316.903	0.678834	0.172621	3.93251	8.40627e-05	0.00341457	255.28	232.141	377.795	402.395
ENSG00000157570	TSPAN18	205958	273.579	0.572197	0.18253	3.1348	0.0017197	0.0345094	215.422	224.821	321.239	332.834
ENSG00000158201	ABHD3	53909	166.407	0.87424	0.244401	3.57707	0.000347473	0.0103358	111.032	124.436	188.898	241.261
ENSG00000158555	GDPD5	91264	94.6772	-1.06574	0.328652	-3.24277	0.00118376	0.0264379	148.043	107.705	70.1296	52.8308
ENSG00000159167	STC1	12893	399.442	-1.98614	0.172158	-11.5367	8.61535e-31	1.44792e-27	581.734	693.285	173.062	149.687
ENSG00000160888	IER2	4494	631.263	0.533851	0.124166	4.2995	1.71186e-05	0.000899063	522.897	508.2	765.77	728.185
ENSG00000161395	PGAP3	25676	278.572	-0.544112	0.181091	-3.00464	0.00265895	0.0467927	324.557	336.709	220.569	232.456
ENSG00000161912	ADCY10P1	39811	157.091	0.972664	0.267816	3.63184	0.00028141	0.00898597	87.3076	125.482	178.717	236.858
ENSG00000162878	PKDCC	10509	485.707	-0.734047	0.160981	-4.55985	5.11911e-06	0.000330896	521.948	692.24	351.779	376.86
ENSG00000163050	ADCK3	90010	452.056	0.521415	0.145061	3.59446	0.00032507	0.0100013	359.669	382.719	546.332	519.503
ENSG00000163378	EOGT	38748	245.83	-0.659168	0.192801	-3.4189	0.00062875	0.0163511	311.271	290.699	191.16	190.191
ENSG00000163584	RPL22L1	5609	726.779	-0.806014	0.1273	-6.33162	2.42601e-10	4.46818e-08	937.608	909.741	582.528	477.239
ENSG00000163703	CRELD1	11592	300.822	1.38365	0.179064	7.72715	1.09985e-14	5.28123e-12	164.176	169.4	424.171	445.54
ENSG00000163735	CXCL5	3138	328.486	-1.2287	0.181397	-6.77353	1.25679e-11	3.59524e-09	415.66	506.109	184.373	207.801
ENSG00000163827	LRRC2	64677	75.4573	-1.17809	0.349672	-3.36912	0.000754087	0.0187915	98.6956	110.842	42.9827	49.3088
ENSG00000164066	INTU	103467	428.171	0.513308	0.148239	3.46271	0.000534763	0.0146136	364.414	340.891	509.005	498.371
ENSG00000164070	HSPA4L	58913	174.52	0.907016	0.232754	3.89689	9.74368e-05	0.00386442	117.675	125.482	209.258	245.663
ENSG00000164284	GRPEL2	9154	397.256	-0.611375	0.158872	-3.84823	0.000118972	0.00454428	498.223	461.145	338.206	291.45
ENSG00000164344	KLKB1	49493	123.299	-0.884826	0.286732	-3.08589	0.00202941	0.0385931	147.094	173.583	71.2608	101.259
ENSG00000164434	FABP7	4600	64.5999	-1.56077	0.385906	-4.04443	5.24511e-05	0.00231975	86.3586	106.659	32.8026	32.579
ENSG00000164930	FZD6	34434	239.605	-0.729398	0.197202	-3.69874	0.000216673	0.00748888	305.577	291.744	191.16	169.939
ENSG00000165568	AKR1E2	61434	61.3431	1.16812	0.384213	3.04029	0.00236352	0.0430007	38.9088	36.5988	87.0965	82.7683
ENSG00000166147	FBN1	237544	168.024	-1.32058	0.240952	-5.48069	4.23682e-08	4.86872e-06	222.065	258.283	90.4899	101.259
ENSG00000166340	TPP1	6693	673.654	0.584858	0.122049	4.79198	1.65142e-06	0.000125923	519.101	559.438	788.393	827.683
ENSG00000166801	FAM111A	12292	488.21	0.526928	0.140475	3.75105	0.000176094	0.00626344	391.935	407.815	598.364	554.724
ENSG00000168010	ATG16L2	29367	332.151	0.601746	0.191361	3.14456	0.00166336	0.0336299	248.637	280.242	334.812	464.911
ENSG00000168077	SCARA3	42909	236.908	-0.702145	0.20122	-3.48943	0.000484046	0.0135583	311.271	275.014	192.291	169.059
ENSG00000168209	DDIT4	2117	314.341	-1.04663	0.183545	-5.70233	1.1818e-08	1.54266e-06	409.017	437.094	230.749	180.505
ENSG00000168234	TTC39C	142838	277.774	-0.704057	0.184454	-3.81698	0.000135093	0.0050675	326.455	361.805	219.438	203.399
ENSG00000168918	INPP5D	191873	253.113	1.27464	0.197304	6.46027	1.04514e-10	2.23045e-08	156.584	139.075	377.795	338.998
ENSG00000169174	PCSK9	25305	1167.45	-0.887604	0.119431	-7.43195	1.07005e-13	4.64089e-11	1329.54	1703.41	782.737	854.098
ENSG00000169627	BOLA2B	1373	100.345	-6.03708	1.97549	-3.05599	0.00224319	0.0413256	9.48996	385.856	3.39337	2.64154
ENSG00000170017	ALCAM	209992	623.539	-0.8254	0.151754	-5.43908	5.35554e-08	6.00044e-06	673.787	921.243	445.663	453.465
ENSG00000170340	B3GNT2	28619	1112.45	-0.59109	0.10548	-5.60381	2.09685e-08	2.53983e-06	1267.86	1408.53	834.769	938.628
ENSG00000170385	SLC30A1	7175	508.836	0.808844	0.143201	5.64831	1.62029e-08	2.01711e-06	347.332	393.175	614.2	680.637
ENSG00000170779	CDCA4	11576	820.42	-0.60112	0.113313	-5.30495	1.12706e-07	1.21226e-05	1037.25	940.066	657.183	647.178
ENSG00000170955	PRKCDBP	1702	194.728	-1.45038	0.22688	-6.39273	1.62946e-10	3.17509e-08	300.832	268.74	114.243	95.0955
ENSG00000171246	NPTX1	10696	138.265	-3.69779	0.32813	-11.2693	1.86114e-29	2.78033e-26	244.841	268.74	19.2291	20.2518
ENSG00000171497	PPID	14263	552.292	0.644797	0.137234	4.69852	2.62048e-06	0.000185434	464.059	397.358	666.232	681.518
ENSG00000171681	ATF7IP	133088	1607.74	0.613895	0.0838566	7.32077	2.46547e-13	9.74947e-11	1241.29	1300.82	1929.7	1959.14
ENSG00000171724	VAT1L	191578	2041.51	0.979553	0.0812055	12.0626	1.66361e-33	3.72788e-30	1340.93	1408.53	2593.67	2822.93
ENSG00000171798	KNDC1	65966	408.242	0.564052	0.157056	3.59142	0.000328887	0.0100956	301.781	357.622	479.596	493.968
ENSG00000172201	ID4	3299	497.449	0.983802	0.138972	7.07912	1.45072e-12	5.00125e-10	339.74	328.343	663.969	657.744
ENSG00000172318	B3GALT1	55370	122.747	-0.832292	0.270511	-3.07674	0.00209278	0.039353	155.635	158.943	84.8342	91.5734
ENSG00000172379	ARNT2	193587	151.889	-0.968732	0.253821	-3.81659	0.000135309	0.0050675	215.422	187.177	90.4899	114.467
ENSG00000172530	BANP	128075	317.132	0.610756	0.170443	3.58334	0.000339232	0.0101904	243.892	258.283	378.926	387.426
ENSG00000172667	ZMAT3	55057	319.318	0.78277	0.182469	4.28988	1.78772e-05	0.000924459	240.096	230.049	356.304	450.823
ENSG00000173175	ADCY5	167463	190.624	-0.874727	0.229373	-3.81356	0.00013698	0.00510165	234.402	258.283	152.702	117.108
ENSG00000173320	STOX2	170096	333.078	0.538882	0.170121	3.16763	0.00153685	0.0316927	279.005	264.557	368.746	420.005
ENSG00000173451	THAP2	17631	98.547	0.98535	0.303137	3.25052	0.00115196	0.0259432	65.4807	66.9235	124.424	137.36
ENSG00000173726	TOMM20	19601	2641.02	-0.602353	0.0701405	-8.58781	8.86429e-18	5.67526e-15	3115.55	3254.15	2084.66	2109.71
ENSG00000174307	PHLDA3	3746	631.218	0.550184	0.132222	4.16107	3.16754e-05	0.00151776	555.162	468.464	774.819	726.424
ENSG00000174672	BRSK2	72791	396.055	-0.585385	0.163823	-3.57328	0.000352537	0.0104402	434.64	515.52	338.206	295.853
ENSG00000175193	PARL	55549	458.871	-0.583816	0.153198	-3.81086	0.000138482	0.00512301	588.377	511.337	395.893	339.878
ENSG00000175445	LPL	65542	141.049	-0.849558	0.264023	-3.21775	0.00129203	0.0281544	167.972	195.542	87.0965	113.586
ENSG00000175592	FOSL1	8525	107.534	1.04916	0.290431	3.61243	0.000303343	0.00950687	71.1747	69.0148	140.259	149.687
ENSG00000175745	NR2F1	11279	47.3763	-2.94833	0.538857	-5.47146	4.46348e-08	5.08572e-06	55.9907	111.888	10.1801	11.4467
ENSG00000177595	PIDD	10575	527.102	0.642684	0.136657	4.70292	2.56473e-06	0.000182448	432.742	390.038	648.134	637.492
ENSG00000177943	MAMDC4	9855	250.126	1.41576	0.211377	6.69778	2.11611e-11	5.26872e-09	117.675	155.806	332.55	394.47
ENSG00000179761	PIPOX	106704	554.325	-0.928172	0.139439	-6.65647	2.80491e-11	6.85672e-09	686.124	766.483	407.204	357.489
ENSG00000180011	ZADH2	14241	109.594	1.09659	0.318742	3.44037	0.000580928	0.0154359	88.2566	51.2383	136.866	162.015
ENSG00000180773	SLC36A4	53790	296.833	-0.705417	0.179054	-3.93969	8.15861e-05	0.00333819	375.802	360.759	210.389	240.38
ENSG00000180891	CUEDC1	94081	95.1168	-0.966245	0.310354	-3.11336	0.00184969	0.0363052	115.777	135.938	64.474	64.2775
ENSG00000180957	PITPNB	68466	660.084	-1.24935	0.126842	-9.84968	6.87641e-23	8.40485e-20	969.874	887.782	404.942	377.74
ENSG00000181458	TMEM45A	84826	152.836	0.794125	0.242555	3.274	0.00106038	0.0242875	114.828	108.751	192.291	195.474
ENSG00000181929	PRKAG1	16924	346.815	-0.579647	0.165862	-3.49474	0.000474519	0.0134032	408.068	422.454	295.223	261.513
ENSG00000182054	IDH2	19460	838.638	-0.726551	0.112084	-6.48221	9.03898e-11	1.99856e-08	1092.29	998.624	624.38	639.253
ENSG00000182287	AP1S2	29126	6069.61	0.501256	0.0672363	7.45513	8.97762e-14	4.02347e-11	4674.75	5377.93	7178.11	7047.63
ENSG00000182718	ANXA2	55750	1402.01	-0.762421	0.0960434	-7.93829	2.04982e-15	1.14832e-12	1820.17	1705.5	1108.5	973.848
ENSG00000182866	LCK	34927	395.799	-0.649954	0.156783	-4.14556	3.38986e-05	0.00158804	510.56	455.916	315.583	301.136
ENSG00000183337	BCOR	127515	1079.14	0.630805	0.0975484	6.46659	1.00242e-10	2.17379e-08	841.759	852.229	1305.32	1317.25
ENSG00000183856	IQGAP3	47200	750.608	0.537125	0.117874	4.55677	5.19468e-06	0.000334175	647.215	577.215	891.325	886.677
ENSG00000184012	TMPRSS2	66566	195.213	-0.686723	0.215814	-3.18201	0.00146256	0.0304871	249.586	232.141	145.915	153.209
ENSG00000184110	EIF3C	47173	493.833	-0.641307	0.157895	-4.0616	4.87376e-05	0.00219156	525.744	677.6	408.335	363.652
ENSG00000184216	IRAK1	9481	458.156	-0.794012	0.164459	-4.82802	1.37899e-06	0.000107793	500.121	662.961	323.501	346.042
ENSG00000184307	ZDHHC23	17501	334.12	0.508468	0.167682	3.03234	0.00242664	0.0436762	266.668	285.47	376.664	407.678
ENSG00000184381	PLA2G6	94196	267.173	1.10688	0.193342	5.72501	1.03429e-08	1.41898e-06	186.003	152.669	354.042	375.979
ENSG00000184486	POU3F2	4081	36.1025	-1.72365	0.539526	-3.19476	0.00139949	0.0296318	39.8578	71.1062	15.8357	17.6103
ENSG00000184898	RBM43	13940	56.9314	-1.43436	0.411272	-3.48762	0.000487334	0.013594	90.1546	76.3346	26.0158	35.2206
ENSG00000185088	RPS27L	32150	916.693	0.549941	0.105812	5.19736	2.02135e-07	2.01311e-05	722.186	766.483	1075.7	1102.4
ENSG00000185100	ADSSL1	23140	173.787	0.702812	0.232576	3.02186	0.00251229	0.045037	144.247	120.253	206.996	223.651
ENSG00000185215	TNFAIP2	13998	349.487	-0.733257	0.184187	-3.98105	6.86126e-05	0.00287382	398.578	475.784	225.094	298.494
ENSG00000185551	NR2F2	14326	24.292	-2.09288	0.649907	-3.22027	0.00128068	0.027998	36.0618	42.8728	6.78674	11.4467
ENSG00000185666	SYN3	545820	273.842	0.644696	0.206081	3.12837	0.00175779	0.0349573	188.85	239.461	288.436	378.621
ENSG00000186469	GNG2	153148	108.273	-0.997516	0.2919	-3.41733	0.000632396	0.0163511	135.706	152.669	76.9164	67.7996
ENSG00000186815	TPCN1	77536	357.671	0.735141	0.176047	4.17582	2.96912e-05	0.00143596	275.209	262.465	390.237	502.773
ENSG00000188092	GPR89B	65248	64.5222	-1.37818	0.445415	-3.09415	0.00197375	0.0381686	63.5827	122.344	47.5072	24.6544
ENSG00000188643	S100A16	6260	161.601	-0.852117	0.237927	-3.58143	0.000341718	0.0102325	204.034	212.273	108.588	121.511
ENSG00000188816	HMX2	2551	55.0474	1.5028	0.414967	3.62149	0.000292907	0.00926621	32.2659	25.0963	79.1786	83.6488
ENSG00000189143	CLDN4	33143	244.815	-0.938452	0.195018	-4.81213	1.49327e-06	0.000114726	311.271	332.526	162.882	172.581
ENSG00000196154	S100A4	6524	128.122	-1.10098	0.27693	-3.97567	7.01816e-05	0.00293041	156.584	193.451	73.523	88.9319
ENSG00000196159	FAT4	176534	220.899	-0.785547	0.236521	-3.32125	0.000896139	0.0214388	228.708	331.48	140.259	183.147
ENSG00000196670	ZFP62	13676	389.421	0.561315	0.156426	3.58838	0.00033274	0.0101592	316.965	312.658	441.138	486.924
ENSG00000197462	AC005276.1	15962	88.3639	-1.25217	0.35363	-3.54089	0.000398777	0.0115302	96.7976	152.669	44.1138	59.8749
ENSG00000197530	MIB2	15196	691.507	0.616017	0.121034	5.08963	3.58763e-07	3.25917e-05	542.826	550.027	799.704	873.47
ENSG00000197568	HHLA3	30535	119.239	0.898625	0.278113	3.23115	0.00123291	0.0273539	91.1036	75.2889	153.833	156.731
ENSG00000197747	S100A10	11476	550.965	-0.562566	0.145886	-3.85621	0.000115159	0.00443643	633.929	678.646	497.694	393.59
ENSG00000197932	F8A1	1701	84.3945	-2.05581	0.396999	-5.17838	2.23816e-07	2.1965e-05	177.462	94.1111	39.5893	26.4154
ENSG00000198000	NOL8	28279	425.94	0.587486	0.149131	3.9394	8.16858e-05	0.00333819	352.077	328.343	521.448	501.893
ENSG00000198185	ZNF334	12498	332.337	0.505965	0.167151	3.02699	0.00246999	0.044397	270.464	279.196	375.533	404.156
ENSG00000198690	FAN1	39257	600.253	0.537105	0.126354	4.25078	2.13023e-05	0.00107269	482.09	497.743	703.559	717.619
ENSG00000198833	UBE2J1	26224	410.548	-0.598622	0.150269	-3.98368	6.78572e-05	0.00285106	493.478	495.652	324.632	328.432
ENSG00000203875	SNHG5	17742	1381.9	-0.708288	0.105119	-6.73799	1.6059e-11	4.23358e-09	1858.13	1568.52	1113.03	987.937
ENSG00000204121	AC068134.5	3999	395.424	-0.815524	0.181202	-4.50062	6.77541e-06	0.000418867	432.742	577.215	255.634	316.104
ENSG00000210196	MT-TP	68	249.73	-0.73327	0.198322	-3.69738	0.000217839	0.00750984	321.71	301.156	206.996	169.059
ENSG00000211445	GPX3	8431	317.752	-0.56963	0.176952	-3.21912	0.00128583	0.0280649	345.434	414.089	257.896	253.588
ENSG00000213903	LTB4R	6587	168.029	-0.730814	0.232391	-3.14477	0.0016622	0.0336299	202.136	217.501	122.161	130.316
ENSG00000214336	FOXI3	4406	140.914	1.07743	0.259886	4.14579	3.38647e-05	0.00158804	92.0526	88.8827	209.258	173.461
ENSG00000215158	RP11-1023L17.1	80099	235.365	0.60684	0.198917	3.05072	0.00228292	0.0418172	173.666	199.725	282.781	285.286
ENSG00000215458	AP001053.11	6810	39.9224	1.54464	0.482922	3.19853	0.00138128	0.0292923	20.8779	19.8679	59.9495	58.9944
ENSG00000215866	RP11-426L16.8	30474	390.766	-0.958639	0.159942	-5.99365	2.05178e-09	3.28406e-07	481.141	551.073	265.814	265.035
ENSG00000215915	ATAD3C	20470	39.0988	1.62415	0.53044	3.06188	0.00219949	0.0407892	11.3879	27.1877	50.9005	66.9191
ENSG00000218226	TATDN2P2	11931	56.7523	-1.676	0.427258	-3.92269	8.7566e-05	0.00353551	83.5116	89.9284	19.2291	34.34
ENSG00000223547	ZNF844	16867	164.437	0.777986	0.253564	3.0682	0.00215353	0.0402019	121.471	120.253	244.323	171.7
ENSG00000224882	IKBKGP1	8299	29.2584	-5.85651	1.36681	-4.28481	1.82891e-05	0.00093143	112.93	2.09136	1.13112	0.880514
ENSG00000227640	SOX21-AS1	3531	221.442	-0.896983	0.208099	-4.31037	1.62984e-05	0.000864697	267.617	308.475	161.751	147.926
ENSG00000232561	GTF2IP1	50656	98.5854	1.17441	0.376856	3.11632	0.00183121	0.036063	58.8377	62.7408	82.572	190.191
ENSG00000233836	RP11-255H23.2	70371	176.841	0.778503	0.226244	3.44099	0.000579599	0.0154359	130.961	129.664	216.045	230.695
ENSG00000234420	ZNF37BP	39313	215.381	0.91262	0.216824	4.20904	2.56462e-05	0.00127709	169.87	128.619	283.912	279.123
ENSG00000237945	LINC00649	62155	204.985	0.941547	0.215785	4.36337	1.28075e-05	0.000722565	134.757	146.395	249.978	288.809
ENSG00000238266	LINC00707	63309	35.0788	-1.92021	0.554939	-3.46023	0.00053972	0.01466	41.7558	69.0148	18.098	11.4467
ENSG00000248329	RP11-366M4.3	21962	1740.08	-1.09622	0.0851229	-12.8781	5.98249e-38	2.01086e-34	2300.37	2443.75	1068.91	1147.31
ENSG00000249395	CASC9	101338	81.0638	1.04339	0.338455	3.0828	0.00205061	0.0388864	46.5008	59.6037	106.326	111.825
ENSG00000249853	HS3ST5	287460	150.589	-0.994012	0.255352	-3.89271	9.91319e-05	0.00390859	184.105	216.456	111.981	89.8124
ENSG00000250251	PKD1P6	29323	718.601	0.574262	0.120896	4.75007	2.03351e-06	0.000149402	571.295	584.535	809.884	908.69
ENSG00000250337	LINC01021	24110	372.208	0.799301	0.173202	4.61484	3.93395e-06	0.000260551	273.311	270.831	412.86	531.83
ENSG00000251095	RP11-115D19.1	175148	261.526	1.85778	0.212045	8.76128	1.93047e-18	1.44195e-15	116.726	109.796	352.91	466.672
ENSG00000253230	LINC00599	5303	837.814	0.780645	0.109711	7.11546	1.11538e-12	4.05307e-10	617.796	614.859	1081.35	1037.25
ENSG00000254339	RP11-267L5.1	13773	920.362	-0.553648	0.117581	-4.70867	2.49341e-06	0.000178318	989.803	1200.44	745.41	745.795
ENSG00000255192	NANOGP8	918	212.983	0.841581	0.217416	3.87084	0.000108462	0.00421467	131.91	173.583	272.601	273.84
ENSG00000255201	RP11-350N15.4	4208	35.983	1.87662	0.519114	3.61505	0.000300286	0.00943342	16.1329	14.6395	57.6873	55.4724
ENSG00000256463	SALL3	22403	557.024	0.645528	0.139345	4.63258	3.61134e-06	0.000242772	401.425	468.464	645.871	712.336
ENSG00000257474	RP11-359M6.1	10333	58.2551	-1.61842	0.421496	-3.83969	0.000123189	0.00467874	69.2767	106.659	27.147	29.9375
ENSG00000258609	LINC-ROR	17538	47.4556	-1.55786	0.45966	-3.38916	0.000701079	0.0177181	57.8887	83.6543	27.147	21.1323
ENSG00000260804	RP11-566E18.3	3148	53.2267	-1.28104	0.414925	-3.0874	0.00201919	0.0385915	78.7666	72.1519	29.4092	32.579
ENSG00000260834	RP11-256I9.2	43942	363.377	-0.703793	0.200694	-3.50679	0.000453544	0.0128698	351.128	550.027	271.47	280.884
ENSG00000261556	RP11-296I10.6	26043	123.915	0.825925	0.276463	2.98747	0.002813	0.048648	84.4606	94.1111	175.324	141.763
ENSG00000266714	MYO15B	38791	344.888	0.614749	0.174428	3.52438	0.000424483	0.0122209	240.096	305.338	418.516	415.603
ENSG00000270246	SNORD109A	511	302.113	0.696708	0.182254	3.82274	0.000131976	0.00497037	219.218	242.598	341.599	405.036

## Sheet: RNAseq_hEC_39_vs_37
Differentially expressed genes (DEGs) under febrile temperature (39℃) in hEC
GeneID	Symbol	Length	baseMean	log2FoldChange	lfcSE	stat	pvalue	padj	EC_37_1	EC_37_2	EC_39_1	EC_39_2
ENSG00000004478	FKBP4	10458	1294.22	0.688339	0.167879	4.1002	4.12788e-05	0.00299108	959.742	1022.34	1740.55	1454.23
ENSG00000004897	CDC27	71720	1025.76	-0.5227	0.168547	-3.10121	0.00192731	0.0437235	1260.01	1159.45	791.762	891.826
ENSG00000005100	DHX33	28149	429.818	-0.68629	0.222337	-3.08672	0.0020238	0.0453223	563.123	497.759	276.453	381.938
ENSG00000007516	BAIAP3	15838	162.424	1.38934	0.281392	4.93737	7.91817e-07	0.000129033	84.1879	95.379	233.327	236.802
ENSG00000010319	SEMA3G	12033	607.273	1.30881	0.197008	6.64344	3.06451e-11	3.22331e-08	328.333	370.587	776.281	953.891
ENSG00000010322	NISCH	37954	2640.4	0.614875	0.150801	4.0774	4.55426e-05	0.00323269	2083.18	2089.4	2973.53	3415.48
ENSG00000010327	STAB1	29158	3547.3	0.619439	0.168903	3.66741	0.000245015	0.0107061	2903.55	2691.48	3690.1	4904.09
ENSG00000011028	MRC2	66197	913.864	0.700742	0.168319	4.16319	3.13832e-05	0.0024534	663.213	729.252	1140.09	1122.9
ENSG00000011405	PIK3C2A	130254	1310.76	-0.688	0.192409	-3.5757	0.000349286	0.0136528	1779.17	1456.52	848.159	1159.18
ENSG00000011426	ANLN	63986	1157.61	-0.746961	0.173632	-4.30198	1.6928e-05	0.00150659	1553.73	1348.22	791.762	936.704
ENSG00000012048	BRCA1	81189	294.421	-0.839488	0.241648	-3.47402	0.000512731	0.0173968	420.939	334.82	187.988	233.937
ENSG00000013306	SLC25A39	5246	1198.38	0.576381	0.172378	3.3437	0.000826695	0.0249735	884.908	1039.23	1539.29	1330.1
ENSG00000022567	SLC45A4	101140	681.187	0.775306	0.201456	3.84851	0.000118838	0.00639514	497.644	507.694	725.414	993.994
ENSG00000025434	NR1H3	20546	226.284	0.952234	0.254359	3.74367	0.000181354	0.00870652	136.571	171.881	314.051	282.634
ENSG00000028137	TNFRSF1B	42226	1657.8	0.74557	0.15087	4.9418	7.74053e-07	0.000128427	1239.43	1237.94	2099.94	2053.87
ENSG00000029363	BCLAF1	32989	1517.32	-0.591178	0.170497	-3.46738	0.000525552	0.0177796	1915.74	1732.72	1079.27	1341.56
ENSG00000030582	GRN	7857	3868.7	0.591372	0.155193	3.81056	0.000138653	0.0071938	2871.74	3301.5	5003.81	4297.76
ENSG00000032444	PNPLA6	27761	1007.2	0.715759	0.167923	4.26241	2.02233e-05	0.00175872	744.595	779.922	1326.98	1177.32
ENSG00000034063	UHRF1	59074	842.564	-0.925965	0.183196	-5.0545	4.31531e-07	9.07784e-05	1225.4	982.602	575.023	587.23
ENSG00000035664	DAPK2	164998	64.5996	1.46771	0.427029	3.43702	0.000588144	0.0193319	31.8043	36.7606	110.581	79.2522
ENSG00000044090	CUL7	16329	839.07	0.552177	0.172795	3.19557	0.00139557	0.0355818	706.243	654.737	948.788	1046.51
ENSG00000049239	H6PD	36563	835.744	-0.612755	0.172821	-3.5456	0.000391717	0.0145717	995.288	1026.32	621.467	699.902
ENSG00000049759	NEDD4L	357174	215.556	-0.789743	0.25011	-3.15758	0.00159084	0.0385063	259.112	287.13	160.343	155.64
ENSG00000049769	PPP1R3F	31624	117.876	0.974245	0.318768	3.05628	0.00224101	0.0483741	80.4462	78.4889	170.295	142.272
ENSG00000058804	NDC1	73401	536.663	-0.735703	0.188647	-3.89989	9.6237e-05	0.00545815	685.664	655.73	387.035	418.222
ENSG00000064300	NGFR	19725	194.862	1.0177	0.284867	3.57253	0.000353547	0.0137729	156.215	101.34	248.808	273.086
ENSG00000064601	CTSA	8677	1144.88	0.60628	0.165325	3.66721	0.000245213	0.0107061	893.327	921.997	1475.16	1289.04
ENSG00000064687	ABCA7	25470	256.479	1.19872	0.234906	5.10298	3.34343e-07	7.29878e-05	154.344	156.978	359.389	355.203
ENSG00000064989	CALCRL	105332	1200.11	-0.552236	0.174738	-3.16037	0.00157569	0.0384614	1449.9	1404.85	858.111	1087.57
ENSG00000065328	MCM10	49551	216.102	-0.939326	0.262653	-3.5763	0.000348497	0.0136528	321.785	246.396	141.544	154.685
ENSG00000065717	TLE2	49998	114.57	1.78045	0.330852	5.3814	7.39071e-08	2.03596e-05	47.7065	55.6377	186.882	168.053
ENSG00000066279	ASPM	62567	941.079	-1.05952	0.211642	-5.00619	5.5517e-07	0.000104569	1437.74	1106.79	499.828	719.954
ENSG00000068366	ACSL4	109160	958.216	-0.587999	0.178835	-3.28795	0.00100921	0.0286186	1267.5	1034.27	730.943	800.161
ENSG00000068489	PRR11	49207	701.595	-0.646561	0.1763	-3.66739	0.000245038	0.0107061	850.298	862.385	527.473	566.224
ENSG00000068831	RASGRP2	18546	198.056	0.886067	0.257537	3.44054	0.000580558	0.0191916	145.926	132.14	262.078	252.079
ENSG00000068878	PSME4	106774	1093.49	-0.529621	0.170568	-3.10505	0.00190247	0.0435508	1339.52	1244.89	819.408	970.123
ENSG00000069275	NUCKS1	37458	3014.94	-0.683728	0.178538	-3.8296	0.00012835	0.00675488	4017.63	3415.76	1959.5	2666.88
ENSG00000069399	BCL3	12340	203.362	0.851645	0.264305	3.22221	0.00127205	0.033602	129.088	160.952	280.877	242.531
ENSG00000070950	RAD18	188370	188.515	-0.88585	0.26948	-3.28726	0.00101167	0.0286186	260.982	228.512	119.428	145.137
ENSG00000071539	TRIP13	26715	525.081	-0.774945	0.188209	-4.11748	3.83036e-05	0.00285162	666.02	659.704	379.294	395.306
ENSG00000072274	TFRC	55007	423.952	-1.12221	0.203922	-5.50317	3.73027e-08	1.13577e-05	615.507	546.442	266.501	267.357
ENSG00000072682	P4HA2	103478	458.875	1.13929	0.195769	5.81955	5.90066e-09	2.73082e-06	290.916	282.163	630.314	632.108
ENSG00000073111	MCM2	24211	731.221	-0.711442	0.178847	-3.97793	6.95179e-05	0.00438926	967.225	848.475	563.965	545.217
ENSG00000073605	GSDMB	15260	155.298	1.04122	0.293381	3.54903	0.000386652	0.0144308	87.9296	115.25	222.268	195.743
ENSG00000073849	ST6GAL1	148068	806.727	0.593029	0.186662	3.17702	0.00148795	0.0371025	635.151	651.756	851.476	1088.52
ENSG00000074181	NOTCH3	41349	701.395	0.714986	0.191043	3.74253	0.000182176	0.00870982	572.478	489.811	788.445	954.846
ENSG00000075218	GTSE1	34070	609.083	-0.620161	0.181579	-3.41538	0.000636932	0.0206423	756.755	719.316	473.288	486.971
ENSG00000076003	MCM6	36801	779.207	-0.569934	0.172145	-3.31079	0.000930344	0.0271136	933.55	928.951	605.986	648.34
ENSG00000077044	DGKD	117598	732.508	-0.755029	0.175237	-4.30861	1.64281e-05	0.00148494	943.84	896.165	528.579	561.449
ENSG00000079385	CEACAM1	53931	715.58	0.724154	0.179749	4.02871	5.60847e-05	0.003708	502.321	577.241	874.698	908.058
ENSG00000081189	MEF2C	185948	1755.88	-0.616768	0.157489	-3.91627	8.9931e-05	0.00517662	2056.06	2195.7	1292.7	1479.06
ENSG00000082153	BZW1	13253	3022.9	-0.694526	0.166194	-4.179	2.92789e-05	0.00233156	3836.16	3638.31	2003.73	2613.41
ENSG00000083444	PLOD1	41334	3994.47	0.765402	0.144988	5.27908	1.29834e-07	3.49345e-05	2888.58	3029.28	5306.8	4753.22
ENSG00000085117	CD82	55937	1119.13	0.631709	0.166546	3.793	0.000148837	0.0075861	826.912	928.951	1422.08	1298.59
ENSG00000085788	DDHD2	50341	511.615	-0.821515	0.192836	-4.26017	2.04272e-05	0.00175872	677.245	629.899	351.649	387.667
ENSG00000085840	ORC1	31631	137.631	-1.01972	0.297498	-3.42766	0.000608797	0.0198416	188.955	179.829	86.2534	95.4846
ENSG00000087086	FTL	1578	24890.8	0.749908	0.170136	4.40771	1.04471e-05	0.00106029	16737.5	20389.2	35522	26914.2
ENSG00000088298	EDEM2	162762	541.979	0.64215	0.205956	3.11789	0.00182149	0.0421492	363.879	482.856	690.028	631.153
ENSG00000089050	RBBP9	10704	234.818	-0.781918	0.244796	-3.19416	0.00140236	0.0355818	275.014	318.923	172.507	172.827
ENSG00000089248	ERP29	10136	1932.04	0.678006	0.162216	4.17965	2.91964e-05	0.00233156	1380.68	1591.64	2551.11	2204.74
ENSG00000090238	YPEL3	4602	267.66	1.10344	0.242075	4.55824	5.15843e-06	0.00059683	157.151	182.81	400.304	330.377
ENSG00000090661	CERS4	55686	242.986	0.867724	0.251643	3.44824	0.000564259	0.0187897	156.215	187.777	347.225	280.725
ENSG00000091127	PUS7	82607	348.117	-0.759571	0.224692	-3.3805	0.000723533	0.0226061	473.323	402.38	232.221	284.544
ENSG00000091129	NRCAM	309094	196.676	-1.71029	0.269835	-6.33829	2.32324e-10	1.79199e-07	327.397	275.208	89.5709	94.5297
ENSG00000091428	RAPGEF4	317620	131.732	-1.17694	0.327098	-3.59814	0.000320499	0.0127868	145.926	219.57	77.4069	84.0264
ENSG00000092068	SLC7A8	58380	80.6145	1.34608	0.393711	3.41896	0.000628613	0.0204299	54.2544	36.7606	100.629	130.814
ENSG00000092096	SLC22A17	6607	281.86	1.32936	0.238763	5.56771	2.58108e-08	8.29529e-06	142.184	178.836	423.527	382.893
ENSG00000092201	SUPT16H	32795	2036.74	-0.612219	0.154069	-3.97368	7.07721e-05	0.00442612	2534.06	2391.43	1509.44	1712.04
ENSG00000092621	PHGDH	84418	1493.58	0.598031	0.165791	3.60714	0.000309591	0.0124807	1136.54	1239.93	1958.4	1639.47
ENSG00000093000	NUP50	24175	1003.11	-0.651964	0.17982	-3.62565	0.000288235	0.011996	1339.52	1112.75	719.885	840.264
ENSG00000093009	CDC45	41154	225.65	-0.887212	0.250686	-3.53913	0.00040145	0.0146523	288.11	298.059	142.65	173.782
ENSG00000094804	CDC6	15287	354.943	-0.90055	0.213216	-4.22365	2.40372e-05	0.00203	486.419	438.147	242.173	253.034
ENSG00000094916	CBX5	49163	2292.29	-0.656037	0.16135	-4.06593	4.78404e-05	0.00335463	2951.25	2658.69	1612.28	1946.93
ENSG00000095739	BAMBI	5598	688.019	0.665284	0.184092	3.61386	0.000301668	0.0122948	492.967	571.28	885.757	802.07
ENSG00000099219	ERMP1	68042	726.746	0.632958	0.195348	3.24016	0.00119465	0.0323233	583.703	556.377	758.588	1008.32
ENSG00000099622	CIRBP	15496	1324.32	-0.567483	0.16167	-3.51014	0.000447873	0.0158637	1478.9	1684.03	1085.91	1048.42
ENSG00000099785	2021-03-02	25748	460.386	0.675237	0.217433	3.10549	0.00189962	0.0435508	308.689	400.393	622.573	509.888
ENSG00000099864	PALM	39377	1244.44	0.589683	0.165814	3.55629	0.000376134	0.0143704	926.067	1061.09	1566.94	1423.68
ENSG00000099875	MKNK2	13774	2435.96	0.507911	0.144582	3.51297	0.000443128	0.0157754	2012.09	2010.91	2898.34	2822.52
ENSG00000100031	GGT1	45255	180.633	0.991054	0.282086	3.51331	0.000442561	0.0157754	125.346	116.243	277.559	203.382
ENSG00000100234	TIMP3	61344	3507.42	0.782691	0.143572	5.45157	4.99257e-08	1.48113e-05	2539.67	2617.95	4249.64	4622.41
ENSG00000100292	HMOX1	13854	446.222	0.810839	0.197431	4.10694	4.00938e-05	0.00293598	316.172	331.839	584.975	551.901
ENSG00000100297	MCM5	25368	1331.59	-0.523581	0.165477	-3.16406	0.00155585	0.0380574	1582.73	1557.86	1189.86	995.904
ENSG00000100299	ARSA	5426	321.802	0.849333	0.223836	3.79445	0.000147973	0.00757545	218.888	240.434	447.854	380.029
ENSG00000100591	AHSA1	11605	1200.91	0.643932	0.17271	3.72841	0.000192694	0.0090262	939.163	934.913	1623.33	1306.23
ENSG00000100714	MTHFD1	71974	789.807	-0.663243	0.180648	-3.67147	0.00024116	0.0106785	982.192	954.783	552.907	669.347
ENSG00000100749	VRK1	134419	304.995	-0.901773	0.22497	-4.00842	6.11267e-05	0.00399568	391.006	403.374	228.903	196.698
ENSG00000100918	REC8	8402	303.235	0.832947	0.222094	3.75043	0.000176532	0.00853531	207.663	228.512	388.141	388.622
ENSG00000100968	NFATC4	13932	182.66	0.849745	0.266138	3.19287	0.00140866	0.0356635	136.571	124.191	224.48	245.395
ENSG00000100985	MMP9	7654	418.765	1.97309	0.22799	8.6543	4.95931e-18	1.91264e-14	188.02	152.01	581.658	753.373
ENSG00000101003	GINS1	44902	395.171	-0.660583	0.204554	-3.22938	0.0012406	0.0332263	504.192	463.979	304.099	308.415
ENSG00000101057	MYBL2	49383	893.778	-0.747065	0.177026	-4.22008	2.44219e-05	0.00203581	1098.18	1141.57	730.943	604.417
ENSG00000101160	CTSZ	12063	760.902	0.592407	0.186608	3.17461	0.00150039	0.0373323	551.898	661.692	983.068	846.948
ENSG00000101460	MAP1LC3A	13492	571.256	0.883144	0.201397	4.38509	1.1594e-05	0.00114652	359.202	444.108	802.821	678.895
ENSG00000101665	SMAD7	30859	81.6821	1.29053	0.389256	3.31537	0.00091521	0.0268076	38.3523	56.6313	102.841	128.904
ENSG00000101986	ABCD1	19894	262.26	0.832356	0.233378	3.56656	0.000361694	0.013996	178.665	198.706	331.744	339.925
ENSG00000102032	RENBP	9517	372.81	0.889891	0.216172	4.11659	3.84517e-05	0.00285162	238.532	284.15	513.097	455.461
ENSG00000102316	MAGED2	8414	5639.15	0.507221	0.160588	3.15853	0.00158567	0.0384979	4216.88	5098.8	7204.37	6036.54
ENSG00000102317	RBM3	4618	2258.63	-2.40714	0.152291	-15.8062	2.81829e-56	3.26076e-52	3669.66	3931.4	743.107	690.354
ENSG00000102384	CENPI	65493	299.561	-0.817094	0.226403	-3.60902	0.000307351	0.0124338	409.714	354.691	212.316	221.524
ENSG00000102531	FNDC3A	233868	1336.19	-0.551184	0.176844	-3.11678	0.00182835	0.0421514	1694.98	1482.35	957.634	1209.79
ENSG00000102882	MAPK3	9402	843.879	0.575899	0.182289	3.15926	0.00158171	0.0384979	623.926	731.239	1090.33	930.02
ENSG00000103024	NME3	1445	412.384	0.830831	0.225898	3.67791	0.000235155	0.0105865	266.595	326.872	601.562	454.507
ENSG00000103260	METRN	4541	538.978	0.654241	0.20799	3.14554	0.00165781	0.039712	404.102	433.179	755.271	563.359
ENSG00000104324	CPQ	504428	300.514	0.902158	0.258459	3.49053	0.000482063	0.0166351	160.892	258.318	404.728	378.119
ENSG00000104331	IMPAD1	35912	1231.22	-0.584881	0.166277	-3.5175	0.000435627	0.0156528	1543.44	1411.81	914.508	1055.1
ENSG00000104356	POP1	42538	245.207	-1.11424	0.268194	-4.1546	3.25851e-05	0.00253027	391.006	280.176	134.909	174.737
ENSG00000104472	CHRAC1	5840	326.444	-0.679645	0.218908	-3.10471	0.00190464	0.0435508	384.458	419.27	264.289	237.757
ENSG00000104518	GSDMD	9856	852.272	0.698557	0.184533	3.78555	0.000153371	0.00764874	608.024	691.497	1163.32	946.252
ENSG00000104738	MCM4	17976	1292.23	-0.820955	0.164911	-4.97817	6.41897e-07	0.000116043	1778.24	1522.09	951	917.607
ENSG00000104763	ASAH1	28561	1444.25	0.535127	0.158322	3.37999	0.00072488	0.0226061	1115.96	1242.91	1753.82	1664.3
ENSG00000104805	NUCB1	23323	2316.67	0.606787	0.16161	3.75463	0.000173597	0.00847473	1680.95	1992.03	2987.91	2605.77
ENSG00000104870	FCGRT	19518	1962.8	0.509383	0.158782	3.20806	0.00133632	0.0348161	1525.67	1713.84	2460.43	2151.27
ENSG00000104957	CCDC130	31537	684.704	0.648899	0.187655	3.45793	0.000544334	0.018308	489.225	577.241	891.286	781.064
ENSG00000105011	ASF1B	17448	347.715	-0.847012	0.212328	-3.98916	6.63082e-05	0.00424606	449.937	444.108	239.962	256.854
ENSG00000105204	DYRK1B	8852	269.244	0.773846	0.246237	3.14269	0.00167405	0.0397717	176.795	220.564	375.977	303.641
ENSG00000105223	PLD3	31984	2833.48	0.541814	0.159082	3.40589	0.000659492	0.0211366	2159.89	2455.01	3649.18	3069.83
ENSG00000105246	EBI3	8034	90.6677	1.1997	0.355029	3.37916	0.000727072	0.0226135	51.4481	58.6183	122.745	129.859
ENSG00000106211	HSPB1	1752	5955.45	0.917499	0.17463	5.25397	1.48855e-07	3.66438e-05	3733.26	4512.62	8913.96	6661.96
ENSG00000106351	AGFG2	29009	1040.65	0.627486	0.165593	3.78932	0.00015106	0.00763215	796.979	838.54	1325.87	1201.2
ENSG00000106397	PLOD3	12444	2256.64	0.6207	0.147101	4.21956	2.44777e-05	0.00203581	1790.4	1766.5	2820.93	2648.74
ENSG00000106484	MEST	20122	949.986	0.702639	0.173873	4.0411	5.32003e-05	0.00357659	679.116	767.006	1252.89	1100.94
ENSG00000106624	AEBP1	10202	1409.14	0.794047	0.157478	5.04227	4.60042e-07	9.5048e-05	989.675	1072.02	1838.97	1735.91
ENSG00000107281	NPDC1	6734	1332.66	0.772182	0.17579	4.39264	1.11982e-05	0.00111692	942.904	1025.32	1884.31	1478.1
ENSG00000107551	RASSF4	36485	284.566	0.806893	0.240658	3.35285	0.000799827	0.0242887	180.536	233.48	388.141	336.106
ENSG00000107738	C10orf54	25940	182.563	0.975796	0.266668	3.65922	0.000252985	0.0109218	115.057	131.146	244.385	239.666
ENSG00000107796	ACTA2	56317	159.205	1.16195	0.280048	4.14913	3.33746e-05	0.00257429	96.3484	100.347	223.374	216.75
ENSG00000108773	KAT2A	8251	543.587	0.579198	0.188225	3.07716	0.00208981	0.0458475	425.617	446.095	680.075	622.559
ENSG00000109323	MANBA	129492	417.383	0.764947	0.200034	3.82409	0.000131255	0.0068716	310.56	307.995	515.309	535.668
ENSG00000109736	MFSD10	4299	907.579	0.621999	0.177366	3.50687	0.000453414	0.0159939	690.341	739.187	1202.02	998.769
ENSG00000109805	NCAPG	33961	629.676	-0.65297	0.18024	-3.62279	0.000291444	0.0120429	791.366	748.129	493.193	486.017
ENSG00000110090	CPT1A	89791	135.164	1.26473	0.301381	4.19644	2.71148e-05	0.00219383	80.4462	78.4889	180.248	201.472
ENSG00000110315	RNF141	29553	894.322	-0.534892	0.166479	-3.21298	0.00131368	0.0343321	1049.54	1067.05	718.779	741.915
ENSG00000110713	NUP98	126710	1163.02	-0.597803	0.177861	-3.36107	0.000776416	0.0240191	1521.93	1279.67	839.312	1011.18
ENSG00000110719	TCIRG1	11880	865.734	0.764707	0.174082	4.39279	1.11905e-05	0.00111692	637.957	644.802	1169.95	1010.23
ENSG00000111077	TENC1	17404	1254.55	0.57709	0.157026	3.67513	0.000237731	0.0105935	1024.29	989.557	1492.85	1511.52
ENSG00000111247	RAD51AP1	21265	224.057	-1.00196	0.251474	-3.98436	6.76627e-05	0.00430142	304.947	293.092	134.909	163.279
ENSG00000111275	ALDH2	43092	687.791	0.654841	0.195038	3.3575	0.000786505	0.0242018	489.225	579.228	932.201	750.509
ENSG00000111321	LTBR	16523	582.504	0.742188	0.183715	4.03988	5.34788e-05	0.00357659	422.81	449.076	720.99	737.141
ENSG00000111371	SLC38A1	86955	1583.21	-0.702367	0.177732	-3.95184	7.75529e-05	0.00472256	2204.79	1717.81	1113.55	1296.68
ENSG00000111859	NEDD9	199051	303.916	-0.785219	0.221118	-3.55114	0.000383572	0.0144308	394.748	374.561	220.057	226.298
ENSG00000112029	FBXO5	13051	259.604	-0.903045	0.232806	-3.87896	0.000104906	0.00586357	335.816	340.781	181.353	180.466
ENSG00000112118	MCM3	20873	1333.74	-0.662579	0.155566	-4.25915	2.0521e-05	0.00175872	1650.08	1619.46	1021.77	1043.65
ENSG00000112335	SNX3	50039	2808.69	0.715292	0.150857	4.74154	2.12101e-06	0.000282071	1993.38	2259.29	3624.86	3357.24
ENSG00000112742	TTK	38641	323.779	-0.810531	0.216016	-3.75218	0.000175302	0.00852202	412.521	412.315	234.432	235.847
ENSG00000113368	LMNB1	60398	1593.58	-0.554198	0.15393	-3.60033	0.000317816	0.0127468	1921.35	1870.82	1239.62	1342.51
ENSG00000113369	ARRDC3	14636	551.026	0.690623	0.195106	3.53974	0.000400525	0.0146523	415.327	428.212	614.832	745.735
ENSG00000113739	STC2	14791	177.261	0.812082	0.266261	3.04995	0.0022888	0.0490408	128.153	129.159	224.48	227.253
ENSG00000114988	LMAN2L	34136	393.89	0.75549	0.212134	3.56138	0.000368908	0.0142276	275.014	310.975	534.108	455.461
ENSG00000115353	TACR1	153237	74.2789	2.26738	0.408323	5.55292	2.80943e-08	8.78516e-06	24.3209	26.8253	116.11	129.859
ENSG00000115457	IGFBP2	31609	7870.31	0.720882	0.156831	4.59655	4.29544e-06	0.000523139	5518.05	6369.53	10758.5	8835.19
ENSG00000115461	IGFBP5	23421	618.202	1.49941	0.248811	6.02631	1.67742e-09	8.82169e-07	395.683	250.37	735.366	1091.39
ENSG00000115486	GGCX	16825	1287.96	0.912752	0.161532	5.65058	1.59904e-08	5.78152e-06	911.1	876.294	1584.63	1779.83
ENSG00000115602	IL1RL1	40536	589.635	-1.10998	0.205749	-5.39482	6.85914e-08	1.93562e-05	885.844	725.278	417.997	329.422
ENSG00000115758	ODC1	8537	1311.83	-0.764405	0.168895	-4.52593	6.01307e-06	0.000675448	1619.21	1683.04	1070.43	874.639
ENSG00000115902	SLC1A4	35389	566.017	0.755992	0.192124	3.93491	8.32288e-05	0.00483898	456.485	385.49	687.816	734.276
ENSG00000116096	SPR	4799	201.426	1.06992	0.26936	3.97207	7.12496e-05	0.00443203	118.798	141.081	305.204	240.621
ENSG00000116120	FARSB	85802	605.003	-0.58318	0.187025	-3.1182	0.00181958	0.0421492	677.245	773.961	500.933	467.874
ENSG00000117289	TXNIP	4167	395.993	1.01087	0.214991	4.70192	2.57731e-06	0.000338858	238.532	287.13	492.087	566.224
ENSG00000117318	ID3	1877	6828.59	0.506328	0.157943	3.20578	0.00134699	0.034859	5179.43	6105.25	8754.72	7274.97
ENSG00000117724	CENPF	61394	1436.67	-0.606468	0.180822	-3.35395	0.000796665	0.0242887	1909.19	1559.84	1009.61	1268.04
ENSG00000117984	CTSD	11241	1595.29	0.621451	0.173408	3.58375	0.00033869	0.013465	1134.67	1379.02	2107.68	1759.78
ENSG00000118971	CCND2	31579	531.981	0.675238	0.213276	3.16603	0.00154537	0.0380574	393.812	425.231	760.8	548.081
ENSG00000119969	HELLS	68116	309.852	-0.709611	0.218768	-3.24368	0.00117997	0.032123	381.652	387.477	234.432	235.847
ENSG00000120068	HOXB8	3740	1106.4	0.543443	0.170107	3.19471	0.00139972	0.0355818	818.493	982.602	1319.24	1305.27
ENSG00000120254	MTHFD1L	236339	511.189	-0.71276	0.195345	-3.64872	0.000263555	0.0112108	643.57	625.924	419.103	356.157
ENSG00000120539	MASTL	32101	300.89	-0.718452	0.228579	-3.14312	0.00167157	0.0397717	409.714	338.794	227.798	227.253
ENSG00000120549	KIAA1217	853098	452.653	-0.961831	0.208083	-4.62233	3.79451e-06	0.00047207	612.701	584.196	270.924	342.79
ENSG00000120694	HSPH1	25764	1816.3	0.513827	0.164421	3.12506	0.00177767	0.041467	1631.37	1361.14	2012.58	2260.12
ENSG00000120725	SIL1	346838	266.08	0.762197	0.250117	3.04736	0.00230862	0.0492819	190.826	203.674	388.141	281.68
ENSG00000120885	CLU	18115	260.308	1.86656	0.247157	7.55213	4.282e-14	8.25712e-11	102.896	121.211	439.008	378.119
ENSG00000120915	EPHX2	54786	46.9865	1.62041	0.486739	3.32911	0.000871229	0.0258945	26.1918	19.8706	74.0895	67.7941
ENSG00000121152	NCAPH	38059	370.583	-0.817551	0.207611	-3.93791	8.21956e-05	0.00483898	466.775	478.882	273.136	263.537
ENSG00000121858	TNFSF10	18000	77.3306	2.36495	0.409515	5.77501	7.69478e-09	3.42418e-06	20.5793	29.8059	127.169	131.769
ENSG00000121966	CXCR4	3817	372.926	1.04148	0.228912	4.54969	5.37259e-06	0.000615455	203.922	284.15	483.24	520.391
ENSG00000122884	P4HA1	89758	640.671	0.825608	0.180676	4.56956	4.88745e-06	0.000577019	459.292	464.972	852.582	785.838
ENSG00000122952	ZWINT	4048	695.287	-0.55351	0.175599	-3.15213	0.00162083	0.0390688	815.687	838.54	554.013	572.907
ENSG00000122966	CIT	191501	523.632	-0.728796	0.223794	-3.25655	0.00112774	0.0310666	712.791	594.131	320.686	466.92
ENSG00000123473	STIL	64009	316.481	-0.81582	0.23203	-3.51601	0.000438077	0.0156921	433.1	374.561	202.364	255.899
ENSG00000123737	EXOSC9	15705	378.875	-0.750213	0.208401	-3.59986	0.000318394	0.0127468	455.55	494.778	293.041	272.131
ENSG00000123933	MXD4	14863	1429.49	0.762154	0.159613	4.77502	1.79685e-06	0.000253531	995.288	1125.67	1840.07	1756.92
ENSG00000124019	FAM124B	23388	241.573	0.852034	0.243365	3.50106	0.000463415	0.0161497	178.665	165.92	287.511	334.196
ENSG00000124440	HIF3A	46388	540.369	1.12538	0.192004	5.86124	4.59423e-09	2.2148e-06	335.816	343.762	692.239	789.657
ENSG00000124587	PEX6	15351	693.863	1.21147	0.18371	6.59446	4.26798e-11	4.11504e-08	410.65	426.225	1043.89	894.691
ENSG00000124593	PRICKLE4	9793	203.068	1.30671	0.263328	4.9623	6.96637e-07	0.000124001	103.832	130.153	284.194	294.093
ENSG00000124795	DEK	40956	1492.8	-0.615848	0.154854	-3.97696	6.98033e-05	0.00438926	1804.43	1809.22	1133.46	1224.11
ENSG00000125089	SH3TC1	59732	1514.95	0.683997	0.154024	4.44085	8.96044e-06	0.000927694	1137.47	1187.27	1914.16	1820.89
ENSG00000125148	MT2A	1299	632.582	-0.864487	0.232222	-3.72267	0.000197124	0.00912288	832.525	799.792	562.859	335.151
ENSG00000125257	ABCC4	281605	284.135	-0.698631	0.227703	-3.06817	0.00215375	0.0469282	371.362	331.839	215.634	217.705
ENSG00000125510	OPRL1	20471	97.8183	1.42981	0.362976	3.93913	8.17761e-05	0.00483898	57.0607	48.683	168.084	117.446
ENSG00000125746	EML2	38636	297.547	0.859102	0.222387	3.86309	0.000111962	0.00611037	211.405	211.622	373.765	393.396
ENSG00000125895	TMEM74B	4855	73.0833	1.19895	0.388357	3.08723	0.00202033	0.0453223	43.0294	45.7024	99.5232	104.078
ENSG00000126216	TUBGCP3	103157	361.401	-0.643113	0.208875	-3.07894	0.00207736	0.0456941	449.002	432.186	287.511	276.905
ENSG00000126432	PRDX5	3724	2023.42	0.595496	0.190035	3.13361	0.00172672	0.0406886	1440.55	1782.39	2833.09	2037.64
ENSG00000126458	RRAS	4910	804.893	1.09071	0.195336	5.58376	2.35373e-08	7.78074e-06	477.065	551.41	1242.93	948.162
ENSG00000126785	RHOJ	89106	1707.72	0.510544	0.154859	3.29682	0.000977845	0.0282136	1343.26	1474.4	1937.39	2075.83
ENSG00000126787	DLGAP5	43567	745.729	-0.64702	0.178945	-3.61575	0.000299482	0.0122872	881.166	938.887	621.467	541.398
ENSG00000126882	FAM78A	18472	412.518	1.04209	0.215258	4.8411	1.29122e-06	0.000199192	236.661	303.027	530.79	579.591
ENSG00000127415	IDUA	17532	127.728	1.34017	0.307632	4.35639	1.32222e-05	0.00124867	70.1566	74.5148	185.777	180.466
ENSG00000127952	STYXL1	51667	247.347	0.803844	0.256966	3.12821	0.00175875	0.0411918	168.376	191.751	363.813	265.447
ENSG00000128294	TPST2	71224	687.658	0.607662	0.182629	3.3273	0.000876904	0.0258945	513.546	576.248	876.91	783.928
ENSG00000128346	C22orf23	10149	188.428	0.89151	0.271072	3.28883	0.00100606	0.0286186	115.992	148.036	257.655	232.028
ENSG00000128567	PODXL	57956	3832.19	-0.696856	0.170487	-4.08745	4.36143e-05	0.00313427	5253.32	4227.47	2605.3	3242.66
ENSG00000128973	CLN6	50220	357.657	-0.753224	0.211809	-3.55614	0.000376339	0.0143704	455.55	442.121	280.877	252.079
ENSG00000129173	E2F8	17558	71.4577	-1.27267	0.395812	-3.21535	0.00130286	0.0342593	102.896	99.3531	38.7035	44.8778
ENSG00000129467	ADCY4	16745	1000.98	0.766963	0.172205	4.45377	8.43738e-06	0.000887459	702.501	779.922	1173.27	1348.24
ENSG00000129534	MIS18BP1	50351	359.941	-0.743894	0.223302	-3.33134	0.00086429	0.0257993	449.937	452.057	232.221	305.551
ENSG00000129538	RNASE1	2051	790.958	0.783309	0.210868	3.71469	0.00020345	0.00937815	474.258	688.517	1095.86	905.194
ENSG00000129566	TEP1	47763	534.25	0.614578	0.199209	3.08509	0.00203491	0.0453223	448.067	396.419	584.975	707.541
ENSG00000129646	QRICH2	33632	93.7981	1.4371	0.353747	4.06251	4.85469e-05	0.00335541	51.4481	49.6765	147.073	126.994
ENSG00000129667	RHBDF2	30900	482.231	0.862028	0.193133	4.46339	8.06714e-06	0.00086423	352.654	331.839	631.419	613.011
ENSG00000130176	CNN1	11607	85.6759	1.41244	0.405434	3.48377	0.000494408	0.0169742	47.7065	45.7024	161.449	87.8458
ENSG00000130203	APOE	3640	977.287	0.951375	0.199648	4.76527	1.88598e-06	0.000262901	592.121	740.18	1480.68	1096.16
ENSG00000130204	TOMM40	13121	1245.23	-0.529142	0.172164	-3.07347	0.00211583	0.0462721	1445.23	1496.26	1132.35	907.104
ENSG00000130300	PLVAP	25903	9626.95	1.1544	0.137716	8.38241	5.18535e-17	1.49986e-13	5693.91	6243.35	13254.3	13316.3
ENSG00000130313	PGLS	9660	561.457	0.781006	0.205449	3.80146	0.000143847	0.00740467	413.456	412.315	812.773	607.282
ENSG00000130513	GDF15	14446	1682.99	0.55199	0.178847	3.08638	0.00202608	0.0453223	1243.17	1486.32	2250.33	1752.14
ENSG00000130529	TRPM4	54096	818.382	0.542021	0.168987	3.20747	0.00133908	0.0348161	663.213	669.64	975.327	965.349
ENSG00000130826	DKC1	14934	686.034	-0.57199	0.176546	-3.2399	0.00119571	0.0323233	830.654	809.728	566.176	537.578
ENSG00000131389	SLC6A6	86782	411.793	-0.978943	0.225323	-4.34463	1.39511e-05	0.00129131	602.411	490.804	238.856	315.099
ENSG00000131477	RAMP2	4595	225.327	0.901739	0.269531	3.34558	0.000821096	0.0248693	142.184	171.881	342.802	244.441
ENSG00000131504	DIAPH1	104040	1219.4	-0.538653	0.172187	-3.1283	0.00175818	0.0411918	1516.32	1373.06	896.815	1091.39
ENSG00000131747	TOP2A	29435	2377.82	-0.581172	0.165976	-3.50155	0.000462562	0.0161497	3080.34	2620.93	1721.75	2088.25
ENSG00000132481	TRIM47	4415	400.624	0.701428	0.220413	3.18234	0.00146091	0.0366653	289.045	320.91	562.859	429.681
ENSG00000132535	DLG4	29813	581.743	0.749182	0.183808	4.0759	4.58369e-05	0.00323374	420.004	448.082	726.519	732.367
ENSG00000133112	TPT1	4498	7544.01	0.555377	0.177999	3.12011	0.00180786	0.0420864	5365.57	6853.38	10234.3	7722.79
ENSG00000133119	RFC3	148510	268.455	-0.934991	0.233491	-4.0044	6.21739e-05	0.00404131	374.168	330.846	183.565	185.24
ENSG00000133243	BTBD2	49434	1212.56	0.664011	0.177501	3.74089	0.000183372	0.00873093	903.617	972.667	1668.67	1305.27
ENSG00000133574	GIMAP4	6677	2054.46	0.713941	0.158124	4.51508	6.32936e-06	0.000704141	1425.58	1687.02	2627.41	2477.82
ENSG00000133612	AGAP3	58606	1610.92	0.535593	0.152763	3.50605	0.000454817	0.0159946	1335.78	1294.57	1962.82	1850.49
ENSG00000133657	ATP13A3	95693	971.444	-1.0344	0.182302	-5.67412	1.39404e-08	5.20293e-06	1415.29	1196.21	577.235	697.037
ENSG00000133710	SPINK5	111607	91.8309	1.28161	0.353688	3.62356	0.00029058	0.0120429	52.3836	54.6442	137.121	123.175
ENSG00000133800	LYVE1	54724	3867.96	0.527	0.140092	3.7618	0.000168692	0.00830539	3119.63	3219.04	4490.71	4642.46
ENSG00000134109	EDEM1	32312	641.915	-0.594646	0.187043	-3.17918	0.0014769	0.0369065	833.46	711.368	490.981	531.849
ENSG00000134323	MYCN	6444	101.263	-1.07636	0.336621	-3.19754	0.00138603	0.0354788	135.636	139.094	66.3488	63.9747
ENSG00000134369	NAV1	203692	846.367	-0.663921	0.207403	-3.20111	0.00136899	0.0351203	1174.89	901.132	555.118	754.328
ENSG00000134690	CDCA8	17302	600.557	-0.644693	0.181501	-3.552	0.000382308	0.0144308	740.853	724.284	464.442	472.649
ENSG00000135316	SYNCRIP	35458	1803.17	-0.54304	0.149196	-3.63977	0.000272883	0.0115473	2158.95	2118.21	1464.1	1471.42
ENSG00000135476	ESPL1	25345	516.503	-0.958008	0.198175	-4.83415	1.33718e-06	0.000203568	742.724	620.957	360.495	341.835
ENSG00000135506	OS9	27603	1956.08	0.584654	0.149559	3.90918	9.26114e-05	0.00530452	1509.77	1620.45	2357.59	2336.51
ENSG00000135622	SEMA4F	27832	215.07	0.970504	0.250066	3.88098	0.000104035	0.00586357	150.603	140.088	276.453	293.138
ENSG00000135643	KCNMB4	68017	207.646	0.83144	0.264544	3.14292	0.00167274	0.0397717	128.153	170.887	256.549	274.996
ENSG00000135905	DOCK10	277356	76.7889	-1.39776	0.393718	-3.55015	0.000385014	0.0144308	124.411	98.3596	37.5977	46.7874
ENSG00000135916	ITM2C	14610	3875.56	0.591941	0.146783	4.03277	5.51228e-05	0.00366535	2908.22	3274.68	4819.13	4500.19
ENSG00000135919	SERPINE2	64208	973.406	0.53869	0.171146	3.14755	0.00164647	0.0395222	756.755	830.592	1226.35	1079.93
ENSG00000136167	LCP1	85952	173.3	-1.0704	0.302881	-3.53408	0.000409194	0.014888	254.434	214.603	138.227	85.9361
ENSG00000136492	BRIP1	182256	171.442	-1.3677	0.277915	-4.9213	8.59698e-07	0.000138149	264.724	229.506	95.1	96.4394
ENSG00000136720	HS6ST1	81862	1368.36	0.769161	0.155468	4.94738	7.52176e-07	0.000127981	1002.77	1021.35	1688.58	1760.74
ENSG00000136824	SMC2	47158	650.435	-0.923911	0.1926	-4.79704	1.61028e-06	0.000235835	925.131	778.928	413.574	484.107
ENSG00000136960	ENPP2	116368	52.5917	3.0899	0.516738	5.97963	2.2365e-09	1.12506e-06	12.1605	9.93531	85.1476	103.123
ENSG00000137161	CNPY3	10088	1074.33	0.757636	0.195588	3.87363	0.000107225	0.00596441	800.72	795.818	1591.27	1109.53
ENSG00000137309	HMGA1	9359	10946	-0.538874	0.151677	-3.55277	0.000381202	0.0144308	12704.9	13227.9	9870.49	7980.6
ENSG00000137474	MYO7A	86975	454.447	0.821137	0.212223	3.86921	0.000109189	0.00604456	343.299	313.956	506.463	654.069
ENSG00000137507	LRRC32	13224	1454.57	0.565154	0.154634	3.65478	0.0002574	0.0110301	1138.41	1208.13	1754.93	1716.81
ENSG00000137573	SULF1	194292	2050.36	0.547948	0.164689	3.32717	0.000877323	0.0258945	1639.79	1691.98	2160.76	2708.9
ENSG00000137812	CASC5	70323	503.527	-0.821763	0.226401	-3.62968	0.000283772	0.0118529	751.143	535.513	320.686	406.764
ENSG00000137834	SMAD6	79773	1956.69	0.921105	0.15199	6.06029	1.35877e-09	7.48617e-07	1321.75	1382.99	2680.49	2441.54
ENSG00000138160	KIF11	62108	721.943	-0.757525	0.175895	-4.30668	1.65722e-05	0.00148636	937.292	877.288	524.156	549.036
ENSG00000138180	CEP55	32461	703.414	-0.613393	0.175466	-3.49579	0.000472667	0.0164227	871.812	829.598	558.436	553.811
ENSG00000138182	KIF20B	73334	399.807	-0.941614	0.220306	-4.27412	1.91894e-05	0.00169482	578.09	473.914	245.491	301.731
ENSG00000138411	HECW2	399323	835.764	-0.926301	0.224308	-4.1296	3.63401e-05	0.00276615	1206.69	984.589	442.325	709.45
ENSG00000138771	SHROOM3	348154	271.793	-0.84302	0.254961	-3.30647	0.00094481	0.027466	383.523	314.949	161.449	227.253
ENSG00000139182	CLSTN3	29248	2574.83	0.502346	0.147835	3.39801	0.000678773	0.0215753	2029.86	2232.46	2954.73	3082.24
ENSG00000139372	TDG	23071	499.465	-0.635253	0.197017	-3.22435	0.00126258	0.0334995	612.701	603.073	357.178	424.906
ENSG00000139514	SLC7A1	86279	533.628	-0.674723	0.220376	-3.06169	0.00220089	0.047766	746.466	566.313	353.86	467.874
ENSG00000139567	ACVRL1	16454	3511.61	0.705214	0.140554	5.0174	5.23761e-07	0.00010271	2639.76	2700.42	4308.25	4398.02
ENSG00000139618	BRCA2	84195	166.999	-1.12374	0.305756	-3.67528	0.000237589	0.0105935	270.337	187.777	89.5709	120.311
ENSG00000139734	DIAPH3	498405	374.666	-0.69969	0.219795	-3.18337	0.0014557	0.036614	517.288	410.328	273.136	297.912
ENSG00000140181	HERC2P2	95948	1472.94	0.570438	0.173417	3.28941	0.00100398	0.0286186	1251.59	1119.71	1559.2	1961.25
ENSG00000140465	CYP1A1	6069	1942.32	0.668954	0.152765	4.37897	1.19242e-05	0.00115935	1460.19	1539.97	2263.6	2505.52
ENSG00000140525	FANCI	73313	591.875	-0.767778	0.199713	-3.8444	0.000120848	0.00647322	787.624	704.413	383.717	491.746
ENSG00000141012	GALNS	43237	361.083	0.670573	0.208632	3.21414	0.00130835	0.0343256	272.207	285.143	440.114	446.868
ENSG00000141668	CBLN2	101842	47.93	-1.83384	0.492177	-3.72597	0.000194562	0.00907695	85.1233	64.5795	21.0105	21.0066
ENSG00000141696	LEPREL4	10658	899.079	0.791831	0.182008	4.35053	1.35809e-05	0.00126718	657.601	658.711	1271.69	1008.32
ENSG00000141753	IGFBP4	14282	11086.3	0.615004	0.155025	3.96714	7.27415e-05	0.00450064	7983.82	9532.93	14485	12343.3
ENSG00000142156	COL6A1	23314	2701.02	0.524895	0.150728	3.48239	0.000496961	0.0170114	2063.54	2366.59	3247.77	3126.17
ENSG00000142173	COL6A2	34753	4656.28	0.718892	0.15009	4.78973	1.67007e-06	0.000238552	3329.16	3709.84	6196.98	5389.15
ENSG00000142327	RNPEPL1	15569	1090.41	0.612957	0.176389	3.47503	0.000510803	0.0173854	792.301	931.932	1427.61	1209.79
ENSG00000142552	RCN3	19345	318.986	0.879187	0.233403	3.76683	0.000165335	0.0081749	204.857	244.409	460.018	366.661
ENSG00000142731	PLK4	18335	322.415	-0.900593	0.222307	-4.05113	5.0972e-05	0.00346909	439.648	400.393	208.999	240.621
ENSG00000142945	KIF2C	27950	540.679	-0.644072	0.199402	-3.23001	0.00123784	0.0332263	641.699	676.594	471.077	373.345
ENSG00000143140	GJA5	17153	51.8915	2.03488	0.496346	4.09973	4.13632e-05	0.00299108	14.0313	26.8253	74.0895	92.62
ENSG00000143153	ATP1B1	27026	875.537	-0.572649	0.174417	-3.28321	0.00102631	0.0289619	1122.51	971.673	682.287	725.683
ENSG00000143320	CRABP2	6211	234.859	1.63144	0.257853	6.32701	2.49964e-10	1.80755e-07	98.2192	131.146	368.236	341.835
ENSG00000143401	ANP32E	17788	1058.72	-0.755062	0.167543	-4.50668	6.58508e-06	0.000725613	1343.26	1316.43	732.048	843.129
ENSG00000143434	SEMA6C	14944	335.194	1.10661	0.215	5.14702	2.64651e-07	6.12403e-05	207.663	217.583	453.383	462.145
ENSG00000143624	INTS3	46013	1242.59	0.572225	0.156807	3.64923	0.000263027	0.0112108	996.223	1002.47	1484	1487.65
ENSG00000143870	PDIA6	54587	3943.7	0.560518	0.142084	3.94497	7.98097e-05	0.00480936	3058.83	3315.41	4763.84	4636.73
ENSG00000143878	RHOB	2366	2326.32	0.659437	0.156334	4.21813	2.46338e-05	0.00203581	1644.47	1963.22	2860.74	2836.85
ENSG00000143970	ASXL2	144764	511.902	-0.764261	0.245232	-3.11648	0.00183024	0.0421514	721.21	568.3	286.406	471.694
ENSG00000144476	ACKR3	14572	47.5718	1.83758	0.492731	3.72938	0.000191952	0.0090262	17.773	23.8447	81.8302	66.8392
ENSG00000144959	NCEH1	80970	218.728	-0.778625	0.248625	-3.13172	0.00173784	0.0408675	264.724	288.124	155.92	166.143
ENSG00000145050	MANF	4351	1075.83	0.581187	0.184617	3.14807	0.0016435	0.0395222	800.72	922.99	1451.93	1127.67
ENSG00000145386	CCNA2	7489	969.335	-0.667734	0.167405	-3.98874	6.6425e-05	0.00424606	1228.21	1151.5	716.567	781.064
ENSG00000146674	IGFBP3	9525	2378.5	0.538447	0.147193	3.6581	0.000254095	0.0109289	1985.9	1893.67	2726.94	2907.51
ENSG00000146918	NCAPG2	73518	668.688	-0.848408	0.178863	-4.74334	2.10223e-06	0.000282071	879.296	840.527	462.23	492.7
ENSG00000146966	DENND2A	155574	144.633	1.28009	0.296314	4.32003	1.56005e-05	0.00143252	80.4462	88.4242	189.094	220.569
ENSG00000147119	CHST7	24625	511.606	0.888794	0.193647	4.58976	4.43752e-06	0.0005293	366.685	350.716	705.509	623.514
ENSG00000147394	ZNF185	59039	456.801	-1.03414	0.208834	-4.95195	7.34726e-07	0.000127981	667.891	559.358	324.003	275.95
ENSG00000148180	GSN	125050	5716.85	0.60785	0.144345	4.21107	2.54158e-05	0.00208554	4369.35	4690.46	7312.74	6494.86
ENSG00000148773	MKI67	29727	2354.54	-0.78045	0.197564	-3.95037	7.80298e-05	0.00472673	3372.19	2581.19	1424.29	2040.51
ENSG00000149131	SERPING1	17467	817.121	0.771847	0.189911	4.06426	4.81845e-05	0.00335541	524.771	682.556	1081.49	979.672
ENSG00000149212	SESN3	67002	276.314	0.808737	0.245949	3.28823	0.00100818	0.0286186	198.309	203.674	297.464	405.809
ENSG00000149257	SERPINH1	10728	11232.6	0.734194	0.14671	5.0044	5.60354e-07	0.000104569	7918.34	8950.72	14957.2	13104.3
ENSG00000149289	ZC3H12C	78480	577.232	-0.766869	0.22941	-3.34278	0.000829422	0.0249907	809.139	645.795	338.379	515.617
ENSG00000149781	FERMT3	17205	523.446	-0.903534	0.194215	-4.65223	3.28366e-06	0.000426875	673.503	690.504	393.67	336.106
ENSG00000149809	TM7SF2	4540	605.051	0.816521	0.203676	4.00892	6.09962e-05	0.00399568	417.198	459.011	881.333	662.663
ENSG00000150593	PDCD4	28200	670.372	0.607911	0.187488	3.2424	0.00118527	0.0321915	500.45	562.338	743.107	875.594
ENSG00000150768	DLAT	39577	819.49	-0.621979	0.175525	-3.54354	0.000394793	0.0145934	1037.38	949.815	607.092	683.67
ENSG00000151012	SLC7A11	78253	657.372	-0.908152	0.220686	-4.11514	3.86953e-05	0.00285162	1008.38	707.394	398.093	515.617
ENSG00000151835	SACS	104877	1608.43	-0.685042	0.204204	-3.3547	0.000794506	0.0242887	2270.27	1696.95	1015.14	1451.37
ENSG00000152601	MBNL1	221953	1446.92	-0.648637	0.164003	-3.95502	7.65279e-05	0.0046848	1803.49	1730.73	1028.41	1225.07
ENSG00000153044	CENPH	20810	223.469	-0.992265	0.259116	-3.82943	0.000128442	0.00675488	258.176	336.807	147.073	151.82
ENSG00000153071	DAB2	90623	1837.2	0.704503	0.155058	4.54349	5.53297e-06	0.000627612	1339.52	1455.52	2161.87	2391.89
ENSG00000153107	ANAPC1	118420	619.328	-0.653539	0.200557	-3.25861	0.00111959	0.0309175	836.266	678.582	433.479	528.985
ENSG00000153575	TUBGCP5	40498	225.679	-0.903366	0.246852	-3.65954	0.000252665	0.0109218	300.27	288.124	148.179	166.143
ENSG00000153774	CFDP1	139788	504.966	0.738448	0.210786	3.50331	0.000459511	0.0161107	358.266	398.406	719.885	543.307
ENSG00000154358	OBSCN	170747	187.949	0.910853	0.284181	3.20518	0.00134977	0.034859	146.861	114.256	208.999	281.68
ENSG00000156049	GNA14	225229	121.775	1.1694	0.335074	3.48996	0.000483093	0.0166351	61.7378	88.4242	145.967	190.969
ENSG00000156535	CD109	132533	1619.31	-0.868978	0.199335	-4.35938	1.3043e-05	0.00124717	2292.72	1893.67	924.46	1366.38
ENSG00000156587	UBE2L6	16629	497.5	0.987087	0.205987	4.79198	1.65142e-06	0.000238552	290.916	376.548	678.969	643.566
ENSG00000156802	ATAD2	96501	468.258	-0.685113	0.214432	-3.19502	0.00139823	0.0355818	627.667	527.565	312.945	404.855
ENSG00000156970	BUB1B	60114	473.915	-1.03806	0.196874	-5.27274	1.34405e-07	3.53424e-05	649.182	625.924	293.041	327.512
ENSG00000156976	EIF4A2	6696	2553.87	0.746946	0.149672	4.99055	6.02069e-07	0.00011057	1890.49	1923.48	3393.74	3007.76
ENSG00000157193	LRP8	82526	436.173	-0.774018	0.227415	-3.40355	0.000665168	0.0212596	634.215	466.959	286.406	357.112
ENSG00000158106	RHPN1	15334	165.337	0.869248	0.274722	3.1641	0.00155561	0.0380574	119.734	114.256	206.787	220.569
ENSG00000158270	COLEC12	181362	302.54	0.909775	0.239958	3.79139	0.000149806	0.00760201	184.278	236.46	354.966	434.455
ENSG00000158373	HIST1H2BD	13229	55.0279	1.94722	0.456953	4.26131	2.03235e-05	0.00175872	21.5147	23.8447	84.0418	90.7104
ENSG00000158555	GDPD5	91264	991.221	0.727926	0.163933	4.44037	8.98027e-06	0.000927694	729.628	763.032	1252.89	1219.34
ENSG00000158683	PKD1L1	173839	265.265	0.86433	0.259473	3.3311	0.000865037	0.0257993	211.405	164.926	287.511	397.216
ENSG00000158769	F11R	26138	732.019	0.868997	0.188294	4.61511	3.92882e-06	0.00048358	487.354	548.429	1040.57	851.722
ENSG00000159164	SV2A	14565	453.528	-0.989742	0.196434	-5.03856	4.69056e-07	9.52101e-05	603.346	603.073	310.734	296.957
ENSG00000159167	STC1	12893	775.09	-0.926742	0.176384	-5.25413	1.48727e-07	3.66438e-05	1071.99	959.751	518.626	549.991
ENSG00000159335	PTMS	5435	4220.5	0.716327	0.163728	4.37512	1.21367e-05	0.00117018	2979.32	3407.81	5855.28	4639.6
ENSG00000160325	CACFD1	10882	196.031	0.875622	0.256726	3.41073	0.00064789	0.0208225	137.507	139.094	255.443	252.079
ENSG00000160352	ZNF714	43109	206.612	-1.03463	0.26263	-3.93949	8.16554e-05	0.00483898	301.206	254.344	123.851	147.046
ENSG00000160766	GBAP1	13599	92.7698	1.12552	0.348928	3.22564	0.00125692	0.0334995	57.9961	58.6183	129.38	125.085
ENSG00000161547	SRSF2	3260	1335.72	-0.549101	0.168509	-3.25859	0.00111966	0.0309175	1537.83	1635.35	1190.96	978.717
ENSG00000162407	PPAP2B	150556	1455.42	-0.903007	0.156897	-5.75543	8.64237e-09	3.49859e-06	1914.81	1878.77	965.375	1062.74
ENSG00000162607	USP1	15508	565.592	-0.664738	0.191293	-3.47498	0.000510892	0.0173854	745.53	641.821	422.421	452.597
ENSG00000162944	RFTN2	107822	119.5	1.0404	0.329643	3.15613	0.00159879	0.0386179	70.1566	86.4372	137.121	184.285
ENSG00000163346	PBXIP1	12048	1050.41	0.508127	0.166673	3.04864	0.00229878	0.0491625	816.622	918.022	1270.58	1196.42
ENSG00000163686	ABHD6	58188	339.795	0.723395	0.227434	3.18068	0.00146928	0.0367957	220.759	292.098	429.056	417.268
ENSG00000163703	CRELD1	11592	442.443	1.25753	0.201993	6.22562	4.79669e-10	3.0832e-07	251.628	270.24	656.853	591.05
ENSG00000164045	CDC25A	31257	376.431	-0.767876	0.214642	-3.57747	0.000346934	0.0136528	505.127	443.115	299.675	257.808
ENSG00000164109	MAD2L1	11467	546.368	-0.727459	0.18754	-3.87896	0.000104903	0.00586357	667.891	694.478	426.844	396.261
ENSG00000164292	RHOBTB3	110862	2718.68	-0.630302	0.166419	-3.78744	0.00015221	0.00764874	3596.69	3010.4	1926.33	2341.28
ENSG00000164338	UTP15	16527	276.836	-0.729285	0.239694	-3.04257	0.0023457	0.0497978	358.266	332.833	181.353	234.892
ENSG00000164403	SHROOM1	8758	338.373	0.8494	0.229902	3.69462	0.000220213	0.00999164	222.63	260.305	487.664	382.893
ENSG00000164713	BRI3	55472	1920.37	0.567354	0.176983	3.20571	0.00134732	0.034859	1441.48	1653.24	2606.4	1980.35
ENSG00000164929	BAALC	89596	272.327	0.902067	0.249735	3.6121	0.000303724	0.0123301	175.859	203.674	408.045	301.731
ENSG00000164976	KIAA1161	10184	398.102	0.711039	0.215801	3.29489	0.000984617	0.0283384	319.914	284.15	441.22	547.127
ENSG00000165304	MELK	104820	601.776	-0.692017	0.185396	-3.73264	0.000189486	0.00898503	772.658	714.349	437.902	482.197
ENSG00000165416	SUGT1	48201	917.248	0.561863	0.177903	3.15826	0.00158716	0.0384979	753.014	728.258	1204.23	983.491
ENSG00000165480	SKA3	23008	233.679	-0.847117	0.248278	-3.41197	0.000644946	0.0208225	314.301	286.137	182.459	151.82
ENSG00000165617	DACT1	14355	556.334	0.660123	0.196453	3.36021	0.000778833	0.0240296	460.227	402.38	623.679	739.051
ENSG00000165655	ZNF503	4077	226.132	0.889775	0.244537	3.63861	0.000274112	0.0115473	159.022	157.971	302.993	284.544
ENSG00000165732	DDX21	28946	1665.36	-1.00336	0.174581	-5.74723	9.07153e-09	3.49859e-06	2466.7	1978.12	1017.35	1199.29
ENSG00000165891	E2F7	44334	370.701	-1.35021	0.234833	-5.74965	8.94259e-09	3.49859e-06	601.476	463.979	182.459	234.892
ENSG00000166197	NOLC1	11695	981.55	-0.616973	0.173606	-3.55386	0.000379614	0.0144308	1274.98	1101.83	732.048	817.348
ENSG00000166228	PCBD1	6505	662.064	0.644935	0.202235	3.18904	0.00142749	0.0360611	472.388	560.351	915.613	699.902
ENSG00000166292	TMEM100	12495	287.723	1.60406	0.235124	6.82219	8.96653e-12	1.03743e-08	129.088	155.984	417.997	447.823
ENSG00000166311	SMPD1	4574	701.826	0.861601	0.177474	4.85479	1.20511e-06	0.000188421	514.481	481.862	934.412	876.548
ENSG00000166340	TPP1	6693	1964.5	1.16846	0.150658	7.75569	8.78659e-15	2.03322e-11	1174.89	1244.89	2639.58	2798.65
ENSG00000166508	MCM7	9213	2209.63	-0.719413	0.14992	-4.79866	1.59734e-06	0.000235835	2731.43	2766.98	1756.03	1584.09
ENSG00000166598	HSP90B1	23539	13694.4	0.587601	0.142636	4.11959	3.79549e-05	0.00285162	10422.5	11464.4	17416.6	15474.2
ENSG00000166851	PLK1	12712	1103.01	-0.563499	0.169108	-3.33219	0.000861655	0.0257993	1359.17	1271.72	960.952	820.213
ENSG00000166923	GREM1	16696	156.886	-1.53209	0.299577	-5.11418	3.15101e-07	7.14847e-05	264.724	201.687	75.1953	85.9361
ENSG00000167106	FAM102A	39935	805.579	0.627968	0.182135	3.44781	0.000565154	0.0187897	581.832	684.543	912.296	1043.65
ENSG00000167123	CERCAM	25597	691.669	0.63061	0.192595	3.27428	0.00105933	0.0298211	502.321	583.203	927.777	753.373
ENSG00000167244	IGF2	20492	3594.5	0.804047	0.157708	5.09832	3.42689e-07	7.34243e-05	2810.94	2425.21	4197.67	4944.19
ENSG00000167280	ENGASE	13661	368.213	0.639501	0.20747	3.08238	0.00205354	0.0455163	295.593	280.176	451.172	445.913
ENSG00000167325	RRM1	44170	995.159	-0.570494	0.168656	-3.38259	0.000718053	0.0225625	1238.5	1140.57	757.482	844.084
ENSG00000167363	FN3K	15623	193.231	0.80679	0.264873	3.04595	0.00231947	0.0493313	147.797	133.133	267.607	224.389
ENSG00000167617	CDC42EP5	8202	200.343	1.17216	0.278511	4.20867	2.56882e-05	0.00209305	115.992	130.153	325.109	230.118
ENSG00000167641	PPP1R14A	5355	38.9424	1.90964	0.533811	3.57738	0.000347055	0.0136528	16.8376	15.8965	61.9256	61.1101
ENSG00000167657	DAPK3	12671	1065.14	0.55111	0.168499	3.2707	0.00107282	0.0301276	843.75	884.242	1359.04	1173.51
ENSG00000167685	ZNF444	28295	457.261	0.673029	0.216903	3.10291	0.0019163	0.0437235	312.431	392.445	624.785	499.384
ENSG00000167702	KIFC2	8160	133.543	1.04155	0.300616	3.46472	0.000530779	0.0179041	82.317	92.3984	178.036	181.421
ENSG00000167861	HID1	22424	607.089	0.860606	0.181173	4.75019	2.03221e-06	0.000279913	432.164	430.199	790.657	775.335
ENSG00000167996	FTH1	7943	2345.95	0.515384	0.162886	3.16407	0.00155577	0.0380574	1798.81	2063.56	3011.13	2510.29
ENSG00000168010	ATG16L2	29367	722.877	0.887795	0.17689	5.01892	5.19628e-07	0.00010271	526.642	487.824	907.873	969.168
ENSG00000168056	LTBP3	20126	261.397	0.855459	0.235388	3.63424	0.000278796	0.0116872	184.278	187.777	359.389	314.144
ENSG00000168078	PBK	28476	403.602	-0.640865	0.208047	-3.08039	0.00206732	0.0455598	485.483	497.759	342.802	288.363
ENSG00000168264	IRF2BP2	5257	1012.55	0.682971	0.165943	4.11569	3.86021e-05	0.00285162	738.047	816.682	1227.45	1268.04
ENSG00000168268	NT5DC2	10685	2406.28	0.603173	0.156134	3.86318	0.00011192	0.00611037	1847.46	1973.15	3140.51	2664.02
ENSG00000168497	SDPR	12954	815.242	0.561842	0.17425	3.22434	0.00126262	0.0334995	676.309	640.827	914.508	1029.32
ENSG00000168899	VAMP5	9005	2093.05	0.8765	0.184696	4.74563	2.07853e-06	0.000282071	1358.23	1593.62	3144.93	2275.4
ENSG00000168918	INPP5D	191873	316.996	0.904814	0.223533	4.04778	5.17047e-05	0.00349838	215.147	226.525	380.4	445.913
ENSG00000169169	CPT1C	22834	298.876	0.796289	0.222248	3.58288	0.000339825	0.013465	211.405	225.531	373.765	384.803
ENSG00000169242	EFNA1	7398	556.874	0.634369	0.201974	3.14085	0.00168458	0.0398581	394.748	477.888	740.895	613.966
ENSG00000169418	NPR1	15356	1555.51	0.68333	0.152816	4.47159	7.76391e-06	0.000839519	1176.76	1211.11	1877.67	1956.48
ENSG00000169490	TM2D2	8017	674.088	0.633466	0.178064	3.55752	0.000374368	0.0143704	517.288	539.487	847.053	792.522
ENSG00000169607	CKAP2L	28325	336.846	-0.669679	0.215926	-3.10143	0.00192591	0.0437235	436.842	390.458	256.549	263.537
ENSG00000169679	BUB1	40417	821.678	-0.571348	0.175207	-3.26098	0.00111028	0.0309104	1049.54	915.042	648.007	674.121
ENSG00000169710	FASN	19995	11576	-0.580151	0.147702	-3.92784	8.57113e-05	0.0049584	14884.4	12861.3	8728.19	9830.14
ENSG00000169715	MT1E	1638	71.7992	-2.40736	0.430601	-5.5907	2.2615e-08	7.69577e-06	112.251	129.159	27.6453	18.1421
ENSG00000169783	LINGO1	207874	1229.96	0.798251	0.161263	4.95	7.42121e-07	0.000127981	866.2	929.945	1625.55	1498.15
ENSG00000170006	TMEM154	61534	147.35	-1.20897	0.297652	-4.06168	4.87216e-05	0.00335541	225.436	185.79	95.1	83.0716
ENSG00000170779	CDCA4	11576	404.133	-0.647194	0.208894	-3.09819	0.00194706	0.043999	502.321	483.85	343.908	286.454
ENSG00000170801	HTRA3	37347	1421.17	1.13861	0.180677	6.30191	2.94002e-10	2.00094e-07	782.012	993.531	2133.11	1776.01
ENSG00000171056	SOX7	116080	472.906	0.775421	0.200793	3.86179	0.000112559	0.00611413	354.525	342.768	649.112	545.217
ENSG00000171227	TMEM37	8620	293.773	0.837151	0.236165	3.54478	0.000392944	0.0145717	182.407	239.441	383.717	369.525
ENSG00000171241	SHCBP1	41073	459.299	-0.754305	0.195564	-3.85709	0.000114747	0.00620384	592.121	561.345	336.167	347.564
ENSG00000171388	APLN	9694	1379.36	-1.31898	0.2428	-5.43237	5.56098e-08	1.60851e-05	2563.05	1375.05	881.333	697.992
ENSG00000171604	CXXC5	36584	570.891	0.655944	0.186344	3.52006	0.000431446	0.0155995	461.162	425.231	722.096	675.076
ENSG00000171793	CTPS1	33229	652.524	-0.697633	0.184277	-3.78578	0.00015323	0.00764874	837.202	776.941	531.896	464.055
ENSG00000171813	PWWP2B	20696	453.02	0.702583	0.204658	3.43297	0.000597008	0.0195677	318.043	371.581	598.245	524.21
ENSG00000171848	RRM2	9091	1503.05	-0.541473	0.162553	-3.33105	0.000865181	0.0257993	1897.03	1666.15	1292.7	1156.32
ENSG00000171865	RNASEH1	13824	201.406	-0.823981	0.26415	-3.11937	0.0018124	0.0421074	283.433	231.493	136.015	154.685
ENSG00000172037	LAMB2	12005	3927.16	0.734472	0.143889	5.10444	3.31776e-07	7.29878e-05	2945.64	2951.78	4645.52	5165.72
ENSG00000172530	BANP	128075	272.811	0.986798	0.243057	4.05994	4.90852e-05	0.00336045	206.728	158.965	383.717	341.835
ENSG00000173264	GPR137	19439	293.067	0.828321	0.225407	3.67478	0.000238057	0.0105935	203.922	218.577	358.284	391.487
ENSG00000173269	MMRN2	33942	5224.82	0.550068	0.139736	3.93648	8.26856e-05	0.00483898	4113.05	4368.56	6042.16	6375.51
ENSG00000173486	FKBP2	3130	496.314	0.707909	0.216798	3.2653	0.00109348	0.0305594	343.299	410.328	705.509	526.12
ENSG00000173726	TOMM20	19601	2152.57	-0.52468	0.152151	-3.44843	0.000563858	0.0187897	2476.99	2602.06	1868.82	1662.39
ENSG00000174307	PHLDA3	3746	744.426	0.753567	0.196346	3.83795	0.000124066	0.00661494	519.159	589.164	1061.58	807.8
ENSG00000174498	IGDCC3	50914	559.684	0.726679	0.189519	3.83433	0.000125906	0.00668226	399.425	444.108	665.7	729.502
ENSG00000174600	CMKLR1	51298	36.816	1.75158	0.543211	3.2245	0.00126192	0.0334995	16.8376	16.89	55.2907	58.2456
ENSG00000175183	CSRP2	20346	607.512	0.767084	0.209263	3.66565	0.000246715	0.0107312	416.262	482.856	883.545	647.385
ENSG00000175352	NRIP3	23474	90.9664	-1.22625	0.35767	-3.42843	0.000607087	0.0198416	136.571	118.23	57.5023	51.5617
ENSG00000175445	LPL	65542	5080.96	0.834794	0.148727	5.61293	1.98928e-08	6.97453e-06	3691.17	3610.49	5965.86	7056.31
ENSG00000175592	FOSL1	8525	300.586	-0.859626	0.237564	-3.6185	0.000296314	0.0122005	405.037	369.593	244.385	183.33
ENSG00000176435	CLEC14A	2267	2859.2	0.560886	0.152229	3.68449	0.000229159	0.0103569	2129.95	2490.78	3478.89	3337.19
ENSG00000176454	LPCAT4	8374	520.938	0.62196	0.190756	3.26051	0.00111213	0.0309104	433.1	387.477	635.843	627.334
ENSG00000176595	KBTBD11	33059	247.298	-1.20375	0.245669	-4.89991	9.58826e-07	0.000151967	359.202	330.846	134.909	164.233
ENSG00000176641	RNF152	86185	234.231	-0.838162	0.272756	-3.07294	0.00211964	0.0462721	351.718	249.376	144.862	190.969
ENSG00000177283	FZD8	3186	393.934	0.7765	0.203239	3.82062	0.000133114	0.00693752	294.658	286.137	496.51	498.43
ENSG00000177732	SOX12	4659	1432.68	0.648004	0.172543	3.75561	0.000172918	0.00847473	990.611	1241.91	1836.76	1661.43
ENSG00000177943	MAMDC4	9855	145.984	1.40253	0.317038	4.42386	9.69526e-06	0.000992692	95.4129	64.5795	237.75	186.195
ENSG00000178573	MAF	14872	491.967	1.21476	0.199478	6.08969	1.13131e-09	6.54461e-07	293.722	299.053	630.314	744.78
ENSG00000178980	SEPW1	6115	2165.17	0.575896	0.178642	3.22374	0.00126528	0.0334995	1589.28	1887.71	2950.31	2233.38
ENSG00000179542	SLITRK4	13001	577.408	-0.601991	0.195237	-3.08339	0.00204655	0.0454483	758.626	633.873	430.161	486.971
ENSG00000180573	HIST1H2AC	14972	90.8376	1.71461	0.370462	4.6283	3.68675e-06	0.00046365	43.0294	41.7283	159.237	119.356
ENSG00000180773	SLC36A4	53790	220.729	-0.784915	0.257652	-3.04641	0.00231593	0.0493313	293.722	265.273	141.544	182.376
ENSG00000181019	NQO1	19956	3849.72	0.511443	0.15498	3.30006	0.000966641	0.0279601	2976.51	3372.04	4891.01	4159.31
ENSG00000181444	ZNF467	9298	545.945	1.25236	0.190272	6.58193	4.64391e-11	4.13308e-08	304.012	341.775	767.434	770.561
ENSG00000182010	RTKN2	85673	80.895	-1.27392	0.377932	-3.37076	0.000749601	0.0232517	123.476	105.314	50.8674	43.9229
ENSG00000182179	UBA7	8740	174.361	0.831973	0.269702	3.08479	0.00203696	0.0453223	118.798	132.14	221.163	225.344
ENSG00000182492	BGN	14616	1943.03	0.503363	0.158084	3.18415	0.0014518	0.0365954	1507.9	1706.89	2411.78	2145.54
ENSG00000182511	FES	12082	799.374	0.587063	0.180528	3.25192	0.00114627	0.0314272	608.024	669.64	1039.46	880.368
ENSG00000182809	CRIP2	7201	2590.6	0.580306	0.1729	3.3563	0.000789919	0.0242423	1908.26	2244.39	3499.9	2709.85
ENSG00000183010	PYCR1	10029	374.431	0.703926	0.213895	3.29098	0.000998376	0.0286186	266.595	303.027	496.51	431.59
ENSG00000183020	AP2A2	87346	1861.79	0.534314	0.149724	3.56867	0.000358802	0.0139307	1511.64	1530.04	2264.71	2140.76
ENSG00000183696	UPP1	20106	622.335	0.683721	0.184641	3.70298	0.000213085	0.00970627	460.227	494.778	810.561	723.773
ENSG00000183963	SMTN	40653	2229.53	1.03409	0.146038	7.08096	1.4316e-12	2.36623e-09	1470.48	1455.52	3017.76	2974.34
ENSG00000184113	CLDN5	4522	887.537	0.991035	0.205829	4.81485	1.47311e-06	0.000221349	494.838	693.485	1311.49	1050.33
ENSG00000184445	KNTC1	99151	493.016	-0.759938	0.219956	-3.45495	0.000550393	0.0184581	697.824	542.468	317.368	414.403
ENSG00000184840	TMED9	3967	2566.18	0.513845	0.165637	3.10224	0.00192061	0.0437235	1914.81	2312.94	3276.53	2760.46
ENSG00000184867	ARMCX2	4610	1049.56	0.5114	0.1636	3.12591	0.00177254	0.0414309	880.231	850.462	1281.64	1185.92
ENSG00000184886	PIGW	4313	103.36	-1.30687	0.33794	-3.86716	0.000110108	0.00606644	155.28	139.094	60.8197	58.2456
ENSG00000185112	FAM43A	3141	1340.16	0.679666	0.164097	4.14185	3.44509e-05	0.00263971	1097.25	962.731	1732.81	1567.86
ENSG00000185236	RAB11B	14454	878.097	0.570304	0.176488	3.23141	0.0012318	0.0332213	680.051	733.226	1135.67	963.439
ENSG00000185262	UBALD2	6093	1456.87	0.562201	0.175581	3.20194	0.00136504	0.0350966	1050.48	1302.52	1879.88	1594.59
ENSG00000185880	TRIM69	38842	298.487	0.700265	0.226756	3.08819	0.00201378	0.0453223	210.47	244.409	384.823	354.248
ENSG00000186767	SPIN4	4117	759.12	0.735989	0.198687	3.70426	0.000212007	0.00969533	592.121	547.435	801.715	1095.21
ENSG00000186866	POFUT2	23971	740.029	0.599267	0.173966	3.44473	0.000571626	0.0189505	582.767	594.131	920.037	863.181
ENSG00000186994	KANK3	20679	275.622	1.08069	0.232432	4.64947	3.32795e-06	0.000427826	173.988	179.829	399.199	349.474
ENSG00000187244	BCAM	12346	549.569	1.27657	0.196791	6.48693	8.76046e-11	7.2399e-08	296.528	345.749	829.36	726.638
ENSG00000187266	EPOR	6783	311.637	1.08623	0.219838	4.94106	7.77003e-07	0.000128427	196.438	202.68	430.161	417.268
ENSG00000187513	GJA4	2750	1573.77	1.59997	0.165901	9.64414	5.20431e-22	3.01069e-18	702.501	859.404	2322.21	2410.99
ENSG00000188211	NCR3LG1	25616	106.539	-2.01431	0.391198	-5.14908	2.61771e-07	6.12403e-05	203.922	138.101	28.7511	55.3811
ENSG00000188559	RALGAPA2	322936	771.082	0.751629	0.206589	3.63828	0.000274461	0.0115473	639.828	509.681	820.514	1114.31
ENSG00000196123	KIAA0895L	8439	431.296	0.646157	0.204215	3.1641	0.00155564	0.0380574	332.074	340.781	483.24	569.088
ENSG00000196177	ACADSB	49333	189.761	-0.807475	0.262042	-3.08148	0.00205977	0.0455598	251.628	231.493	132.698	143.227
ENSG00000196329	GIMAP5	27781	1292.88	0.831231	0.185723	4.47564	7.6183e-06	0.000831544	779.206	1081.96	1649.87	1660.48
ENSG00000196584	XRCC2	31387	182.692	-0.977176	0.278409	-3.50986	0.000448351	0.0158637	275.014	209.635	117.216	128.904
ENSG00000196656	AC004057.1	3190	283.479	-1.81718	0.296708	-6.12446	9.09896e-10	5.54079e-07	362.943	519.617	162.555	88.8007
ENSG00000196839	ADA	32712	564.875	0.754064	0.191421	3.9393	8.17186e-05	0.00483898	391.941	449.076	745.318	673.166
ENSG00000197147	LRRC8B	73029	558.376	-0.785791	0.211045	-3.72333	0.00019661	0.00912288	744.595	669.64	342.802	476.468
ENSG00000197299	BLM	98302	255.718	-0.770933	0.239715	-3.21605	0.0012997	0.0342541	350.783	294.085	187.988	190.014
ENSG00000197415	VEPH1	273878	244.043	-0.752559	0.23731	-3.17121	0.00151808	0.0376106	310.56	302.033	180.248	183.33
ENSG00000197530	MIB2	15196	701.249	0.927076	0.176318	5.25796	1.4566e-07	3.66438e-05	496.708	469.94	932.201	906.149
ENSG00000197535	MYO5A	221768	644.141	-0.745298	0.228618	-3.26002	0.00111406	0.0309104	928.873	685.536	389.246	572.907
ENSG00000197558	SSPO	57938	77.6573	1.67715	0.402066	4.17133	3.02831e-05	0.00238351	39.2877	34.7736	96.2058	140.362
ENSG00000197903	HIST1H2BK	8547	260.592	1.01462	0.23295	4.35553	1.32745e-05	0.00124867	169.311	175.855	343.908	353.293
ENSG00000198363	ASPH	214040	1063.55	-0.538873	0.171859	-3.13555	0.00171531	0.0405023	1300.24	1220.06	789.551	944.342
ENSG00000198431	TXNRD1	134505	3395.74	-0.631678	0.160484	-3.93607	8.28261e-05	0.00483898	4576.08	3679.04	2544.48	2783.38
ENSG00000198435	NRARP	2621	658.016	0.757146	0.181227	4.1779	2.94216e-05	0.00233156	503.256	474.908	868.064	785.838
ENSG00000198554	WDHD1	88156	310.763	-0.753045	0.22887	-3.29028	0.00100087	0.0286186	431.229	348.729	237.75	225.344
ENSG00000198695	MT-ND6	525	8401.46	0.769024	0.153539	5.00865	5.48123e-07	0.000104569	5783.71	6643.74	11511.5	9666.86
ENSG00000198727	MT-CYB	1141	25926.7	0.581019	0.146616	3.96286	7.40574e-05	0.00455768	19299.6	22251.1	33058.3	29098
ENSG00000198826	ARHGAP11A	24806	696.507	-0.876407	0.200078	-4.38033	1.18499e-05	0.00115935	1013.06	790.851	444.537	537.578
ENSG00000198833	UBE2J1	26224	2970.47	-0.575571	0.143798	-4.00264	6.26393e-05	0.00404881	3438.61	3672.09	2369.76	2401.44
ENSG00000198840	MT-ND3	346	7556.03	0.952756	0.182747	5.21351	1.85296e-07	4.4664e-05	4596.66	5698.89	11630.9	8297.61
ENSG00000203485	INF2	30000	2232.81	0.575887	0.147533	3.90345	9.48296e-05	0.00540482	1805.36	1780.41	2764.53	2580.95
ENSG00000203879	GDI1	6549	1630.67	0.57138	0.155656	3.67078	0.000241813	0.0106785	1318.01	1305.5	2060.13	1839.03
ENSG00000204103	MAFB	3393	353.684	0.75695	0.223817	3.38201	0.000719582	0.0225625	260.982	265.273	388.141	500.339
ENSG00000204525	HLA-C	3382	450.317	0.817284	0.243725	3.3533	0.000798544	0.0242887	244.145	408.341	567.282	581.501
ENSG00000204682	CASC10	4605	235.9	1.11516	0.244442	4.56205	5.06561e-06	0.000592011	142.184	155.984	307.416	338.015
ENSG00000204775	KM-PA-2	14151	77.3762	-3.74503	0.544706	-6.87533	6.18463e-12	7.95069e-09	80.4462	207.648	9.95232	11.4581
ENSG00000205208	C4orf46	5577	251.94	-0.886072	0.239122	-3.70552	0.000210959	0.00968568	347.977	306.007	171.401	182.376
ENSG00000205517	RGL3	35002	89.4272	2.18872	0.379566	5.76637	8.0996e-09	3.47083e-06	37.4168	26.8253	149.285	144.182
ENSG00000206503	HLA-A	4625	531.811	0.918725	0.200093	4.5915	4.40077e-06	0.0005293	360.137	375.555	771.858	619.695
ENSG00000213445	SIPA1	12834	1792.59	0.707697	0.152334	4.64568	3.38957e-06	0.00043096	1332.97	1389.95	2313.36	2134.08
ENSG00000220785	MTMR9LP	9963	241.845	0.730422	0.239462	3.05027	0.00228636	0.0490408	173.053	190.758	308.522	295.047
ENSG00000223749	MIR503HG	3375	878.314	1.24261	0.179478	6.92349	4.40643e-12	6.37281e-09	469.581	574.261	1267.26	1202.15
ENSG00000225792	AC004540.4	4558	168.758	1.07931	0.289424	3.72917	0.000192112	0.0090262	90.7358	126.178	243.279	214.84
ENSG00000226137	BAIAP2-AS1	5569	611.172	0.626551	0.183677	3.41116	0.000646871	0.0208225	460.227	500.74	768.54	715.18
ENSG00000228343	RP11-1148L6.5	1384	103.22	-1.40707	0.344745	-4.08149	4.47484e-05	0.00319592	165.569	134.127	59.7139	53.4714
ENSG00000228589	SPCS2P4	1352	72.0475	1.57257	0.446964	3.51834	0.00043425	0.0156519	49.5773	22.8512	90.6767	125.085
ENSG00000230202	RP11-632C17__A.1	474	879.09	-0.895458	0.238808	-3.74969	0.000177051	0.00853531	1391.91	894.178	737.578	492.7
ENSG00000232533	AC093673.5	804	121.112	0.987553	0.320966	3.07681	0.00209226	0.0458475	72.9628	89.4178	176.93	145.137
ENSG00000235437	RP11-357C3.3	217846	235.119	0.879061	0.249562	3.52241	0.000427637	0.0155102	149.667	181.816	285.3	323.693
ENSG00000238103	RPL9P7	699	363.448	2.92841	0.773803	3.78444	0.000154056	0.00764992	115.057	53.6507	901.238	383.848
ENSG00000243449	C4orf48	2009	350.23	0.735421	0.222563	3.30433	0.000952048	0.027607	258.176	267.26	488.77	386.713
ENSG00000243646	IL10RB	30877	177.792	1.00777	0.284477	3.54254	0.000396292	0.0146022	99.1546	137.107	254.337	220.569
ENSG00000246705	H2AFJ	3667	673.156	0.593846	0.193992	3.06119	0.00220459	0.047766	498.579	574.261	897.92	721.863
ENSG00000253368	TRNP1	7192	1007.76	0.664963	0.174935	3.8012	0.000143997	0.00740467	786.689	771.973	1359.04	1113.35
ENSG00000253729	PRKDC	187075	3515.2	-0.627934	0.202541	-3.10028	0.00193337	0.0437751	4910.02	3627.38	2228.21	3295.17
ENSG00000254429	CTD-2562J17.7	899	398.699	0.767021	0.226384	3.38814	0.000703683	0.0221842	254.434	335.813	552.907	451.642
ENSG00000258441	LINC00641	6822	202.06	-1.11668	0.258892	-4.31331	1.6083e-05	0.0014652	272.207	281.169	118.322	136.543
ENSG00000259781	RP11-673C5.1	646	934.995	-0.731274	0.171871	-4.25479	2.09246e-05	0.00178013	1084.15	1249.86	716.567	689.399
ENSG00000266714	MYO15B	38791	365.607	0.927662	0.208205	4.45552	8.36892e-06	0.000887459	252.564	251.363	474.394	484.107

## Sheet: RNAseq_hMSC_39_vs_37
Differentially expressed genes (DEGs) under febrile temperature (39℃) in hMSC
GeneID	Symbol	Length	baseMean	log2FoldChange	lfcSE	stat	pvalue	padj	MSC_37_1	MSC_37_2	MSC_39_1	MSC_39_2
ENSG00000006468	ETV1	100198	214.02	-0.815295	0.218915	-3.72426	0.000195892	0.00544811	271.706	274.114	162.673	147.585
ENSG00000010292	NCAPD2	38600	1281.01	-0.918106	0.137378	-6.68304	2.34031e-11	4.85659e-09	1653.48	1696.85	1026.09	747.619
ENSG00000011426	ANLN	63986	947.546	-1.04597	0.145678	-7.18003	6.96957e-13	1.84626e-10	1198.7	1355.04	706.433	530.012
ENSG00000012048	BRCA1	81189	140.433	-1.16941	0.304715	-3.8377	0.00012419	0.00377504	171.451	217.516	109.207	63.5584
ENSG00000013810	TACC3	23672	528.334	-1.14013	0.200397	-5.68934	1.2753e-08	1.51229e-06	662.556	791.27	410.664	248.847
ENSG00000014138	POLA2	43828	219.441	-0.736227	0.235026	-3.13253	0.00173306	0.0305579	249.185	299.639	189.975	138.967
ENSG00000024526	DEPDC1	23070	264.427	-1.13803	0.226938	-5.01472	5.31107e-07	3.41141e-05	348.714	378.433	200.213	130.349
ENSG00000029153	ARNTL2	90455	247.708	-0.644516	0.208497	-3.09124	0.00199321	0.0340327	299.313	305.188	175.186	211.143
ENSG00000029993	HMGB3	10267	585.699	-1.06718	0.169102	-6.3109	2.7742e-10	4.21639e-08	778.794	806.807	444.791	312.406
ENSG00000034063	UHRF1	59074	1029.79	-0.754406	0.159007	-4.74448	2.09039e-06	0.000115459	1270.63	1315.08	923.71	609.73
ENSG00000035499	DEPDC1B	103279	81.7264	-1.22352	0.392524	-3.11706	0.00182664	0.0317923	124.229	104.319	67.1168	31.2406
ENSG00000040531	CTNS	25075	236.525	0.666104	0.211685	3.14668	0.00165136	0.029552	198.331	166.466	296.907	284.397
ENSG00000049541	RFC2	22946	158.281	-0.898013	0.261783	-3.43037	0.000602749	0.0137221	183.801	228.614	119.445	101.263
ENSG00000051341	POLQ	114576	121.042	-0.974611	0.296646	-3.28544	0.00101824	0.0198229	159.827	160.917	95.5562	67.8674
ENSG00000052802	MSMO1	15538	1239.69	0.661453	0.13455	4.91605	8.83058e-07	5.50814e-05	998.92	921.113	1316.17	1722.54
ENSG00000054654	SYNE2	373483	364.152	-0.896354	0.196658	-4.55793	5.16593e-06	0.000242372	470.037	477.203	301.457	207.911
ENSG00000058804	NDC1	73401	299.079	-0.863009	0.190294	-4.53513	5.75687e-06	0.00026662	366.149	406.178	215.001	208.989
ENSG00000060718	COL11A1	232030	702.147	0.902203	0.135102	6.67793	2.42339e-11	4.93372e-09	515.806	461.666	910.059	921.058
ENSG00000062822	POLD1	33813	360.313	-0.554925	0.180765	-3.06988	0.00214148	0.0359949	419.183	438.361	321.933	261.774
ENSG00000066279	ASPM	62567	663.016	-1.41474	0.395013	-3.58152	0.000341607	0.00859274	894.306	1034.31	458.442	265.006
ENSG00000068489	PRR11	49207	450.987	-1.23774	0.173821	-7.12077	1.07329e-12	2.75758e-10	639.309	627.023	306.007	231.611
ENSG00000068971	PPP2R5B	16921	416.803	0.627437	0.169318	3.70567	0.000210832	0.00577434	299.313	357.348	489.157	521.394
ENSG00000069275	NUCKS1	37458	3229.67	-0.57857	0.105059	-5.50707	3.64846e-08	3.57914e-06	3737.05	4000.74	2850.76	2330.12
ENSG00000070404	FSTL3	6994	297.107	0.835563	0.187175	4.46407	8.04164e-06	0.00035345	208.502	218.626	379.95	381.35
ENSG00000071539	TRIP13	26715	229.798	-0.991509	0.221743	-4.47144	7.76951e-06	0.000347887	294.227	317.396	172.911	134.658
ENSG00000072501	SMC1A	48608	880.658	-0.592119	0.141965	-4.17088	3.03421e-05	0.00113688	1030.16	1087.58	795.164	609.73
ENSG00000072571	HMMR	31739	175.806	-1.21039	0.254624	-4.75364	1.99791e-06	0.000111492	241.194	249.699	123.996	88.3354
ENSG00000072682	P4HA2	103478	1545.91	0.685236	0.102857	6.66202	2.70084e-11	5.29906e-09	1169.64	1201.89	1964.59	1847.5
ENSG00000073111	MCM2	24211	501.268	-0.999123	0.184065	-5.42808	5.69623e-08	4.96934e-06	617.514	719.134	395.876	272.547
ENSG00000073605	GSDMB	15260	180.076	0.797899	0.242686	3.28779	0.00100978	0.0197471	142.391	119.856	247.991	210.066
ENSG00000075218	GTSE1	34070	335.913	-1.23514	0.18874	-6.54413	5.98407e-11	1.00897e-08	459.14	483.862	221.827	178.825
ENSG00000075702	WDR62	50226	129.839	-0.984853	0.282823	-3.48222	0.000497276	0.0117164	166.366	178.674	97.8313	76.4855
ENSG00000076003	MCM6	36801	554.015	-0.928621	0.164548	-5.64346	1.66663e-08	1.89311e-06	680.718	772.403	431.14	331.796
ENSG00000076382	SPAG5	21710	335.562	-1.0796	0.220819	-4.88904	1.01328e-06	6.17756e-05	416.277	494.96	266.192	164.821
ENSG00000078401	EDN1	6832	384.884	0.633473	0.168313	3.76366	0.000167442	0.00480549	305.851	297.42	449.342	486.922
ENSG00000079616	KIF22	14667	520.281	-1.15036	0.174751	-6.58288	4.61428e-11	8.16273e-09	618.967	816.794	346.96	298.401
ENSG00000080986	NDC80	45125	168.664	-1.15837	0.297852	-3.88907	0.000100628	0.00314748	215.04	250.809	138.784	70.022
ENSG00000083444	PLOD1	41334	6033.18	0.650238	0.079046	8.22607	1.93451e-16	1.39169e-13	4576.87	4817.53	7219.04	7519.28
ENSG00000084636	COL16A1	52073	818.179	0.57692	0.133872	4.30948	1.63639e-05	0.000666348	666.915	645.889	1063.63	896.281
ENSG00000085999	RAD54L	30786	89.675	-1.18527	0.383139	-3.09359	0.00197752	0.0338721	110.426	138.722	75.0799	34.4724
ENSG00000087245	MMP2	116992	12394.5	0.571563	0.0866845	6.59359	4.29305e-11	7.85191e-09	9192.97	10753.7	14977.3	14654
ENSG00000087586	AURKA	22949	381.967	-1.27502	0.175038	-7.28426	3.23446e-13	9.69531e-11	512.173	569.315	230.927	215.452
ENSG00000088325	TPX2	62535	1067.93	-1.22452	0.320433	-3.82147	0.000132658	0.00396541	1435.54	1555.9	781.513	498.772
ENSG00000088340	FER1L4	48978	258.477	1.04306	0.220664	4.72689	2.27981e-06	0.00012425	198.331	137.612	343.547	354.419
ENSG00000089685	BIRC5	11451	126.922	-1.32823	0.298542	-4.44906	8.62482e-06	0.000373777	172.177	190.881	86.4556	58.1721
ENSG00000090530	LEPREL1	165710	887.68	0.561291	0.120806	4.64622	3.38075e-06	0.000177095	702.513	732.452	1056.81	1058.95
ENSG00000090889	KIF4A	130804	276.664	-1.27466	0.218292	-5.83925	5.24363e-09	6.98568e-07	353.799	429.483	186.562	136.812
ENSG00000091651	ORC6	8752	157.417	-0.825883	0.273813	-3.01623	0.00255935	0.0410982	174.357	228.614	130.821	95.8762
ENSG00000091986	CCDC80	44971	2895.33	0.753177	0.0982397	7.66673	1.76435e-14	8.27785e-12	2314.59	1994.27	3553.78	3718.71
ENSG00000092096	SLC22A17	6607	848.76	0.661702	0.12848	5.15025	2.60144e-07	1.87148e-05	640.035	675.853	976.038	1103.12
ENSG00000092853	CLSPN	49750	129.729	-1.26067	0.313966	-4.01529	5.93725e-05	0.00200843	162.007	204.199	96.6938	56.0176
ENSG00000092969	TGFB2	98385	2951.27	0.529598	0.100324	5.27887	1.29982e-07	1.04674e-05	2597.19	2230.65	3349.02	3628.22
ENSG00000093009	CDC45	41154	106.896	-1.34514	0.363361	-3.70194	0.00021396	0.00584518	124.956	182.003	80.7677	39.8587
ENSG00000094916	CBX5	49163	1818.12	-0.540462	0.115366	-4.68477	2.80275e-06	0.000148987	2146.04	2162.95	1644.93	1318.57
ENSG00000095303	PTGS1	25159	882.62	-0.637387	0.141262	-4.5121	6.41892e-06	0.000294751	1033.79	1115.32	778.1	603.266
ENSG00000096060	FKBP5	154999	174.585	-0.765497	0.250612	-3.05451	0.00225429	0.0372528	223.032	216.406	149.022	109.881
ENSG00000099783	HNRNPM	44348	2591.58	-0.534517	0.112102	-4.76813	1.85943e-06	0.000105606	2935.73	3197.26	2351.36	1881.98
ENSG00000099860	GADD45B	2138	350.221	0.645937	0.186704	3.45969	0.000540795	0.0124962	279.697	266.346	376.537	478.304
ENSG00000100162	CENPM	8444	97.8325	-1.18182	0.320387	-3.68874	0.000225371	0.00607994	126.409	145.381	60.2914	59.2494
ENSG00000100196	KDELR3	15386	952.32	0.540319	0.124888	4.32643	1.51547e-05	0.000621804	735.931	817.904	1070.46	1184.99
ENSG00000100297	MCM5	25368	635.447	-1.10545	0.173814	-6.35996	2.01811e-10	3.20256e-08	784.606	951.077	473.231	332.874
ENSG00000100299	ARSA	5426	364.198	0.548909	0.172014	3.19107	0.00141748	0.026147	303.672	287.432	418.627	447.063
ENSG00000100376	FAM118A	32988	698.761	0.525587	0.135934	3.86647	0.00011042	0.00343383	600.805	543.79	794.026	856.423
ENSG00000100526	CDKN3	23370	154.36	-0.888748	0.301337	-2.94934	0.0031845	0.0495871	162.733	238.602	134.234	81.8718
ENSG00000101003	GINS1	44902	160.444	-0.924031	0.272706	-3.38838	0.00070307	0.0154004	198.331	221.955	134.234	87.2581
ENSG00000101057	MYBL2	49383	352.101	-1.26254	0.217191	-5.81306	6.13393e-09	7.97485e-07	456.96	537.131	255.954	158.357
ENSG00000101335	MYL9	8342	1344.42	0.665774	0.132419	5.02776	4.96232e-07	3.26515e-05	1054.86	1024.32	1420.83	1877.67
ENSG00000101412	E2F1	10722	242.76	-0.864865	0.215655	-4.01041	6.0614e-05	0.00203765	285.509	341.811	184.287	159.435
ENSG00000101447	FAM83D	26749	225.71	-1.17886	0.261971	-4.49998	6.79605e-06	0.000308135	278.971	347.36	176.324	100.185
ENSG00000101868	POLA1	303068	284.871	-0.990589	0.214858	-4.61044	4.01809e-06	0.000203395	355.252	402.848	224.102	157.28
ENSG00000102109	PCSK1N	4532	400.852	0.631056	0.169778	3.71695	0.000201646	0.00555092	310.936	318.505	449.342	524.626
ENSG00000102317	RBM3	4618	1444.98	-1.02984	0.116816	-8.81595	1.18677e-18	1.42294e-15	1835.11	2045.32	1021.54	877.968
ENSG00000102359	SRPX2	27082	377.826	0.607713	0.168291	3.61109	0.000304913	0.00783409	294.954	304.078	464.13	448.141
ENSG00000103024	NME3	1445	495.699	0.517829	0.152143	3.40358	0.000665087	0.0147978	403.927	411.727	557.411	609.73
ENSG00000103742	IGDCC4	41609	276.51	0.614599	0.200407	3.06676	0.00216395	0.0362596	240.467	195.32	328.759	341.492
ENSG00000103888	KIAA1199	172434	730.187	0.862119	0.153946	5.60013	2.14192e-08	2.38283e-06	594.993	438.361	955.562	931.831
ENSG00000104177	MYEF2	39090	195.379	-0.731962	0.23005	-3.18175	0.00146388	0.0268652	249.185	238.602	135.371	158.357
ENSG00000104611	SH2D4A	82602	156.575	0.807326	0.258238	3.12628	0.00177031	0.031113	110.426	117.636	176.324	221.916
ENSG00000104738	MCM4	17976	906.965	-1.16245	0.348583	-3.33478	0.000853681	0.0175468	1153.66	1353.93	689.37	430.904
ENSG00000104889	RNASEH2A	7059	257.482	-0.871538	0.232691	-3.74548	0.00018005	0.00508616	280.424	386.202	208.176	155.126
ENSG00000105011	ASF1B	17448	154.056	-1.14571	0.302798	-3.78373	0.000154497	0.00446964	207.775	216.406	127.408	64.6357
ENSG00000105202	FBL	11957	1083.63	-0.548621	0.115803	-4.73756	2.16309e-06	0.000118487	1245.93	1329.51	852.043	907.054
ENSG00000105419	MEIS3	16400	442.021	0.577203	0.159436	3.62028	0.000294286	0.00759723	363.97	345.14	508.495	550.48
ENSG00000105486	LIG1	55159	291.426	-0.871281	0.190553	-4.57239	4.82203e-06	0.000233339	374.141	379.543	212.726	199.293
ENSG00000105696	TMEM59L	13610	107.921	1.01921	0.304397	3.34829	0.000813117	0.0169145	72.6487	69.9158	129.683	159.435
ENSG00000106462	EZH2	76939	338.036	-0.841026	0.215426	-3.90401	9.46119e-05	0.00301167	401.747	466.106	295.769	188.521
ENSG00000107796	ACTA2	56317	141.851	1.09512	0.263388	4.1578	3.21321e-05	0.00118746	87.9049	93.2211	194.525	191.752
ENSG00000108064	TFAM	14200	352.928	-0.599084	0.174052	-3.44198	0.000577477	0.0132024	415.551	435.032	282.118	279.011
ENSG00000108106	UBE2S	6494	1367.73	-0.535689	0.112706	-4.75298	2.0044e-06	0.000111492	1510.37	1729.03	1106.86	1124.66
ENSG00000108821	COL1A1	18344	105587	0.589397	0.0888192	6.63592	3.22482e-11	6.10509e-09	81354.9	87273.8	138071	115647
ENSG00000109107	ALDOC	4150	261.273	1.0712	0.201006	5.32917	9.86605e-08	8.25306e-06	176.536	159.808	364.024	344.724
ENSG00000109534	GAR1	9228	267.033	-0.688918	0.20646	-3.3368	0.000847475	0.0174859	294.954	365.116	199.075	208.989
ENSG00000109685	WHSC1	110784	1844.4	-0.612003	0.105621	-5.79434	6.85914e-09	8.5077e-07	2121.34	2339.41	1536.86	1379.97
ENSG00000109805	NCAPG	33961	301.09	-1.43156	0.216965	-6.59813	4.16378e-11	7.74679e-09	440.978	437.251	197.938	128.194
ENSG00000110876	SELPLG	12050	103.635	1.04884	0.309892	3.38454	0.000712969	0.0155427	65.3838	69.9158	126.271	152.971
ENSG00000110881	ASIC1	26064	610.633	0.520459	0.151097	3.44454	0.000572038	0.0131059	555.036	446.13	710.983	730.383
ENSG00000111206	FOXM1	19360	539.772	-1.27068	0.159982	-7.94263	1.97941e-15	1.1242e-12	741.743	784.611	352.648	280.088
ENSG00000111247	RAD51AP1	21265	93.1722	-1.2078	0.35902	-3.36416	0.000767773	0.0163091	125.682	134.283	73.9423	38.7814
ENSG00000111581	NUP107	56272	360.108	-0.81495	0.176792	-4.60964	4.03359e-06	0.000203395	459.866	458.337	279.843	242.384
ENSG00000111602	TIMELESS	32285	434.526	-1.02213	0.180597	-5.65971	1.51628e-08	1.77849e-06	541.233	623.694	326.484	246.693
ENSG00000111665	CDCA3	7274	215.942	-1.22797	0.224978	-5.45816	4.81086e-08	4.43709e-06	300.039	305.188	142.197	116.344
ENSG00000111696	NT5DC3	70745	415.445	0.503794	0.163701	3.07752	0.00208732	0.0353599	351.62	335.152	509.633	465.377
ENSG00000111859	NEDD9	199051	218.342	0.719142	0.218138	3.29673	0.000978179	0.0192971	177.263	152.039	265.055	279.011
ENSG00000112029	FBXO5	13051	174.193	-0.736643	0.238841	-3.08424	0.00204075	0.0346799	213.587	221.955	131.959	129.271
ENSG00000112118	MCM3	20873	684.775	-0.959449	0.173046	-5.54448	2.94826e-08	3.0888e-06	836.913	972.163	555.136	374.887
ENSG00000112297	AIM1	58597	94.7417	-1.08942	0.333373	-3.26787	0.00108361	0.0209555	125.682	132.063	71.6671	49.554
ENSG00000112312	GMNN	11169	173.339	-0.839898	0.273048	-3.07601	0.00209793	0.035373	193.246	251.919	150.16	98.0308
ENSG00000112742	TTK	38641	176.258	-1.28036	0.256803	-4.98578	6.17121e-07	3.94045e-05	217.946	281.883	111.482	93.7217
ENSG00000112984	KIF20A	8997	619.306	-1.17798	0.169693	-6.94183	3.87047e-12	9.26228e-10	844.178	873.393	450.479	309.174
ENSG00000113140	SPARC	26070	24899	0.658597	0.0730218	9.01918	1.89501e-19	2.92129e-16	18646.7	19981.5	29955.7	31012.2
ENSG00000113368	LMNB1	60398	705.775	-1.2413	0.175871	-7.058	1.68919e-12	4.23908e-10	926.271	1057.62	508.495	330.719
ENSG00000113810	SMC4	35689	1133.41	-0.926918	0.127624	-7.26286	3.7898e-13	1.10529e-10	1442.8	1528.16	865.694	696.988
ENSG00000114270	COL7A1	31195	279.861	0.679424	0.19142	3.54939	0.000386118	0.00946955	215.04	215.296	338.997	350.11
ENSG00000114346	ECT2	70793	515.307	-0.935239	0.170227	-5.49407	3.9277e-08	3.78427e-06	650.932	702.488	407.251	300.556
ENSG00000114735	HEMK1	15784	390.424	0.553936	0.165796	3.34108	0.000834535	0.017285	319.654	312.957	456.167	472.918
ENSG00000115163	CENPA	36779	129.749	-0.961546	0.304258	-3.1603	0.00157607	0.028488	153.289	189.772	108.069	67.8674
ENSG00000115380	EFEMP1	58173	624.42	0.55116	0.156954	3.5116	0.000445414	0.0107048	502.003	511.606	642.729	841.341
ENSG00000115461	IGFBP5	23421	9354.96	0.737904	0.0828522	8.90627	5.27782e-19	7.11912e-16	7441.41	6580.97	11569.1	11828.3
ENSG00000115884	SDC1	24637	1942.94	-0.659215	0.100362	-6.56838	5.08656e-11	8.71255e-09	2313.13	2445.94	1576.68	1435.99
ENSG00000116560	SFPQ	16771	4079	-0.517672	0.107686	-4.80724	1.53031e-06	8.92624e-05	4786.82	4818.64	3764.23	2946.31
ENSG00000116661	FBXO2	7419	140.721	1.02173	0.303948	3.36152	0.000775145	0.0164012	117.691	66.5865	171.774	206.834
ENSG00000116852	KIF21B	54309	195.489	-0.964798	0.252108	-3.82693	0.000129752	0.00390139	226.664	290.761	153.572	110.958
ENSG00000117394	SLC2A1	33479	2066.23	0.605012	0.0977131	6.19172	5.95098e-10	8.79685e-08	1684.72	1592.53	2396.87	2590.81
ENSG00000117399	CDC20	4249	716.421	-1.55602	0.166334	-9.35475	8.37973e-21	3.01419e-17	988.749	1149.73	427.728	299.479
ENSG00000117632	STMN1	22811	2774.22	-0.71881	0.0892456	-8.05429	7.99414e-16	5.0744e-13	3407.22	3495.79	2155.7	2038.18
ENSG00000117650	NEK2	12847	162.652	-1.34045	0.261117	-5.13351	2.84394e-07	2.01901e-05	237.561	228.614	105.794	78.6401
ENSG00000117724	CENPF	61394	1275.14	-1.29136	0.396879	-3.2538	0.00113874	0.0217876	1782.07	1838.9	944.186	535.399
ENSG00000118193	KIF14	69235	206.314	-1.31661	0.249168	-5.28403	1.26373e-07	1.02533e-05	317.475	270.785	142.197	94.799
ENSG00000119280	C1orf198	32471	529.031	0.724803	0.158621	4.56941	4.89102e-06	0.000233535	409.012	388.421	591.538	727.151
ENSG00000119397	CNTRL	102748	165.164	-0.9466	0.277625	-3.40964	0.000650491	0.0145935	230.296	204.199	141.059	85.1036
ENSG00000119403	PHF19	21630	542.239	-0.668632	0.147184	-4.54283	5.55052e-06	0.000258171	652.385	679.182	433.416	403.973
ENSG00000119969	HELLS	68116	193.147	-0.875926	0.247108	-3.54471	0.00039304	0.00961744	220.852	279.663	153.572	118.499
ENSG00000120334	CENPL	25171	81.5562	-1.08599	0.357146	-3.04075	0.00235988	0.0385166	94.4433	127.624	54.6035	49.554
ENSG00000120738	EGR1	3826	2592.99	1.47382	0.0972536	15.1544	7.08504e-52	7.64547e-48	1290.97	1458.24	3901.88	3720.86
ENSG00000120802	TMPO	34868	880.639	-0.884714	0.16711	-5.29421	1.19535e-07	9.8466e-06	1053.41	1231.85	742.836	494.463
ENSG00000120885	CLU	18115	780.076	0.716947	0.142962	5.01496	5.30432e-07	3.41141e-05	616.787	562.656	866.831	1074.03
ENSG00000121152	NCAPH	38059	194.719	-1.34765	0.274637	-4.90704	9.24616e-07	5.73421e-05	239.741	319.615	137.646	81.8718
ENSG00000121621	KIF18A	87689	121.216	-1.09027	0.28587	-3.81387	0.000136809	0.00407818	165.639	164.247	78.4926	76.4855
ENSG00000121957	GPSM2	59196	187.995	-0.9075	0.232597	-3.9016	9.55581e-05	0.00303285	241.92	248.59	136.509	124.962
ENSG00000122483	CCDC18	98812	79.4916	-1.28729	0.391859	-3.28508	0.00101952	0.0198229	80.6401	145.381	47.7781	44.1677
ENSG00000122641	INHBA	17995	1977.06	0.555584	0.0944551	5.88198	4.05378e-09	5.59872e-07	1593.19	1609.17	2324.06	2381.82
ENSG00000122884	P4HA1	89758	2707.11	0.774472	0.0927085	8.35384	6.60765e-17	5.09308e-14	1905.58	2091.93	3475.29	3355.67
ENSG00000122952	ZWINT	4048	382.409	-1.23576	0.222645	-5.55034	2.85117e-08	3.03264e-06	495.464	578.193	290.081	165.898
ENSG00000122966	CIT	191501	400.296	-1.24487	0.178218	-6.98512	2.84604e-12	6.97992e-10	539.053	587.071	263.917	211.143
ENSG00000123080	CDKN2C	13889	163.529	-1.28638	0.266675	-4.82378	1.4086e-06	8.35176e-05	212.134	251.919	110.345	79.7173
ENSG00000123136	DDX39A	10562	541.16	-0.669394	0.154815	-4.32382	1.53348e-05	0.000626811	606.617	723.573	418.627	415.823
ENSG00000123219	CENPK	45406	151.514	-1.04129	0.262928	-3.96036	7.48381e-05	0.00243247	187.434	220.845	93.281	104.494
ENSG00000123358	NR4A1	36676	638.343	0.975174	0.151499	6.43685	1.21979e-10	1.9646e-08	480.934	377.324	844.08	851.036
ENSG00000123416	TUBA1B	3616	1849.38	-0.580362	0.112599	-5.15423	2.54676e-07	1.84444e-05	2107.54	2326.09	1611.94	1351.96
ENSG00000123473	STIL	64009	134.769	-0.964391	0.276232	-3.49124	0.000480793	0.0113997	189.613	166.466	98.9689	84.0264
ENSG00000123485	HJURP	21151	207.545	-1.1094	0.240041	-4.62172	3.80566e-06	0.00019463	301.492	265.236	153.572	109.881
ENSG00000123737	EXOSC9	15705	255.175	-0.818831	0.20462	-4.00171	6.28871e-05	0.00208871	313.116	338.481	195.663	173.439
ENSG00000123975	CKS2	5506	335.645	-0.667471	0.182629	-3.6548	0.000257385	0.00680747	382.859	441.691	261.642	256.388
ENSG00000124207	CSE1L	50641	1287.4	-0.570795	0.113485	-5.02967	4.91315e-07	3.25262e-05	1483.49	1594.75	1093.21	978.153
ENSG00000124762	CDKN1A	10812	10810.8	0.544817	0.0984068	5.53637	3.08798e-08	3.11592e-06	8867.5	8719.5	11399.6	14256.5
ENSG00000124795	DEK	40956	1437.63	-0.612832	0.110609	-5.54053	3.01566e-08	3.11592e-06	1660.02	1817.81	1192.18	1080.49
ENSG00000125148	MT2A	1299	1541.49	-0.649002	0.102613	-6.32473	2.53675e-10	3.91058e-08	1831.47	1934.34	1199	1201.15
ENSG00000125740	FOSB	7185	430.191	1.47002	0.181926	8.08027	6.46239e-16	4.35847e-13	218.673	238.602	546.035	717.456
ENSG00000125885	MCM8	44555	115.056	-0.898698	0.293424	-3.06279	0.00219283	0.0365527	151.836	147.6	86.4556	74.331
ENSG00000126709	IFI6	6158	204.785	0.685825	0.222131	3.08748	0.00201859	0.0344117	155.468	158.698	238.89	266.083
ENSG00000126787	DLGAP5	43567	453.047	-1.55339	0.195862	-7.93103	2.1734e-15	1.17266e-12	672	679.182	283.256	177.748
ENSG00000127415	IDUA	17532	306.726	0.656598	0.207464	3.16487	0.00155151	0.0281858	207.049	270.785	332.171	416.9
ENSG00000127564	PKMYT1	12516	139.671	-1.09299	0.299543	-3.64885	0.00026342	0.00691622	177.263	203.089	112.62	65.7129
ENSG00000127586	CHTF18	12692	273.836	-0.591114	0.198235	-2.98189	0.00286473	0.045195	314.569	344.03	232.065	204.68
ENSG00000128294	TPST2	71224	357.768	0.680241	0.179407	3.7916	0.000149678	0.00436535	260.082	290.761	408.389	471.84
ENSG00000128510	CPA4	31047	4258.75	0.639106	0.110238	5.79748	6.73168e-09	8.44669e-07	3660.04	2997.5	4758.47	5618.99
ENSG00000128606	LRRC17	31959	856.324	0.65289	0.139128	4.69272	2.69595e-06	0.00014402	597.172	736.891	1102.31	988.926
ENSG00000128951	DUT	12363	552.229	-0.504465	0.145077	-3.47723	0.000506616	0.0118234	629.138	666.975	453.892	458.913
ENSG00000129195	FAM64A	7055	143.12	-1.4901	0.294719	-5.056	4.2815e-07	2.86967e-05	203.416	218.626	94.4186	56.0176
ENSG00000129534	MIS18BP1	50351	247.985	-0.97528	0.222802	-4.37734	1.20139e-05	0.000504332	327.646	329.603	196.8	137.889
ENSG00000130203	APOE	3640	157.462	0.851623	0.264157	3.22393	0.00126446	0.0237714	119.87	104.319	174.049	231.611
ENSG00000130635	COL5A1	203067	13111.5	0.533072	0.0949794	5.6125	1.99425e-08	2.24166e-06	10623.4	10809.2	17112.5	13901
ENSG00000131153	GINS2	13876	152.849	-1.04913	0.275754	-3.80458	0.000142047	0.00417664	190.34	221.955	118.308	80.7946
ENSG00000131747	TOP2A	29435	1998.76	-1.25879	0.315336	-3.99192	6.5541e-05	0.00216949	2684.37	2954.22	1431.07	925.367
ENSG00000132561	MATN2	167877	192.509	0.919226	0.231974	3.96263	7.413e-05	0.00241673	144.571	120.965	250.266	254.234
ENSG00000132780	NASP	35049	1230.94	-0.619661	0.14518	-4.26822	1.97038e-05	0.000770377	1383.96	1599.19	1126.2	814.409
ENSG00000132821	VSTM2L	42254	117.709	1.07968	0.298113	3.62172	0.000292655	0.00757324	67.5633	84.3429	143.334	175.594
ENSG00000132967	HMGB1P5	1111	470.195	-0.871322	0.167621	-5.19818	2.01252e-07	1.48748e-05	549.951	666.975	350.373	313.483
ENSG00000134057	CCNB1	11236	1002.87	-1.03966	0.139714	-7.44134	9.96668e-14	3.70864e-11	1251.01	1448.26	733.735	578.489
ENSG00000134107	BHLHE40	6208	784.732	0.712533	0.146872	4.85139	1.22596e-06	7.34966e-05	663.283	523.814	911.196	1040.63
ENSG00000134363	FST	6726	1385.82	0.63185	0.127563	4.95326	7.29818e-07	4.60554e-05	1024.35	1151.95	1493.63	1873.36
ENSG00000134690	CDCA8	17302	279.909	-1.54347	0.229107	-6.73689	1.61818e-11	3.42388e-09	406.106	427.263	177.461	108.803
ENSG00000135451	TROAP	8496	210.268	-1.15885	0.24365	-4.75619	1.97277e-06	0.000110876	287.689	292.981	156.985	103.417
ENSG00000135476	ESPL1	25345	213.013	-1.30223	0.247954	-5.25193	1.50514e-07	1.19426e-05	300.766	305.188	151.297	94.799
ENSG00000136108	CKAP2	21200	546.356	-0.848496	0.176116	-4.81782	1.45137e-06	8.55835e-05	705.419	699.158	464.13	316.715
ENSG00000136824	SMC2	47158	453.336	-0.854294	0.179511	-4.75902	1.94535e-06	0.000109907	533.241	634.791	366.299	279.011
ENSG00000137309	HMGA1	9359	10631.2	-0.644049	0.0760444	-8.46938	2.46708e-17	2.04787e-14	12503.6	13429.4	8390.74	8201.19
ENSG00000137801	THBS1	18388	16955.7	0.579306	0.0753598	7.6872	1.50385e-14	7.37639e-12	13796	13396.1	19478.7	21152
ENSG00000137804	NUSAP1	48357	514.46	-1.37249	0.171803	-7.98877	1.36291e-15	8.17066e-13	705.419	779.062	329.896	243.461
ENSG00000137807	KIF23	34180	413.662	-0.95807	0.184184	-5.20171	1.97463e-07	1.46953e-05	488.199	604.827	311.695	249.925
ENSG00000137809	ITGA11	130452	1858.95	0.509498	0.0987635	5.15877	2.48579e-07	1.81245e-05	1594.64	1471.56	2198.93	2170.68
ENSG00000137812	CASC5	70323	312.78	-1.31033	0.220271	-5.94871	2.70257e-09	3.8373e-07	428.627	462.776	221.827	137.889
ENSG00000137970	RPL7P9	747	511.854	0.529624	0.151522	3.49537	0.000473409	0.0113021	409.012	429.483	573.337	635.584
ENSG00000138092	CENPO	29241	165.505	-0.824942	0.257037	-3.20943	0.00132999	0.0248303	205.596	217.516	137.646	101.263
ENSG00000138131	LOXL4	20561	773.1	0.849373	0.153613	5.5293	3.21512e-08	3.21244e-06	617.514	483.862	898.683	1092.34
ENSG00000138160	KIF11	62108	529.699	-1.25853	0.191165	-6.58348	4.59564e-11	8.16273e-09	703.966	790.16	383.362	241.306
ENSG00000138180	CEP55	32461	316.795	-1.34586	0.207286	-6.49276	8.42754e-11	1.3991e-08	456.234	452.788	212.726	145.43
ENSG00000138182	KIF20B	73334	269.091	-1.28815	0.203017	-6.34506	2.22339e-10	3.47719e-08	365.423	398.409	164.948	147.585
ENSG00000138778	CENPE	92604	343.699	-1.21623	0.23175	-5.24803	1.53738e-07	1.21094e-05	441.704	519.375	265.055	148.662
ENSG00000139211	AMIGO2	4245	621.754	0.773492	0.151354	5.11047	3.21354e-07	2.25177e-05	430.08	489.411	713.259	854.268
ENSG00000139354	GAS2L3	54604	208.629	-0.964719	0.225124	-4.28528	1.82508e-05	0.000732637	275.339	276.334	153.572	129.271
ENSG00000139618	BRCA2	84195	55.8901	-1.4188	0.431038	-3.2916	0.000996205	0.0195811	71.9222	91.0016	26.1642	34.4724
ENSG00000139734	DIAPH3	498405	357.658	-0.903815	0.181984	-4.96645	6.81901e-07	4.32847e-05	445.337	487.191	271.88	226.225
ENSG00000140416	TPM1	29284	8400.01	0.849175	0.0753972	11.2627	2.0056e-29	1.08212e-25	6021.85	5971.7	10522.6	11083.9
ENSG00000140451	PIF1	10037	113.593	-1.36848	0.31497	-4.3448	1.39402e-05	0.000578574	153.289	174.235	76.2174	50.6313
ENSG00000140525	FANCI	73313	317.966	-1.08217	0.23322	-4.64012	3.48202e-06	0.000181519	398.841	464.996	259.367	148.662
ENSG00000140538	NTRK3	381770	214.593	1.25794	0.229916	5.47128	4.46792e-08	4.19246e-06	130.768	122.075	266.192	339.337
ENSG00000141753	IGFBP4	14282	21185.2	0.502817	0.0890944	5.64364	1.66487e-08	1.89311e-06	17824.4	17235.9	22625.2	27055.4
ENSG00000142102	ATHL1	6973	1002.97	0.57124	0.125429	4.55431	5.25589e-06	0.000245525	820.204	793.489	1101.17	1297.02
ENSG00000142178	SIK1	12614	333.356	1.18585	0.218092	5.4374	5.40646e-08	4.86176e-06	206.322	200.869	361.748	564.485
ENSG00000142731	PLK4	18335	158.66	-1.00004	0.253375	-3.94687	7.91812e-05	0.00256329	216.493	206.418	112.62	99.108
ENSG00000142945	KIF2C	27950	309.778	-1.23772	0.234766	-5.27213	1.34846e-07	1.07787e-05	399.568	470.545	234.34	134.658
ENSG00000143153	ATP1B1	27026	626.022	0.558151	0.143496	3.88966	0.000100383	0.00314748	486.746	527.143	697.333	792.864
ENSG00000143228	NUF2	89189	296.519	-1.33805	0.197484	-6.77547	1.24002e-11	2.73083e-09	406.106	443.91	182.012	154.048
ENSG00000143401	ANP32E	17788	936.537	-0.694169	0.128392	-5.40665	6.42149e-08	5.5356e-06	1113.7	1201.89	771.275	659.284
ENSG00000143476	DTL	71824	138.305	-1.38739	0.33274	-4.16958	3.05161e-05	0.00113945	196.878	203.089	106.932	46.3222
ENSG00000143847	PPFIA4	52243	212.93	0.896716	0.23856	3.75886	0.000170687	0.00488565	172.904	123.185	300.319	255.311
ENSG00000144354	CDCA7	14178	305.147	-0.765283	0.198799	-3.84953	0.000118344	0.00362902	362.517	406.178	253.679	198.216
ENSG00000144476	ACKR3	14572	157.091	1.48015	0.271974	5.44223	5.26165e-08	4.7713e-06	75.5546	91.0016	196.8	265.006
ENSG00000144554	FANCD2	75517	119.369	-1.07165	0.326096	-3.2863	0.00101515	0.0198091	150.383	173.125	100.106	53.8631
ENSG00000144802	NFKBIZ	33032	941.008	0.568082	0.120651	4.70848	2.49569e-06	0.000133985	756.999	759.086	1172.84	1075.11
ENSG00000144810	COL8A1	160752	3073.03	0.611668	0.109869	5.56723	2.58814e-08	2.84986e-06	2612.45	2247.29	3379.73	4052.66
ENSG00000145348	TBCK	279897	329.906	0.530965	0.178414	2.97603	0.00292009	0.0458671	265.894	274.114	379.95	399.664
ENSG00000145386	CCNA2	7489	381.259	-1.34086	0.179717	-7.46098	8.58806e-14	3.70695e-11	529.609	563.766	237.753	193.907
ENSG00000145681	HAPLN1	83809	367.732	0.7563	0.189919	3.98223	6.82718e-05	0.00225297	270.98	276.334	393.6	530.012
ENSG00000146122	DAAM2	112507	356.09	0.712587	0.176819	4.03004	5.57682e-05	0.00189887	282.603	256.358	465.268	420.132
ENSG00000146197	SCUBE3	38667	1135	0.552307	0.123571	4.46955	7.83857e-06	0.000349529	1005.46	832.331	1369.64	1332.57
ENSG00000146670	CDCA5	17865	208.399	-1.11601	0.266706	-4.18442	2.85894e-05	0.00107494	260.809	309.627	168.361	94.799
ENSG00000146674	IGFBP3	9525	660.269	1.25569	0.136073	9.22813	2.75397e-20	7.42953e-17	395.209	383.982	921.435	940.449
ENSG00000146918	NCAPG2	73518	592.938	-0.851378	0.153194	-5.5575	2.7366e-08	2.95307e-06	735.931	790.16	467.543	378.119
ENSG00000147874	HAUS6	49977	325.586	-0.590055	0.180234	-3.27382	0.00106102	0.0205557	388.671	393.97	252.541	267.161
ENSG00000148386	LCN9	3101	843.541	0.580178	0.126748	4.57743	4.70732e-06	0.000231949	701.06	650.328	969.213	1053.56
ENSG00000148677	ANKRD1	9181	1093.44	0.992485	0.147236	6.74077	1.57546e-11	3.40016e-09	804.948	655.877	1260.43	1652.52
ENSG00000149136	SSRP1	9893	1517.75	-0.504719	0.110331	-4.57461	4.7711e-06	0.000232807	1789.34	1771.2	1349.16	1161.29
ENSG00000149503	INCENP	29191	411.45	-0.982489	0.204324	-4.80848	1.52079e-06	8.91896e-05	550.677	541.57	342.41	211.143
ENSG00000149554	CHEK1	51115	289.066	-0.642507	0.196142	-3.27572	0.00105393	0.0204549	324.74	380.653	234.34	216.529
ENSG00000149591	TAGLN	5462	2755.72	0.859511	0.119723	7.17915	7.01479e-13	1.84626e-10	2063.95	1851.1	3089.65	4018.18
ENSG00000151012	SLC7A11	78253	1078.93	-0.78269	0.133184	-5.87675	4.18409e-09	5.64382e-07	1348.36	1380.56	894.133	692.679
ENSG00000151503	NCAPD3	75335	364.656	-0.798943	0.192499	-4.15038	3.31928e-05	0.00121831	446.79	479.423	309.42	222.993
ENSG00000151725	CENPU	39516	159.452	-1.0807	0.277749	-3.89091	9.98707e-05	0.003142	177.263	256.358	112.62	91.5672
ENSG00000152253	SPC25	79240	87.7227	-1.7047	0.359351	-4.74383	2.09712e-06	0.000115459	119.87	148.71	48.9157	33.3951
ENSG00000152926	ZNF117	34909	337.215	0.626298	0.18054	3.46902	0.000522354	0.012122	265.168	265.236	381.087	437.368
ENSG00000152952	PLOD2	94214	2976.2	0.789499	0.0899894	8.77325	1.73588e-18	1.7029e-15	2139.5	2225.1	3625.45	3914.77
ENSG00000153044	CENPH	20810	147.222	-1.12033	0.271109	-4.13241	3.58986e-05	0.00128698	192.519	210.857	105.794	79.7173
ENSG00000154146	NRGN	7365	171.292	-0.731011	0.248131	-2.94607	0.00321842	0.0497982	200.51	227.504	116.033	141.121
ENSG00000154217	PITPNC1	319798	323.988	-0.582888	0.195015	-2.98894	0.00279946	0.0444223	353.799	423.934	285.531	232.688
ENSG00000154319	FAM167A	53253	156.25	-0.977386	0.262372	-3.72519	0.000195168	0.00544201	222.305	191.991	93.281	117.421
ENSG00000154839	SKA1	19179	82.4301	-1.25982	0.380805	-3.30831	0.000938614	0.0187566	97.3493	135.393	61.429	35.5496
ENSG00000155111	CDK19	205981	351.552	-0.543561	0.178296	-3.04863	0.00229884	0.0378729	409.012	425.044	307.145	265.006
ENSG00000155984	TMEM185A	35353	129.541	-0.914736	0.296555	-3.08454	0.00203864	0.0346799	139.486	199.76	83.0429	95.8762
ENSG00000156466	GDF6	18459	94.4256	1.91381	0.360944	5.30224	1.14391e-07	9.49537e-06	28.333	52.1594	160.398	136.812
ENSG00000156802	ATAD2	96501	342.325	-0.749022	0.209204	-3.58035	0.000343137	0.00861115	411.192	447.239	309.42	201.448
ENSG00000156804	FBXO32	43318	179.927	0.912102	0.275834	3.3067	0.000944022	0.0188298	142.391	106.538	183.149	287.629
ENSG00000156970	BUB1B	60114	306.38	-1.53711	0.230271	-6.6752	2.46892e-11	4.93372e-09	439.525	471.654	199.075	115.267
ENSG00000157456	CCNB2	19968	397.125	-1.46362	0.198971	-7.35595	1.89569e-13	6.39261e-11	513.626	652.548	244.578	177.748
ENSG00000158258	CLSTN2	642213	1310.46	0.541153	0.126647	4.27294	1.92915e-05	0.00076184	1138.41	994.359	1708.64	1400.44
ENSG00000158373	HIST1H2BD	13229	79.7621	1.51724	0.370978	4.08984	4.31664e-05	0.00152724	43.5892	38.8421	94.4186	142.198
ENSG00000158402	CDC25C	53091	61.9206	-1.46892	0.422074	-3.48023	0.000500977	0.0117523	86.452	95.4407	42.0902	23.6997
ENSG00000159167	STC1	12893	907.583	-0.620998	0.139645	-4.44699	8.70822e-06	0.000374384	1167.46	1030.98	796.302	635.584
ENSG00000159259	CHAF1B	33638	142.895	-0.866963	0.263188	-3.29409	0.000987424	0.019444	190.34	178.674	102.382	100.185
ENSG00000160323	ADAMTS13	45031	96.2367	0.927079	0.314515	2.94765	0.00320203	0.0497543	66.1103	66.5865	125.133	127.117
ENSG00000160613	PCSK7	28189	914.902	0.5077	0.124539	4.07663	4.56922e-05	0.0016088	738.111	773.513	1136.44	1011.55
ENSG00000161381	PLXDC1	91092	152.452	0.850867	0.253832	3.35209	0.00080204	0.0167405	111.879	105.429	189.975	202.525
ENSG00000161692	DBF4B	43657	157.703	-0.847582	0.25663	-3.30274	0.000957452	0.0189924	194.699	210.857	123.996	101.263
ENSG00000161800	RACGAP1	56214	490.674	-1.15981	0.161494	-7.18173	6.88333e-13	1.84626e-10	661.103	694.719	332.171	274.702
ENSG00000161888	SPC24	24289	198.878	-1.28775	0.241302	-5.33668	9.46617e-08	7.98042e-06	261.535	302.969	130.821	100.185
ENSG00000162063	CCNF	29461	162.275	-0.845021	0.262489	-3.21927	0.0012852	0.0240773	211.408	205.308	136.509	95.8762
ENSG00000162433	AK4	84597	211.535	0.91879	0.23868	3.84946	0.000118378	0.00362902	148.203	144.271	324.208	229.457
ENSG00000162607	USP1	15508	438.891	-0.744763	0.162037	-4.59627	4.30128e-06	0.000212913	545.592	553.778	348.098	308.097
ENSG00000162664	ZNF326	40420	369.16	-0.734168	0.193134	-3.80133	0.000143922	0.00422028	463.499	458.337	325.346	229.457
ENSG00000162772	ATF3	55444	241.454	0.706634	0.204406	3.45701	0.000546202	0.0125942	183.801	183.113	303.732	295.17
ENSG00000162849	KIF26B	554447	192.637	1.0055	0.229039	4.39008	1.13308e-05	0.000477619	133.674	122.075	261.642	253.156
ENSG00000163132	MSX1	4271	1436.66	-0.511173	0.113858	-4.48956	7.13716e-06	0.000320905	1556.86	1822.25	1193.31	1174.21
ENSG00000163453	IGFBP7	79613	2126.9	0.666354	0.112664	5.91451	3.32874e-09	4.66499e-07	1516.18	1775.64	2411.66	2804.11
ENSG00000163507	KIAA1524	39776	204.852	-1.08282	0.236704	-4.57458	4.7717e-06	0.000232807	294.227	261.907	150.16	113.112
ENSG00000163520	FBLN2	106099	2397.91	0.531907	0.101994	5.21509	1.83729e-07	1.37682e-05	2008.74	1912.14	2622.11	3048.65
ENSG00000163535	SGOL2	73775	210.845	-1.11371	0.244008	-4.56424	5.01311e-06	0.000238311	302.219	274.114	160.398	106.649
ENSG00000163703	CRELD1	11592	230.276	0.894847	0.227905	3.9264	8.62262e-05	0.00277751	154.015	168.686	253.679	344.724
ENSG00000163808	KIF15	111660	132.796	-1.11747	0.32765	-3.41056	0.000648301	0.0145746	158.374	205.308	111.482	56.0176
ENSG00000164032	H2AFZ	2303	1362.46	-0.803138	0.120982	-6.63851	3.16871e-11	6.10509e-09	1592.46	1873.3	1052.26	931.831
ENSG00000164040	PGRMC2	19588	1464.35	0.502959	0.125689	4.00163	6.2907e-05	0.00208871	1275.71	1146.4	1522.07	1913.22
ENSG00000164087	POC1A	79438	122.001	-0.940986	0.309134	-3.04394	0.00233501	0.0382814	140.212	180.893	100.106	66.7902
ENSG00000164104	HMGB2	3431	873.236	-1.40264	0.159724	-8.78162	1.6114e-18	1.7029e-15	1225.58	1308.42	572.2	386.737
ENSG00000164109	MAD2L1	11467	296.419	-1.24132	0.211103	-5.88016	4.09878e-09	5.59872e-07	371.961	461.666	199.075	152.971
ENSG00000164125	FAM198B	48845	175.552	1.10228	0.241691	4.56069	5.09852e-06	0.000241308	103.888	119.856	246.853	231.611
ENSG00000164611	PTTG1	6920	682.012	-1.15254	0.154721	-7.44916	9.39399e-14	3.70864e-11	873.237	1008.79	474.368	371.655
ENSG00000164754	RAD21	28932	1384.04	-0.594066	0.107929	-5.50421	3.70831e-08	3.60508e-06	1638.95	1691.3	1152.36	1053.56
ENSG00000165304	MELK	104820	345.244	-1.06748	0.184928	-5.77239	7.81534e-09	9.58356e-07	438.072	497.179	238.89	206.834
ENSG00000165480	SKA3	23008	115.504	-0.975244	0.312091	-3.12487	0.00177884	0.0311615	149.656	156.478	95.5562	60.3266
ENSG00000165891	E2F7	44334	297.276	-0.660198	0.196675	-3.35679	0.000788531	0.0165815	385.765	341.811	252.541	208.989
ENSG00000166451	CENPN	26617	119.128	-0.883177	0.289963	-3.04583	0.0023204	0.038125	143.844	165.356	87.5932	79.7173
ENSG00000166482	MFAP4	3799	344.428	0.988473	0.178499	5.53771	3.0646e-08	3.11592e-06	221.579	240.821	440.241	475.072
ENSG00000166508	MCM7	9213	1214.18	-1.02965	0.148928	-6.9137	4.72158e-12	1.06147e-09	1502.38	1757.88	933.948	662.516
ENSG00000166803	KIAA0101	22694	276.736	-1.08125	0.20652	-5.23554	1.64503e-07	1.25897e-05	369.782	381.763	201.351	154.048
ENSG00000166851	PLK1	12712	593.829	-1.29939	0.175133	-7.41945	1.17612e-13	4.2305e-11	775.888	913.345	403.839	282.242
ENSG00000166923	GREM1	16696	12107.9	0.723096	0.23632	3.05982	0.00221472	0.0367131	9474.84	8796.08	12670.3	17490.4
ENSG00000167107	ACSF2	48688	485.177	0.573271	0.156911	3.65347	0.000258718	0.00681593	395.935	383.982	539.21	621.58
ENSG00000167123	CERCAM	25597	1936.08	0.522396	0.105938	4.93113	8.1757e-07	5.1293e-05	1577.93	1601.41	2104.51	2460.46
ENSG00000167244	IGF2	20492	355.442	0.568299	0.174646	3.25401	0.00113788	0.0217876	281.15	291.871	403.839	444.909
ENSG00000167325	RRM1	44170	742.271	-0.871708	0.132663	-6.57086	5.00254e-11	8.70683e-09	961.869	957.736	552.861	496.617
ENSG00000167508	MVD	11227	816.454	0.568881	0.128985	4.41043	1.03167e-05	0.000436577	674.18	640.34	921.435	1029.86
ENSG00000167513	CDT1	6046	143.281	-1.10061	0.274973	-4.00261	6.26468e-05	0.00208871	180.169	210.857	102.382	79.7173
ENSG00000167670	CHAF1A	42357	224.912	-0.913525	0.221497	-4.12433	3.71818e-05	0.00132419	273.886	314.066	169.498	142.198
ENSG00000167702	KIFC2	8160	334.399	0.534772	0.177408	3.01436	0.00257525	0.041292	265.894	280.773	390.188	400.741
ENSG00000167900	TK1	13155	756.988	-0.874817	0.160352	-5.45561	4.88042e-08	4.4631e-06	913.194	1046.52	622.253	445.986
ENSG00000168077	SCARA3	42909	1170.69	-0.539455	0.130295	-4.14025	3.46921e-05	0.00125625	1325.11	1449.37	1064.77	843.495
ENSG00000168078	PBK	28476	274.345	-1.39709	0.239724	-5.82791	5.61247e-09	7.38588e-07	353.799	441.691	187.7	114.19
ENSG00000168393	DTYMK	11250	610.6	-0.610966	0.148047	-4.12682	3.67808e-05	0.00131424	674.906	802.367	485.744	479.381
ENSG00000168496	FEN1	4608	281.15	-1.01844	0.221429	-4.59937	4.23768e-06	0.000210732	352.346	400.629	222.964	148.662
ENSG00000169184	MN1	53222	1202.06	0.637357	0.114582	5.56243	2.66042e-08	2.89986e-06	948.792	932.211	1550.51	1376.74
ENSG00000169258	GPRIN1	14332	121.034	-1.03623	0.297954	-3.47782	0.0005055	0.0118234	139.486	186.442	78.4926	79.7173
ENSG00000169607	CKAP2L	28325	181.695	-1.35513	0.247646	-5.47205	4.44847e-08	4.19246e-06	257.176	265.236	116.033	88.3354
ENSG00000169679	BUB1	40417	417.362	-1.36603	0.183481	-7.44508	9.68853e-14	3.70864e-11	579.01	623.694	269.605	197.139
ENSG00000169689	STRA13	5406	313.398	-0.569994	0.188099	-3.03028	0.00244326	0.0395874	372.688	376.214	274.155	230.534
ENSG00000170312	CDK1	16522	433.853	-1.09138	0.177079	-6.16324	7.12705e-10	1.0393e-07	547.771	633.682	309.42	244.538
ENSG00000170345	FOS	3457	658.127	1.04117	0.184097	5.65553	1.55369e-08	1.80278e-06	350.167	513.826	765.587	1002.93
ENSG00000170515	PA2G4	9589	591.854	-0.562311	0.151974	-3.70005	0.000215557	0.00587393	639.309	773.513	490.294	464.3
ENSG00000170540	ARL6IP1	10010	774.192	-0.74827	0.135158	-5.53628	3.08965e-08	3.11592e-06	917.553	1024.32	610.877	544.017
ENSG00000171241	SHCBP1	41073	245.281	-1.11748	0.238766	-4.68023	2.86557e-06	0.00015158	286.962	385.092	180.874	128.194
ENSG00000171320	ESCO2	40692	51.6424	-1.43482	0.466397	-3.0764	0.00209516	0.035373	71.9222	78.794	37.5399	18.3134
ENSG00000171848	RRM2	9091	852.756	-1.33442	0.347127	-3.84419	0.000120949	0.00369735	1091.91	1350.6	590.401	378.119
ENSG00000172061	LRRC15	14497	212.484	1.13587	0.226328	5.01869	5.20238e-07	3.38186e-05	138.759	126.514	319.658	265.006
ENSG00000172893	DHCR7	24676	894.92	0.552156	0.131258	4.20665	2.59187e-05	0.000981362	734.478	716.915	968.075	1160.21
ENSG00000172927	MYEOV	120890	74.1229	-1.38728	0.370247	-3.7469	0.000179037	0.00507083	111.153	103.209	45.5029	36.6269
ENSG00000173156	RHOD	15196	193.308	0.802907	0.238965	3.35993	0.000779611	0.0164634	148.203	133.173	215.001	276.856
ENSG00000173207	CKS1B	4597	355.244	-1.01982	0.200303	-5.0914	3.55438e-07	2.45867e-05	451.148	500.509	277.568	191.752
ENSG00000173559	NABP1	18592	3219.59	0.67767	0.116655	5.80919	6.27759e-09	8.06447e-07	2769.37	2180.71	3670.95	4257.34
ENSG00000174307	PHLDA3	3746	1736.54	0.591053	0.13505	4.37654	1.2058e-05	0.000504332	1382.5	1389.44	1743.9	2430.3
ENSG00000175063	UBE2C	4382	382.712	-1.12819	0.197892	-5.70107	1.19059e-08	1.42752e-06	499.823	550.448	286.669	193.907
ENSG00000175592	FOSL1	8525	626.189	-0.542514	0.144607	-3.75165	0.000175675	0.00500188	687.257	799.038	516.458	502.004
ENSG00000175643	RMI2	102144	97.6046	-1.16451	0.347807	-3.34816	0.000813514	0.0169145	121.323	148.71	76.2174	44.1677
ENSG00000175832	ETV4	51777	63.4326	-1.29919	0.399698	-3.25043	0.00115232	0.0220083	87.1784	93.2211	42.0902	31.2406
ENSG00000175928	LRRN1	48267	463.551	1.40441	0.192474	7.29662	2.95089e-13	9.09802e-11	284.783	221.955	565.374	782.092
ENSG00000176171	BNIP3	13858	1873.84	0.519251	0.0993217	5.22797	1.7138e-07	1.30237e-05	1491.48	1590.31	2276.28	2137.29
ENSG00000176619	LMNB2	29359	3275.37	-0.759775	0.103932	-7.31032	2.66501e-13	8.45826e-11	4017.47	4219.37	2676.71	2187.92
ENSG00000176697	BDNF	67166	267.794	0.72652	0.215749	3.36743	0.000758723	0.0161806	204.869	198.65	279.843	387.814
ENSG00000176890	TYMS	15975	176.473	-0.809461	0.244307	-3.31329	0.000922044	0.0185114	212.134	237.492	139.922	116.344
ENSG00000177943	MAMDC4	9855	240.01	1.04713	0.206587	5.06869	4.00573e-07	2.70162e-05	157.648	155.369	317.383	329.642
ENSG00000178999	AURKB	5863	221.434	-1.06894	0.219769	-4.86393	1.15079e-06	6.97651e-05	304.398	295.2	154.71	131.426
ENSG00000179750	APOBEC3B	10458	57.7371	-1.852	0.440847	-4.20099	2.65747e-05	0.00100268	86.452	94.3309	31.8521	18.3134
ENSG00000180573	HIST1H2AC	14972	186.074	1.20686	0.235436	5.12606	2.95866e-07	2.08672e-05	111.879	113.197	243.441	275.779
ENSG00000181458	TMEM45A	84826	195.126	0.697065	0.230484	3.02435	0.00249165	0.0403109	141.665	156.478	259.367	222.993
ENSG00000182481	KPNA2	11324	1543.47	-0.778285	0.10625	-7.32501	2.38881e-13	7.81139e-11	1880.87	2019.79	1181.94	1091.27
ENSG00000182492	BGN	14616	6499.15	0.585386	0.0785524	7.45217	9.18151e-14	3.70864e-11	5023.66	5375.75	7813.99	7783.21
ENSG00000182628	SKA2	45319	628.258	-0.514122	0.139762	-3.67855	0.000234568	0.00628094	707.598	771.294	507.358	526.781
ENSG00000182912	C21orf90	8737	106.268	0.969631	0.306007	3.16866	0.00153144	0.0278681	72.6487	71.0256	126.271	155.126
ENSG00000183160	TMEM119	8475	1422.93	0.614261	0.111314	5.51826	3.42375e-08	3.38952e-06	1173.28	1074.26	1629.01	1815.18
ENSG00000183684	ALYREF	3750	520.093	-0.592644	0.162225	-3.65322	0.000258969	0.00681593	585.549	665.865	457.305	371.655
ENSG00000183691	NOG	1892	226.648	0.815977	0.245965	3.31745	0.00090844	0.0182891	180.169	147.6	229.79	349.033
ENSG00000183856	IQGAP3	47200	472.519	-1.08947	0.201549	-5.40548	6.46359e-08	5.5356e-06	664.736	620.364	377.674	227.302
ENSG00000184347	SLIT3	639389	327.294	0.705566	0.183783	3.83912	0.000123478	0.00376397	261.535	235.272	428.865	383.505
ENSG00000184445	KNTC1	99151	349.223	-1.06239	0.202566	-5.24466	1.56569e-07	1.21594e-05	480.208	463.886	270.743	182.057
ENSG00000184661	CDCA2	48924	162.695	-1.11644	0.303401	-3.67974	0.000233469	0.00626708	207.775	237.492	137.646	67.8674
ENSG00000184897	H1FX	1506	692.182	-0.500639	0.133017	-3.76372	0.000167403	0.00480549	828.195	793.489	584.713	562.33
ENSG00000185128	TBC1D3F	10945	397.145	0.601094	0.165554	3.63079	0.00028255	0.00736473	323.287	307.408	491.432	466.454
ENSG00000185361	TNFAIP8L1	16051	251.318	-0.666917	0.214553	-3.10841	0.001881	0.0325808	312.389	304.078	221.827	166.975
ENSG00000185585	OLFML2A	37728	657.872	0.522262	0.141582	3.68875	0.000225359	0.00607994	571.745	507.167	736.01	816.564
ENSG00000186185	KIF18B	23006	238.367	-1.03909	0.224258	-4.63344	3.59636e-06	0.000186578	320.381	320.725	182.012	130.349
ENSG00000186193	SAPCD2	8460	104.33	-1.24959	0.326152	-3.83131	0.000127463	0.00385282	135.127	158.698	73.9423	49.554
ENSG00000186340	THBS2	38265	7203.07	0.687742	0.075226	9.14234	6.11166e-20	1.31902e-16	5607.75	5426.8	8893.55	8884.17
ENSG00000186871	ERCC6L	34388	64.363	-1.44181	0.465327	-3.09848	0.00194515	0.0334648	102.435	85.4527	52.3284	17.2362
ENSG00000187498	COL4A1	158179	7395.88	0.717314	0.0790063	9.07919	1.09381e-19	1.96722e-16	5820.61	5364.65	9138.13	9260.14
ENSG00000187514	PTMA	6647	10116.4	-0.540981	0.0779621	-6.93902	3.94833e-12	9.26228e-10	11465.4	12519.4	8309.98	8171.03
ENSG00000187741	FANCA	79109	240.207	-1.07752	0.222061	-4.85238	1.2199e-06	7.34966e-05	294.954	357.348	170.636	137.889
ENSG00000187951	ARHGAP11B	148500	159.295	-1.26617	0.281275	-4.50152	6.74684e-06	0.000307195	209.228	240.821	116.033	71.0992
ENSG00000188229	TUBB4B	2495	3605.49	-0.552718	0.109678	-5.03947	4.66825e-07	3.10957e-05	3957.17	4619.99	3202.27	2642.52
ENSG00000188486	H2AFX	1614	963.729	-0.669758	0.1315	-5.0932	3.52062e-07	2.45104e-05	1098.45	1269.58	797.439	689.447
ENSG00000188985	DHFRP1	1590	80.3132	-1.07393	0.359384	-2.98826	0.00280572	0.0444223	98.0757	119.856	59.1538	44.1677
ENSG00000189060	H1F0	2329	491.674	-0.530554	0.154361	-3.43709	0.000587996	0.0134145	580.463	581.522	426.59	378.119
ENSG00000189067	LITAF	88385	974.613	0.500741	0.140371	3.56727	0.000360715	0.00898956	839.092	774.623	993.102	1291.64
ENSG00000189143	CLDN4	33143	66.9367	-1.4356	0.396362	-3.62196	0.000292384	0.00757324	94.4433	100.99	43.2278	29.086
ENSG00000189403	HMGB1	158851	4196.03	-0.645928	0.0932786	-6.92471	4.3686e-12	1.00301e-09	4879.81	5361.32	3468.46	3074.5
ENSG00000196611	MMP1	8241	1738	-1.06776	0.12504	-8.53931	1.35029e-17	1.21425e-14	2063.95	2644.59	1169.43	1074.03
ENSG00000196656	AC004057.1	3190	122.21	-1.25613	0.30184	-4.16159	3.1604e-05	0.00117195	145.297	199.76	70.5296	73.2538
ENSG00000196739	COL27A1	156952	893.168	0.5462	0.127606	4.28037	1.86584e-05	0.000745715	763.538	686.951	1117.1	1005.08
ENSG00000196839	ADA	32712	745.028	0.751733	0.143355	5.24386	1.57252e-07	1.21594e-05	583.369	526.033	844.08	1026.63
ENSG00000197299	BLM	98302	69.716	-1.1478	0.382195	-3.00319	0.00267166	0.0424593	90.0844	102.099	50.0532	36.6269
ENSG00000197530	MIB2	15196	954.773	0.643078	0.118346	5.43389	5.51385e-08	4.91736e-06	738.837	752.428	1135.3	1192.53
ENSG00000197558	SSPO	57938	72.3407	1.2758	0.374792	3.40401	0.000664036	0.0147978	46.4952	37.7324	89.8683	115.267
ENSG00000197774	EME2	8502	341.018	0.545693	0.181307	3.00977	0.00261447	0.0417348	299.313	254.139	395.876	414.746
ENSG00000197903	HIST1H2BK	8547	162.274	0.83022	0.249863	3.32271	0.000891481	0.0181178	114.058	119.856	191.112	224.07
ENSG00000198554	WDHD1	88156	189.574	-0.80421	0.235732	-3.41154	0.000645969	0.0145525	243.373	238.602	152.435	123.885
ENSG00000198826	ARHGAP11A	24806	569.818	-1.27692	0.172943	-7.38348	1.542e-13	5.36765e-11	794.05	819.014	394.738	271.47
ENSG00000198830	HMGN2	3523	2773.72	-0.754798	0.096573	-7.81583	5.46037e-15	2.80585e-12	3314.23	3653.38	2159.11	1968.16
ENSG00000198832	SELM	15298	547.26	0.565296	0.166432	3.39656	0.000682398	0.0150897	381.406	503.838	615.427	688.37
ENSG00000198892	SHISA4	3627	373.214	0.569046	0.174832	3.25481	0.00113469	0.0217873	292.048	309.627	411.802	479.381
ENSG00000198901	PRC1	29590	590.591	-1.3378	0.177023	-7.5572	4.11835e-14	1.85172e-11	786.059	906.686	398.151	271.47
ENSG00000203760	CENPW	8702	137.252	-0.821831	0.277047	-2.96639	0.00301317	0.0471918	154.742	196.43	94.4186	103.417
ENSG00000204899	MZT1	19331	275.975	-0.645678	0.207024	-3.11886	0.00181554	0.0317015	325.466	348.469	185.424	244.538
ENSG00000205208	C4orf46	5577	228.486	-0.754152	0.227017	-3.32201	0.000893704	0.0181178	262.262	311.847	192.25	147.585
ENSG00000211448	DIO2	190228	516.722	0.699098	0.163145	4.28513	1.82633e-05	0.000732637	439.525	346.25	614.29	666.825
ENSG00000214357	NEURL1B	50275	118.96	-1.37759	0.301191	-4.5738	4.78946e-06	0.000232807	160.554	183.113	75.0799	57.0948
ENSG00000214530	STARD10	38953	351.192	0.738578	0.189956	3.88816	0.000101009	0.00315024	280.424	245.26	386.775	492.308
ENSG00000221869	CEBPD	2178	374.202	0.567832	0.171067	3.31936	0.000902239	0.0181982	313.842	288.542	432.278	462.145
ENSG00000221955	SLC12A8	196542	182.34	0.740478	0.234056	3.16368	0.00155789	0.0282542	129.315	144.271	225.24	230.534
ENSG00000221968	FADS3	18533	771.466	0.51538	0.133808	3.85164	0.00011733	0.00361746	617.514	653.658	844.08	970.612
ENSG00000225783	MIAT	30047	112.601	0.927217	0.292621	3.16866	0.00153142	0.0278681	80.6401	74.3549	146.747	148.662
ENSG00000228716	DHFR	28756	447.958	-0.701172	0.189616	-3.69784	0.000217441	0.00591035	454.054	656.987	344.685	336.105
ENSG00000230630	DNM3OS	4474	329.201	0.564791	0.180251	3.13336	0.00172816	0.0305579	268.074	263.017	373.124	412.591
ENSG00000255717	SNHG1	3927	428.969	-0.748847	0.169553	-4.4166	1.00266e-05	0.000425972	533.968	541.57	353.785	286.551
ENSG00000259781	RP11-673C5.1	646	633.703	-0.716567	0.151839	-4.71927	2.36693e-06	0.00012835	783.153	792.379	538.072	421.209
ENSG00000272761	RP11-572C15.6	5109	249.904	0.690848	0.209551	3.2968	0.000977933	0.0192971	211.408	169.796	306.007	312.406

## Sheet: RNAseq_hNeuron_39_vs_37
Differentially expressed genes (DEGs) under febrile temperature (39℃) in hNeuron
GeneID	Symbol	Length	baseMean	log2FoldChange	lfcSE	stat	pvalue	padj	Neuron_37_1	Neuron_37_2	Neuron_39_1	Neuron_39_2
ENSG00000002016	RAD52	77977	284.744	0.799148	0.198068	4.03472	5.46685e-05	0.0334107	214.281	200.909	398.882	324.903
ENSG00000101057	MYBL2	49383	180.384	-0.927491	0.23462	-3.95316	7.71251e-05	0.04285	225.731	247.356	123.331	125.118
ENSG00000102317	RBM3	4618	622.655	-0.825807	0.139887	-5.90338	3.5613e-09	1.45099e-05	825.226	766.911	433.326	465.157
ENSG00000115461	IGFBP5	23421	15371.1	0.707024	0.0879136	8.04226	8.81996e-16	1.07806e-11	10684.6	12675.6	19161.9	18962.4
ENSG00000117983	MUC5B	39111	643.343	0.774704	0.143351	5.40426	6.50781e-08	0.00015909	440.829	509.834	771.098	851.61
ENSG00000122884	P4HA1	89758	1102.45	0.844843	0.146	5.78658	7.18337e-09	2.19506e-05	699.275	879.248	1592.2	1239.07
ENSG00000131747	TOP2A	29435	986.127	-0.698169	0.1156	-6.03953	1.54564e-09	9.44619e-06	1211.26	1229.22	753.321	750.708
ENSG00000135451	TROAP	8496	118.088	-1.16426	0.286949	-4.05738	4.96259e-05	0.0334107	163.573	163.104	69.9988	75.6762
ENSG00000148773	MKI67	29727	494.31	-0.769375	0.169843	-4.52993	5.90045e-06	0.00655647	708.271	536.838	368.883	363.246
ENSG00000152952	PLOD2	94214	1036.19	0.618482	0.152427	4.05758	4.95847e-05	0.0334107	704.182	932.175	1405.53	1102.86
ENSG00000158373	HIST1H2BD	13229	155.273	1.04185	0.255816	4.07266	4.64798e-05	0.0334107	108.776	93.9736	193.33	225.011
ENSG00000159399	HK2	59379	781.279	0.770947	0.156048	4.94044	7.79462e-07	0.00119092	489.084	667.537	1053.32	915.178
ENSG00000163359	COL6A3	90373	976.765	0.687134	0.13266	5.17965	2.22299e-07	0.000388166	829.316	665.377	1249.98	1162.39
ENSG00000185304	RGPD2	229836	135.519	1.28761	0.293441	4.38797	1.14415e-05	0.0107576	74.4258	83.1721	231.107	153.371
ENSG00000188486	H2AFX	1614	772.137	-0.502409	0.126726	-3.96453	7.35417e-05	0.0428048	901.288	909.492	618.879	658.888
ENSG00000216285	RP11-490H24.5	765	72.5128	-1.95057	0.415356	-4.69613	2.6514e-06	0.0036009	82.6044	147.981	32.2217	27.2434
ENSG00000261087	KB-1460A1.5	2825	158.491	1.04604	0.254703	4.1069	4.01007e-05	0.0326767	94.8724	112.336	229.996	196.758

## Sheet: RNAseq_hVSMC_39_vs_37
Differentially expressed genes (DEGs) under febrile temperature (39℃) in hVSMC
GeneID	Symbol	Length	baseMean	log2FoldChange	lfcSE	stat	pvalue	padj	VSMC_37_1	VSMC_37_2	VSMC_39_1	VSMC_39_2
ENSG00000066279	ASPM	62567	322.583	-0.645942	0.167973	-3.84552	0.000120299	0.00520754	410.389	376.789	249.208	253.948
ENSG00000071539	TRIP13	26715	120.103	-0.924572	0.275658	-3.35405	0.000796381	0.023789	169.096	145.482	82.7065	83.1269
ENSG00000075826	SEC31B	43230	215.542	0.666315	0.206745	3.22288	0.0012691	0.0337635	173.845	159.089	280.767	248.467
ENSG00000076003	MCM6	36801	411.734	-0.526393	0.152224	-3.45802	0.000544169	0.0179911	470.238	501.338	360.209	315.151
ENSG00000081181	ARG2	31923	184.394	-0.769933	0.237157	-3.2465	0.00116832	0.0317435	268.843	195.721	141.472	131.541
ENSG00000084636	COL16A1	52073	2086.07	0.771849	0.072321	10.6725	1.36834e-26	4.65964e-23	1492.41	1590.89	2572.61	2688.38
ENSG00000091409	ITGA6	79100	502.512	-0.56186	0.138982	-4.04269	5.28423e-05	0.00268576	624.133	574.603	381.974	429.337
ENSG00000099957	P2RX6	19023	422.942	0.552356	0.150495	3.67025	0.00024231	0.00934128	320.142	366.322	486.445	518.858
ENSG00000100889	PCK2	16546	1291.8	-0.569789	0.0872243	-6.53246	6.46981e-11	1.53711e-08	1587.41	1499.83	1029.48	1050.5
ENSG00000101057	MYBL2	49383	317.502	-0.718336	0.169316	-4.24257	2.20974e-05	0.00130633	385.69	404.001	249.208	231.111
ENSG00000101255	TRIB3	16943	853.432	-0.742123	0.11394	-6.51328	7.3528e-11	1.66925e-08	993.674	1143.97	608.328	667.755
ENSG00000101825	MXRA5	38077	310.24	-0.577732	0.175165	-3.29821	0.000973029	0.0278445	365.74	376.789	270.973	227.457
ENSG00000102317	RBM3	4618	1292.77	-1.75124	0.0947508	-18.4826	2.85344e-76	2.91507e-72	1944.6	2044.08	553.916	628.476
ENSG00000102760	RGCC	13324	1182.05	-0.535464	0.0964051	-5.55431	2.78712e-08	4.31413e-06	1356.56	1440.17	1026.21	905.261
ENSG00000103051	COG4	42998	907.951	0.532531	0.107787	4.94056	7.78977e-07	7.91491e-05	708.681	775.557	1131.77	1015.79
ENSG00000107562	CXCL12	88904	297.525	0.548046	0.176492	3.10521	0.00190146	0.0462507	227.994	255.379	367.826	338.902
ENSG00000107821	KAZALD1	6291	149.057	-0.78702	0.248369	-3.16876	0.00153091	0.0393949	175.745	202.001	103.383	115.099
ENSG00000108179	PPIF	7869	462.85	-0.523251	0.140635	-3.72063	0.000198727	0.00796154	566.185	525.411	379.797	380.008
ENSG00000108511	HOXB6	10716	194.466	0.754556	0.22157	3.4055	0.000660435	0.0208662	159.596	129.783	231.796	256.688
ENSG00000109084	TMEM97	9587	942.277	-0.533999	0.101813	-5.2449	1.56365e-07	1.9017e-05	1083.92	1145.02	796.594	743.574
ENSG00000109805	NCAPG	33961	229.056	-0.690526	0.203151	-3.39907	0.00067615	0.021254	298.292	266.892	189.354	161.686
ENSG00000110013	SIAE	62595	334.993	0.564261	0.163893	3.44286	0.000575595	0.018847	261.243	279.452	403.738	395.538
ENSG00000111077	TENC1	17404	926.938	0.576906	0.10252	5.62724	1.83115e-08	2.92297e-06	715.331	773.463	1087.16	1131.8
ENSG00000113083	LOX	15091	3375.4	-0.528602	0.056829	-9.30162	1.38325e-20	1.76641e-17	3972.79	4000.24	2805.49	2723.09
ENSG00000114735	HEMK1	15784	963.806	0.747125	0.0996614	7.49663	6.54793e-14	2.78723e-11	740.03	699.152	1193.8	1222.24
ENSG00000114988	LMAN2L	34136	648.797	0.539904	0.124357	4.34155	1.41484e-05	0.000926537	547.185	510.758	721.506	815.739
ENSG00000115884	SDC1	24637	727.018	0.511666	0.113488	4.50854	6.52742e-06	0.000490325	581.385	617.515	870.595	838.576
ENSG00000117399	CDC20	4249	302.141	-0.603184	0.177717	-3.39406	0.000688643	0.0214069	373.34	354.809	261.178	219.236
ENSG00000117724	CENPF	61394	583.035	-0.51959	0.125363	-4.14469	3.40273e-05	0.00186672	689.682	684.499	464.68	493.28
ENSG00000119711	ALDH6A1	27644	344.77	0.542704	0.173363	3.13044	0.00174543	0.043491	291.642	268.985	454.886	363.566
ENSG00000120437	ACAT2	18785	650.783	-0.564309	0.121923	-4.62841	3.68476e-06	0.000308553	759.98	792.303	553.916	496.934
ENSG00000122952	ZWINT	4048	309.204	-0.617787	0.173104	-3.56887	0.000358523	0.0127791	397.089	351.669	240.502	247.554
ENSG00000124587	PEX6	15351	571.632	0.558911	0.140255	3.98497	6.74884e-05	0.0032068	517.736	406.094	681.24	681.458
ENSG00000124593	PRICKLE4	9793	268.719	0.827095	0.185016	4.4704	7.80738e-06	0.000561451	205.195	182.115	339.532	348.037
ENSG00000126787	DLGAP5	43567	188.335	-0.70565	0.217998	-3.23696	0.0012081	0.0325645	224.194	242.819	144.736	141.59
ENSG00000128965	CHAC1	3551	568.358	-0.575196	0.128495	-4.47642	7.59054e-06	0.000553893	706.781	653.1	466.857	446.693
ENSG00000129009	ISLR	3202	479.857	0.625551	0.138414	4.51943	6.20074e-06	0.000476291	388.54	366.322	568.063	596.504
ENSG00000131080	EDA2R	43630	517.898	0.5487	0.136342	4.02444	5.71099e-05	0.00281853	441.738	398.768	640.975	590.109
ENSG00000131389	SLC6A6	86782	228.199	-0.633623	0.203494	-3.11372	0.00184744	0.0451518	299.242	255.379	188.266	169.908
ENSG00000131773	KHDRBS3	199266	146.255	0.760291	0.246004	3.09056	0.00199781	0.0482496	108.297	108.85	186.09	181.783
ENSG00000135473	PAN2	17831	569.449	0.583972	0.129954	4.49367	7.00054e-06	0.000518243	436.988	475.172	654.034	711.602
ENSG00000135476	ESPL1	25345	229.222	-0.781771	0.198185	-3.94466	7.99143e-05	0.00369414	299.242	280.498	165.413	171.735
ENSG00000135622	SEMA4F	27832	299.342	0.694134	0.174569	3.97628	7.00031e-05	0.00331089	239.394	217.7	377.621	362.652
ENSG00000137474	MYO7A	86975	113.359	1.63699	0.302886	5.40464	6.49398e-08	9.21424e-06	56.0485	54.425	144.736	198.226
ENSG00000137563	GGH	24093	340.893	-0.589878	0.164372	-3.58867	0.000332369	0.0120407	398.989	420.747	257.914	285.92
ENSG00000137812	CASC5	70323	228.018	-0.687894	0.204839	-3.35822	0.000784458	0.0235707	286.892	275.265	193.707	156.205
ENSG00000138160	KIF11	62108	341.82	-0.700545	0.165132	-4.24232	2.21218e-05	0.00130633	443.638	402.955	250.296	270.391
ENSG00000139269	INHBE	6958	451.683	-0.933262	0.144005	-6.48076	9.12608e-11	1.98366e-08	611.784	573.556	319.944	301.449
ENSG00000140326	CDAN1	13568	561.282	0.568123	0.127772	4.44637	8.73343e-06	0.000606944	455.038	449.006	688.858	652.226
ENSG00000142945	KIF2C	27950	150.021	-0.803969	0.245823	-3.27052	0.00107351	0.0298015	178.595	203.047	108.824	109.618
ENSG00000145348	TBCK	279897	438.771	0.572554	0.145978	3.92219	8.77462e-05	0.00396644	367.64	338.063	504.945	544.435
ENSG00000145386	CCNA2	7489	319.671	-0.587285	0.167797	-3.49997	0.000465317	0.0158456	396.139	371.555	252.473	258.515
ENSG00000146918	NCAPG2	73518	265.009	-0.5866	0.18752	-3.12819	0.00175884	0.0436748	339.141	297.244	203.502	220.149
ENSG00000149451	ADAM33	14282	1322.56	0.626058	0.090111	6.94763	3.71478e-12	1.12198e-09	1086.77	993.257	1548.57	1661.62
ENSG00000151012	SLC7A11	78253	1480.57	-0.839509	0.0969569	-8.65858	4.77697e-18	4.4365e-15	2079.49	1718.57	1077.36	1046.85
ENSG00000155011	DKK2	362005	793.22	0.607979	0.107901	5.63461	1.75451e-08	2.84509e-06	638.383	618.561	952.213	963.723
ENSG00000158373	HIST1H2BD	13229	163.692	2.2712	0.254824	8.91281	4.9756e-19	5.64785e-16	57.9485	54.425	254.649	287.747
ENSG00000160801	PTH1R	26052	814.46	0.62618	0.107472	5.82647	5.66121e-09	9.63916e-07	644.083	636.354	1016.42	960.983
ENSG00000162591	MEGF6	121576	455.526	0.562154	0.149244	3.76669	0.000165427	0.00692624	341.991	394.581	508.21	577.321
ENSG00000163482	STK36	30691	453.551	0.522985	0.146555	3.56852	0.000359006	0.0127791	399.939	344.343	519.092	550.83
ENSG00000163703	CRELD1	11592	303.681	0.696836	0.173226	4.02271	5.75323e-05	0.00282572	241.294	221.887	385.238	366.306
ENSG00000164106	SCRG1	21680	413.702	-0.716427	0.148042	-4.83935	1.30267e-06	0.000126744	525.336	503.432	309.061	316.978
ENSG00000164941	INTS8	68436	437.462	0.505934	0.149631	3.38122	0.000721656	0.0221395	388.54	333.877	533.239	494.194
ENSG00000165349	SLC7A3	5544	107.117	-1.14989	0.291451	-3.9454	7.96663e-05	0.00369414	141.546	153.855	66.3829	66.6842
ENSG00000166340	TPP1	6693	1708.84	0.62822	0.0775403	8.10186	5.4126e-16	3.25265e-13	1302.42	1383.65	2043.72	2105.58
ENSG00000166482	MFAP4	3799	7791.13	0.57802	0.104684	5.52159	3.35946e-08	5.12242e-06	5935.44	6567.64	8833.27	9828.15
ENSG00000166851	PLK1	12712	306.432	-0.583517	0.171192	-3.40855	0.000653095	0.0207206	375.24	360.042	238.325	252.121
ENSG00000167371	PRRT2	4025	398.466	0.612452	0.151822	4.03401	5.48324e-05	0.00274592	303.042	327.597	469.033	494.194
ENSG00000167747	C19orf48	7226	656.928	-0.564876	0.122937	-4.59484	4.33079e-06	0.000346029	735.28	833.122	521.269	538.041
ENSG00000167900	TK1	13155	337.106	-0.540392	0.164601	-3.28305	0.00102691	0.0290347	400.889	397.721	289.473	260.342
ENSG00000168010	ATG16L2	29367	409.504	0.660133	0.151398	4.36025	1.29911e-05	0.000856241	337.241	297.244	503.857	499.675
ENSG00000169174	PCSK9	25305	279.539	-0.84292	0.189433	-4.4497	8.59894e-06	0.00060169	334.391	383.068	219.825	180.869
ENSG00000170955	PRKCDBP	1702	467.2	-0.593943	0.138897	-4.27613	1.9017e-05	0.00116861	556.685	567.276	377.621	367.22
ENSG00000171848	RRM2	9091	499.497	-0.729452	0.13559	-5.37984	7.45509e-08	1.02921e-05	641.233	604.955	375.444	376.355
ENSG00000173157	ADAMTS20	198056	397.087	-0.689977	0.156605	-4.40583	1.05377e-05	0.000717689	512.986	466.799	325.385	283.179
ENSG00000173275	ZNF449	18357	160.711	-0.84896	0.242691	-3.49811	0.000468563	0.0158573	212.794	200.954	101.207	127.887
ENSG00000175497	DPP10	1403453	265.335	-0.600147	0.185983	-3.2269	0.00125139	0.0335543	304.942	334.923	201.325	220.149
ENSG00000175928	LRRN1	48267	822.096	0.605593	0.110121	5.49937	3.81152e-08	5.72625e-06	619.384	685.546	963.096	1020.36
ENSG00000177943	MAMDC4	9855	884.047	1.09693	0.103696	10.5783	3.75812e-26	9.59823e-23	560.485	566.23	1192.71	1216.76
ENSG00000178814	OPLAH	12569	278.369	-0.702521	0.18141	-3.87256	0.0001077	0.00470199	359.09	330.737	203.502	220.149
ENSG00000180573	HIST1H2AC	14972	338.209	1.69236	0.191144	8.85387	8.45371e-19	8.63631e-16	183.345	136.063	462.504	570.926
ENSG00000180773	SLC36A4	53790	223.807	-1.05212	0.221258	-4.75515	1.98299e-06	0.000182506	288.792	316.084	118.619	171.735
ENSG00000182054	IDH2	19460	1076.01	-0.616282	0.095533	-6.45099	1.11122e-10	2.36504e-08	1260.62	1344.93	832.506	865.981
ENSG00000184678	HIST2H2BE	2223	274.569	1.54704	0.194435	7.95661	1.76818e-15	9.03186e-13	153.896	125.596	434.209	384.576
ENSG00000187244	BCAM	12346	792.432	0.54808	0.110359	4.96635	6.82246e-07	7.04023e-05	654.533	632.168	980.507	902.52
ENSG00000187837	HIST1H1C	732	167.091	1.76358	0.248473	7.09767	1.26876e-12	4.46953e-10	65.5483	86.8707	249.208	266.737
ENSG00000188818	ZDHHC11	140631	131.569	1.08792	0.263049	4.13583	3.53677e-05	0.0019219	84.5478	83.7308	187.178	170.821
ENSG00000189409	MMP23B	3166	296.537	-0.590741	0.18185	-3.24851	0.0011601	0.0316888	390.44	322.364	228.531	244.813
ENSG00000196547	MAN2A2	20367	439.505	0.511719	0.143264	3.57185	0.000354464	0.012706	353.391	371.555	511.474	521.598
ENSG00000196656	AC004057.1	3190	114.915	-2.5743	0.318421	-8.08457	6.23864e-16	3.54077e-13	177.645	215.607	38.0885	28.3179
ENSG00000197558	SSPO	57938	780.023	0.75633	0.110154	6.86611	6.59754e-12	1.92573e-09	576.635	584.022	950.037	1009.4
ENSG00000197903	HIST1H2BK	8547	548.172	0.943477	0.130203	7.24622	4.28573e-13	1.75132e-10	384.74	365.276	712.8	729.872
ENSG00000198695	MT-ND6	525	4632.93	0.590233	0.124108	4.75579	1.97673e-06	0.000182506	3984.19	3412.03	5342.19	5793.3
ENSG00000198901	PRC1	29590	299.532	-0.738923	0.174124	-4.24365	2.1991e-05	0.00130633	362.89	386.208	230.708	218.322
ENSG00000198959	TGM2	38118	423.187	0.680425	0.151839	4.48124	7.42096e-06	0.000545414	303.992	346.436	546.298	496.021
ENSG00000204525	HLA-C	3382	242.661	-0.830848	0.219779	-3.78037	0.000156592	0.00661053	360.99	259.566	194.796	155.292
ENSG00000213398	LCAT	4382	308.799	0.571252	0.17104	3.33987	0.000838177	0.0248198	237.494	259.566	370.003	368.133
ENSG00000213930	GALT	12903	228.666	0.695301	0.204948	3.39257	0.000692396	0.0214069	192.845	155.949	292.738	273.131
ENSG00000214530	STARD10	38953	322.439	0.578227	0.16982	3.40495	0.00066177	0.0208662	249.843	267.939	364.562	407.413
ENSG00000215864	NBPF7	10392	659.124	0.519913	0.120823	4.3031	1.68424e-05	0.00106211	566.185	517.038	753.065	800.21
ENSG00000223705	NSUN5P1	6462	365.069	0.547941	0.159267	3.44039	0.000580869	0.018959	298.292	295.151	409.18	457.654
ENSG00000223745	RP4-717I23.3	83840	392.701	0.762556	0.151593	5.03027	4.89792e-07	5.26707e-05	293.542	288.871	500.592	487.799
ENSG00000239779	WBP1	2563	192.435	0.757968	0.214899	3.52709	0.000420161	0.0147504	140.596	145.482	241.59	242.073
ENSG00000250067	YJEFN3	21355	167.64	1.00968	0.235308	4.29089	1.77959e-05	0.00111536	119.697	102.57	231.796	216.495
ENSG00000250251	PKD1P6	29323	500.789	0.512227	0.139985	3.65915	0.00025305	0.00961027	385.69	440.633	564.798	612.033
ENSG00000255248	RP11-166D19.1	87969	285.137	0.563373	0.178681	3.15296	0.00161624	0.0409714	230.844	229.213	358.032	322.459
ENSG00000260565	ERVK13-1	13096	302.991	0.549172	0.175619	3.12706	0.00176563	0.0436748	237.494	254.332	383.062	337.075
ENSG00000266714	MYO15B	38791	582.202	0.890073	0.133364	6.67401	2.48915e-11	6.69189e-09	395.19	421.794	699.741	812.085

## Sheet: RNAseq_hCM_39_vs_37
Differentially expressed genes (DEGs) under febrile temperature (39℃) in hCM
GeneID	Symbol	Length	baseMean	log2FoldChange	lfcSE	stat	pvalue	padj	CM_37_1	CM_37_2	CM_39_1	CM_39_2
ENSG00000004478	FKBP4	10458	678.491	0.551773	0.156667	3.52194	0.000428407	0.034982	491.955	609.52	801.728	810.762
ENSG00000006327	TNFRSF12A	3939	1446.72	-0.52076	0.14493	-3.59317	0.000326681	0.0298185	1488.06	1922.42	1096.21	1280.2
ENSG00000008394	MGST1	262118	506.829	-0.649712	0.173028	-3.75496	0.000173369	0.0205462	606.812	630.906	349.798	439.8
ENSG00000034063	UHRF1	59074	212.556	-0.981517	0.236808	-4.14479	3.4e-05	0.00738902	260.208	304.166	131.919	153.93
ENSG00000052802	MSMO1	15538	751.628	-0.625065	0.163573	-3.82132	0.000132737	0.0171642	791.804	1032.5	554.06	628.149
ENSG00000059804	SLC2A3	17046	1360.58	0.542521	0.130109	4.16976	3.05e-05	0.0073611	1088.6	1127.55	1756.65	1469.51
ENSG00000062716	VMP1	135064	1348	-0.503045	0.118804	-4.23424	2.29e-05	0.00655521	1532.79	1628.95	1125.99	1104.28
ENSG00000066735	KIF26A	42172	401.727	0.634109	0.175311	3.61706	0.000297969	0.0288977	317.128	312.483	486.824	490.473
ENSG00000069667	RORA	741036	189.131	0.858269	0.247303	3.47052	0.000519447	0.0384658	147.383	121.191	237.454	250.495
ENSG00000072682	P4HA2	103478	540.043	0.928258	0.162048	5.7283	1.01e-08	1.22e-05	395.394	348.127	691.937	724.714
ENSG00000074527	NTN4	133348	1839.05	0.697324	0.140386	4.96718	6.79e-07	0.000307462	1601.9	1202.41	2154.96	2396.91
ENSG00000076003	MCM6	36801	413.434	-0.626048	0.177789	-3.5213	0.000429436	0.034982	473.659	529.914	309.797	340.367
ENSG00000079215	SLC1A3	81980	772.098	0.677734	0.17137	3.95481	7.66e-05	0.0112549	594.615	592.886	788.961	1111.93
ENSG00000083444	PLOD1	41334	3216.97	0.553022	0.102365	5.40247	6.57e-08	5.68e-05	2721	2493.92	3879.27	3773.68
ENSG00000085662	AKR1B1	16935	576.508	-0.635682	0.169441	-3.75164	0.00017568	0.0205462	629.174	774.672	483.42	418.766
ENSG00000088882	CPXM1	6569	1246.61	-0.857175	0.120797	-7.09601	1.28e-12	4.65e-09	1574.46	1638.46	875.773	897.766
ENSG00000099622	CIRBP	15496	3038.56	-0.519022	0.104262	-4.97803	6.42e-07	0.000303349	3743.53	3414.74	2554.12	2441.85
ENSG00000100297	MCM5	25368	356.984	-0.718361	0.190055	-3.77975	0.000156989	0.0193774	415.722	472.883	285.967	253.363
ENSG00000101057	MYBL2	49383	278.381	-0.889888	0.213354	-4.17095	3.03e-05	0.0073611	365.917	357.632	217.879	172.096
ENSG00000101412	E2F1	10722	189.935	-0.9634	0.243943	-3.94928	7.84e-05	0.0112549	262.24	240.006	137.026	120.467
ENSG00000102317	RBM3	4618	490.401	-1.9832	0.177575	-11.1682	5.83e-29	3.17e-25	727.768	837.644	182.985	213.207
ENSG00000103184	SEC14L5	60842	293.949	0.802644	0.202631	3.96112	7.46e-05	0.0112549	222.599	205.55	356.607	391.04
ENSG00000103932	RPAP1	27094	423.606	0.598927	0.172381	3.47443	0.000511947	0.0383502	328.309	345.751	517.463	502.902
ENSG00000104419	NDRG1	64852	274.232	1.37444	0.267559	5.13696	2.79e-07	0.000182147	169.745	135.449	502.995	288.738
ENSG00000108405	P2RX1	19909	241.077	-0.986695	0.265068	-3.72242	0.000197324	0.0218707	253.093	388.524	189.793	132.896
ENSG00000109193	SULT1E1	49373	547.133	-0.839609	0.167434	-5.01457	5.32e-07	0.000288666	724.719	679.62	432.354	351.84
ENSG00000111669	TPI1	3830	5197.58	0.621894	0.135125	4.60238	4.18e-06	0.00152264	4779.28	3407.61	6484.46	6118.96
ENSG00000112514	CUTA	1876	198.159	4.43262	0.33917	13.069	4.95e-39	5.38e-35	17.2794	17.8222	361.714	395.82
ENSG00000112715	VEGFA	16304	2716.32	0.778906	0.129716	6.00471	1.92e-09	2.97e-06	2265.64	1733.51	3553.3	3312.84
ENSG00000112972	HMGCS1	24118	1125.62	-0.70172	0.169021	-4.15167	3.3e-05	0.00738672	1131.29	1657.47	794.919	918.8
ENSG00000113161	HMGCR	25776	995.33	-0.528547	0.146599	-3.60539	0.000311689	0.0291859	1035.75	1316.47	829.814	799.289
ENSG00000113430	IRX4	9810	216.364	-1.06257	0.236097	-4.50055	6.78e-06	0.00223088	296.799	288.72	156.601	123.335
ENSG00000113916	BCL6	24351	275.095	0.762812	0.205854	3.7056	0.000210888	0.0229622	208.369	199.609	354.905	337.499
ENSG00000114268	PFKFB4	44332	204.282	1.44144	0.275455	5.23295	1.67e-07	0.000120805	137.219	81.9822	330.223	267.704
ENSG00000114988	LMAN2L	34136	498.265	0.555265	0.161483	3.43852	0.000584894	0.0412541	406.574	400.406	584.699	601.379
ENSG00000115419	GLS	84726	3168.39	0.569131	0.111339	5.11168	3.19e-07	0.000192683	2753.53	2347.78	3688.63	3883.62
ENSG00000115548	KDM3A	52070	796.166	0.586626	0.140355	4.1796	2.92e-05	0.0073611	668.815	603.579	944.711	967.56
ENSG00000116133	DHCR24	37586	1009.32	-0.598272	0.149648	-3.99786	6.39e-05	0.0105194	1055.06	1377.06	799.174	805.981
ENSG00000118855	MFSD1	97522	252.568	-0.854843	0.233165	-3.66625	0.000246129	0.0252213	299.849	350.504	151.494	208.427
ENSG00000120694	HSPH1	25764	962.465	0.616496	0.142907	4.31396	1.6e-05	0.0048382	691.177	829.327	1105.57	1223.79
ENSG00000120738	EGR1	3826	966.19	-0.553434	0.133714	-4.13894	3.49e-05	0.00743114	1209.56	1088.34	760.875	805.981
ENSG00000120885	CLU	18115	1007.48	0.709894	0.131871	5.38325	7.32e-08	5.68e-05	797.902	730.711	1292.81	1208.49
ENSG00000122884	P4HA1	89758	670.079	1.19639	0.174378	6.8609	6.84e-12	1.86e-08	467.561	345.751	1009.39	857.61
ENSG00000123999	INHA	6552	214.409	1.28272	0.261125	4.9123	9e-07	0.000391095	140.268	109.31	356.607	251.451
ENSG00000124440	HIF3A	46388	1211.69	0.525579	0.127423	4.12469	3.71e-05	0.00760827	1058.11	927.943	1456.22	1404.49
ENSG00000124587	PEX6	15351	554.146	0.790622	0.158791	4.97901	6.39e-07	0.000303349	421.821	389.712	677.468	727.582
ENSG00000125968	ID1	1233	525.698	0.642079	0.179366	3.57972	0.000343963	0.0308771	431.985	388.524	556.613	725.67
ENSG00000128578	STRIP2	53967	962.546	-0.548824	0.131621	-4.16973	3.05e-05	0.0073611	1186.18	1100.22	762.578	801.201
ENSG00000129521	EGLN3	538544	293.878	1.03027	0.24439	4.21569	2.49e-05	0.00676195	243.945	141.39	383.842	406.337
ENSG00000130584	ZBTB46	87579	335.179	0.70422	0.190073	3.70499	0.000211399	0.0229622	260.208	249.511	401.715	429.283
ENSG00000132510	KDM6B	14893	881.188	0.545838	0.135796	4.01954	5.83e-05	0.0100539	749.113	683.185	1026.42	1066.04
ENSG00000132646	PCNA	11674	486.59	-0.683616	0.167008	-4.0933	4.25e-05	0.00796441	563.106	636.847	382.14	364.269
ENSG00000133119	RFC3	148510	107.882	-1.17673	0.323529	-3.63718	0.000275641	0.0277224	162.63	136.637	74.896	57.3652
ENSG00000135766	EGLN1	61294	747.065	0.604127	0.148819	4.05948	4.92e-05	0.00890344	644.42	540.607	914.072	889.161
ENSG00000136367	ZFHX2	35336	336.569	0.768911	0.204011	3.76897	0.000163921	0.0197835	278.503	218.619	394.055	455.097
ENSG00000136492	BRIP1	182256	86.6	-1.21753	0.347897	-3.49969	0.000465799	0.0365713	119.939	122.379	55.3209	48.7604
ENSG00000137821	LRRC49	196837	447.064	-0.601746	0.171996	-3.4986	0.000467715	0.0365713	541.76	535.855	331.074	379.566
ENSG00000137834	SMAD6	79773	1601.55	0.636968	0.155599	4.09364	4.25e-05	0.00796441	1290.87	1215.47	1596.65	2303.21
ENSG00000138061	CYP1B1	42929	83.9646	-1.50433	0.377071	-3.98952	6.62e-05	0.0107332	97.5779	150.895	43.4056	43.98
ENSG00000138160	KIF11	62108	252.965	-0.742052	0.21531	-3.44644	0.000568028	0.040639	302.898	330.305	177.878	200.778
ENSG00000139428	MMAB	20138	247.758	-0.72093	0.21347	-3.37719	0.000732304	0.0488771	308.997	307.73	182.133	192.173
ENSG00000140365	COMMD4	6037	278.207	-0.738068	0.207367	-3.55924	0.000371931	0.0325799	326.276	369.514	200.006	217.032
ENSG00000142945	KIF2C	27950	149.648	-0.984987	0.272839	-3.61014	0.000306034	0.0291859	200.238	197.232	90.2156	110.906
ENSG00000145386	CCNA2	7489	293.384	-0.701123	0.202056	-3.46994	0.000520574	0.0384658	339.49	387.336	222.986	223.724
ENSG00000145990	GFOD1	129833	554.129	-0.554068	0.156945	-3.53033	0.000415049	0.0348511	642.388	676.056	431.503	466.57
ENSG00000146374	RSPO3	79162	2266.18	0.545109	0.118477	4.60096	4.21e-06	0.00152264	1865.16	1820.24	2453.7	2925.63
ENSG00000146918	NCAPG2	73518	178.575	-0.880083	0.251886	-3.49397	0.000475888	0.0366603	236.83	225.748	114.046	137.677
ENSG00000149256	TENM4	788117	1261.32	0.771213	0.142151	5.42533	5.78e-08	5.68e-05	977.811	885.17	1406.85	1775.45
ENSG00000149925	ALDOA	17368	10980.1	0.593463	0.119005	4.98689	6.14e-07	0.000303349	9922.45	7581.57	13021.7	13394.8
ENSG00000151725	CENPU	39516	104.468	-1.0714	0.317287	-3.37675	0.000733472	0.0488771	145.35	137.825	70.6405	64.0578
ENSG00000152952	PLOD2	94214	1387.31	0.862624	0.126504	6.81897	9.17e-12	1.99e-08	1059.13	908.933	1839.21	1741.99
ENSG00000154917	RAB6B	71598	394.251	0.64449	0.181229	3.55623	0.000376219	0.0326919	320.177	294.661	454.483	507.682
ENSG00000158373	HIST1H2BD	13229	158.269	1.06559	0.284262	3.74862	0.000177807	0.0205462	119.939	84.3585	236.603	192.173
ENSG00000159167	STC1	12893	202.394	1.28454	0.250249	5.13306	2.85e-07	0.000182147	134.17	100.993	303.839	270.573
ENSG00000159399	HK2	59379	919.916	0.968286	0.16322	5.9324	2.99e-09	4.05e-06	729.801	513.28	1205.14	1231.44
ENSG00000160801	PTH1R	26052	971.815	0.57192	0.137701	4.15334	3.28e-05	0.00738672	799.935	762.791	1074.93	1249.61
ENSG00000162409	PRKAA2	70014	774.924	0.511862	0.146133	3.50271	0.000460549	0.0365713	691.177	585.757	903.008	919.756
ENSG00000163516	ANKZF1	6913	555.245	0.76769	0.183587	4.18161	2.89e-05	0.0073611	470.61	350.504	765.982	633.886
ENSG00000163703	CRELD1	11592	745.831	0.556414	0.140619	3.95688	7.59e-05	0.0112549	617.993	589.321	894.497	881.512
ENSG00000163833	FBXO40	37174	226.263	0.831545	0.245877	3.38196	0.000719718	0.0485564	193.123	131.884	304.691	275.353
ENSG00000164032	H2AFZ	2303	585.602	-0.633587	0.152503	-4.15458	3.26e-05	0.00738672	705.407	718.829	446.823	471.351
ENSG00000164104	HMGB2	3431	651.865	-0.52344	0.146508	-3.57276	0.000353234	0.0314494	780.623	756.85	525.974	544.013
ENSG00000164930	FZD6	34434	405.209	-0.673251	0.198024	-3.39984	0.000674242	0.0466473	421.821	575.063	328.521	295.431
ENSG00000165238	WNK2	135657	1069.3	0.573547	0.139677	4.10625	4.02e-05	0.00786873	950.368	767.543	1287.7	1271.6
ENSG00000165973	NELL1	906111	76.7734	1.62263	0.395356	4.10422	4.06e-05	0.00786873	31.5095	43.9615	98.7266	132.896
ENSG00000166091	CMTM5	2965	237.803	-0.81631	0.222229	-3.67328	0.000239458	0.0247714	291.717	314.859	159.154	185.481
ENSG00000166508	MCM7	9213	614.9	-0.645813	0.155637	-4.14948	3.33e-05	0.00738672	735.9	765.167	514.91	443.624
ENSG00000166851	PLK1	12712	284.377	-0.68827	0.201529	-3.41524	0.000637251	0.0443707	346.605	355.256	211.922	223.724
ENSG00000168496	FEN1	4608	201.616	-0.892323	0.255188	-3.49673	0.000471005	0.0365713	231.747	292.284	120.855	161.579
ENSG00000170525	PFKFB3	90615	639.929	0.741213	0.162332	4.56603	4.97e-06	0.00174157	528.547	428.921	845.984	756.265
ENSG00000170955	PRKCDBP	1702	477.515	-0.593154	0.169102	-3.50767	0.000452054	0.0363719	533.629	615.46	388.097	372.874
ENSG00000171617	ENC1	14016	1496.44	-0.56379	0.142798	-3.94817	7.87e-05	0.0112549	1535.83	2035.3	1165.99	1248.65
ENSG00000171798	KNDC1	65966	338.884	0.670147	0.188764	3.55019	0.000384949	0.033185	265.29	257.828	428.95	403.469
ENSG00000171848	RRM2	9091	372.535	-0.703328	0.199625	-3.52325	0.000426281	0.034982	399.459	523.973	265.54	301.167
ENSG00000174429	ABRA	10763	158.27	1.35679	0.293649	4.62045	3.83e-06	0.00148544	104.693	72.477	194.9	261.012
ENSG00000175206	NPPA	2637	287.621	-0.870256	0.219729	-3.96059	7.48e-05	0.0112549	425.887	317.235	193.198	214.163
ENSG00000175782	SLC35E3	47623	178.729	-0.891134	0.246286	-3.61829	0.000296557	0.0288977	232.764	231.689	124.259	126.203
ENSG00000177943	MAMDC4	9855	425.443	0.649536	0.17206	3.77506	0.00015997	0.0195235	325.26	337.434	528.527	510.55
ENSG00000178055	PRSS42	4554	397.816	0.831297	0.196123	4.23866	2.25e-05	0.00655521	315.095	256.64	454.483	565.047
ENSG00000180448	HMHA1	20706	289.926	0.829253	0.234982	3.52902	0.000417109	0.0348511	254.109	162.776	395.757	347.06
ENSG00000180573	HIST1H2AC	14972	336.511	1.22618	0.202629	6.05135	1.44e-09	2.6e-06	227.682	174.658	472.355	471.351
ENSG00000184110	EIF3C	47173	669.934	-1.02701	0.188702	-5.44252	5.25e-08	5.68e-05	737.933	1059.83	391.502	490.473
ENSG00000184347	SLIT3	639389	8751.68	0.520475	0.106698	4.878	1.07e-06	0.000447709	7727.96	6650.06	9709.25	10919.5
ENSG00000184678	HIST2H2BE	2223	1019.46	0.802705	0.14903	5.38621	7.2e-08	5.68e-05	713.538	772.296	1138.76	1453.25
ENSG00000185567	AHNAK2	41114	465.558	0.866999	0.194748	4.45189	8.51e-06	0.00271921	351.687	307.73	697.043	505.77
ENSG00000185739	SRL	52707	1811.57	0.54361	0.132163	4.11317	3.9e-05	0.00785008	1657.81	1289.14	2125.17	2174.14
ENSG00000186480	INSIG1	12460	295.994	-1.14422	0.25741	-4.44512	8.78e-06	0.00272616	316.112	499.022	148.941	219.9
ENSG00000186951	PPARA	93230	504.002	0.623936	0.160992	3.87558	0.000106372	0.0144427	403.525	389.712	612.785	609.983
ENSG00000187837	HIST1H1C	732	224.816	0.888409	0.237861	3.73499	0.000187724	0.0214637	134.17	181.787	285.967	297.343
ENSG00000188517	COL25A1	491937	130.624	1.03434	0.299681	3.45146	0.000557566	0.0403752	89.4464	81.9822	200.006	151.062
ENSG00000196557	CACNA1H	68531	787.163	0.559348	0.151335	3.6961	0.000218933	0.0235451	700.324	571.499	898.752	978.077
ENSG00000196923	PDLIM7	14213	1658.96	-0.512264	0.121437	-4.21834	2.46e-05	0.00676195	1833.65	2067.38	1298.76	1436.04
ENSG00000196968	FUT11	7961	505.303	0.687014	0.173032	3.97044	7.17e-05	0.0112549	426.903	346.939	653.638	593.73
ENSG00000197558	SSPO	57938	310.463	0.726059	0.20812	3.48865	0.00048546	0.0368569	265.29	201.985	394.055	380.523
ENSG00000197565	COL4A6	295948	1267.68	0.507745	0.134165	3.78447	0.000154034	0.0192312	1138.41	954.082	1410.26	1567.98
ENSG00000197930	ERO1L	55985	464.468	0.624659	0.16936	3.68835	0.000225711	0.0238026	388.279	342.186	564.273	563.135
ENSG00000198618	PPIAP22	498	145.144	-1.37265	0.283166	-4.8475	1.25e-06	0.000502972	186.008	232.877	76.5982	85.0917
ENSG00000198826	ARHGAP11A	24806	284.578	-0.746375	0.205789	-3.62689	0.000286855	0.0284885	362.868	350.504	228.943	195.998
ENSG00000204186	ZDBF2	39762	385.825	0.643903	0.187675	3.43095	0.000601476	0.0421499	313.062	288.72	428.099	513.419
ENSG00000204682	CASC10	4605	997.406	0.501833	0.136268	3.68268	0.000230794	0.0241046	841.609	809.128	1082.59	1256.3
ENSG00000213918	DNASE1	68416	323.738	0.718272	0.191557	3.74966	0.000177073	0.0205462	245.978	243.57	407.673	397.732
ENSG00000221869	CEBPD	2178	721.258	0.56792	0.144715	3.92439	8.69e-05	0.0121082	551.925	610.708	848.538	873.863
ENSG00000241135	LINC00881	11255	268.792	0.788726	0.232288	3.39546	0.000685132	0.0468044	229.715	163.964	373.629	307.86
ENSG00000273151	RP11-449P15.2	6758	193.579	0.845573	0.24984	3.38445	0.0007132	0.0484174	157.548	118.815	249.37	248.583

## Sheet: RNAseq_hNSC_39_vs_37
Differentially expressed genes (DEGs) under febrile temperature (39℃) in hNSC
GeneID	Symbol	Length	baseMean	log2FoldChange	lfcSE	stat	pvalue	padj	NSC_37_1	NSC_37_2	NSC_39_1	NSC_39_2
ENSG00000004478	FKBP4	10458	1466.57	0.557689	0.083233	6.70034	2.07937e-11	4.05985e-09	1150.44	1223.22	1682.72	1809.91
ENSG00000028839	TBPL1	38263	301.197	0.506064	0.17041	2.96969	0.00298101	0.0445206	255.174	242.544	360.191	346.881
ENSG00000049239	H6PD	36563	603.297	-0.7088	0.122458	-5.78812	7.11775e-09	8.25763e-07	764.656	732.406	458.724	457.401
ENSG00000054793	ATP9A	172121	904.038	-0.520858	0.102022	-5.10536	3.30157e-07	2.59109e-05	1079.51	1051.34	771.839	713.458
ENSG00000059588	TARBP1	87791	530.263	-0.53313	0.129779	-4.10797	3.99147e-05	0.00139527	639.232	614.954	428.069	438.798
ENSG00000065534	MYLK	274283	296.828	-0.764955	0.181554	-4.21337	2.51589e-05	0.000959035	398.763	348.538	238.668	201.344
ENSG00000070495	JMJD6	13948	271.264	0.719532	0.18389	3.91284	9.12162e-05	0.00278697	219.709	190.025	326.252	349.069
ENSG00000080824	HSP90AA1	58962	20299.8	0.681341	0.0388091	17.5562	5.33017e-69	4.2668e-65	14916	16274.3	24703.2	25305.9
ENSG00000085788	DDHD2	50341	730.154	-0.645113	0.117762	-5.47812	4.29871e-08	4.1351e-06	934.195	846.994	602.144	537.282
ENSG00000099622	CIRBP	15496	2816.14	-0.710137	0.0636179	-11.1625	6.21843e-29	1.24446e-25	3632.98	3357.42	2146.92	2127.24
ENSG00000100591	AHSA1	11605	1126.94	0.648727	0.0942493	6.8831	5.85656e-12	1.30227e-09	835.586	920.521	1340.04	1411.6
ENSG00000102317	RBM3	4618	1300.84	-1.19816	0.0858117	-13.9627	2.63352e-44	1.05407e-40	1808.71	1815.26	788.261	791.15
ENSG00000108551	RASD1	1959	247.633	0.65132	0.191708	3.39745	0.000680165	0.0141055	198.084	187.16	324.063	281.225
ENSG00000108821	COL1A1	18344	271.698	-0.578517	0.193682	-2.98694	0.00281787	0.0427217	285.449	365.726	208.013	227.606
ENSG00000110172	CHORDC1	22205	858.69	0.571188	0.110461	5.17097	2.32884e-07	1.92586e-05	635.772	746.73	1037.88	1014.38
ENSG00000112335	SNX3	50039	962.124	0.534761	0.0971098	5.50677	3.6548e-08	3.56789e-06	770.711	801.159	1129.84	1146.79
ENSG00000112659	CUL9	42413	414.729	-0.609532	0.14813	-4.11485	3.87435e-05	0.00136313	491.318	510.87	343.769	312.959
ENSG00000112667	DNPH1	3856	281.345	-0.663976	0.186711	-3.55616	0.000376309	0.00893873	373.678	316.071	234.289	201.344
ENSG00000114270	COL7A1	31195	518.484	0.649364	0.132379	4.90534	9.32648e-07	6.22154e-05	397.898	409.651	659.074	607.315
ENSG00000114988	LMAN2L	34136	437.575	0.576685	0.145921	3.95203	7.74923e-05	0.00242315	330.428	372.41	505.801	541.659
ENSG00000115541	HSPE1	3464	239.983	0.672716	0.207343	3.24446	0.00117672	0.022262	188.569	181.431	250.711	339.221
ENSG00000115738	ID2	5609	356.042	0.566269	0.165305	3.42561	0.000613426	0.0130598	313.993	259.732	408.363	442.081
ENSG00000118523	CTGF	3198	875.588	0.539339	0.109992	4.90343	9.41799e-07	6.23066e-05	664.317	763.918	991.895	1082.22
ENSG00000120694	HSPH1	25764	2534.13	0.603053	0.0658508	9.15787	5.29315e-20	4.23716e-17	1967.87	2056.85	2948.31	3163.51
ENSG00000120738	EGR1	3826	482.353	1.30487	0.137838	9.46666	2.88941e-21	2.56997e-18	284.584	271.191	686.444	687.196
ENSG00000122756	CNTFR	38692	1546.82	0.516626	0.0776635	6.65211	2.88924e-11	5.37869e-09	1258.57	1287.2	1798.77	1842.73
ENSG00000122884	P4HA1	89758	387.465	0.754005	0.15695	4.80411	1.55439e-06	9.35558e-05	293.234	283.605	447.776	525.245
ENSG00000123144	C19orf43	4136	2198.75	0.50295	0.0725064	6.93662	4.01594e-12	9.7417e-10	1813.9	1824.81	2434.85	2721.43
ENSG00000123975	CKS2	5506	812.931	0.617852	0.107117	5.768	8.02198e-09	9.17371e-07	659.127	623.548	953.577	1015.47
ENSG00000124587	PEX6	15351	467.134	0.752037	0.138971	5.41147	6.25083e-08	5.81836e-06	338.213	358.087	569.3	602.938
ENSG00000124942	AHNAK	122692	1046.27	-0.61095	0.093414	-6.54024	6.14208e-11	1.06886e-08	1272.41	1256.65	834.243	821.79
ENSG00000128228	SDF2L1	2038	291.512	0.703128	0.173123	4.06144	4.87713e-05	0.00163668	224.034	219.626	355.812	366.577
ENSG00000128564	VGF	3085	304.612	0.712698	0.185237	3.8475	0.00011933	0.00348628	202.409	259.732	350.338	405.971
ENSG00000129654	FOXJ1	4967	287.377	0.57765	0.176089	3.28044	0.00103645	0.0202855	240.469	220.581	332.821	355.635
ENSG00000131389	SLC6A6	86782	365.906	-0.786182	0.162281	-4.84457	1.26888e-06	7.75374e-05	496.507	429.704	258.374	279.036
ENSG00000132199	ENOSF1	42353	573.72	-0.55778	0.127786	-4.36496	1.27148e-05	0.000562334	659.127	707.579	483.905	444.27
ENSG00000132274	TRIM22	47401	247.694	-0.678025	0.19475	-3.48151	0.000498599	0.0109934	278.529	331.349	188.307	192.59
ENSG00000134419	RPS15A	9089	438.644	0.525084	0.150813	3.48169	0.000498269	0.0109934	375.408	343.763	471.862	563.544
ENSG00000137161	CNPY3	10088	813.628	0.546325	0.1049	5.20807	1.90815e-07	1.64244e-05	669.507	653.15	975.473	956.384
ENSG00000137193	PIM1	5224	365.233	0.541081	0.15549	3.47984	0.000501718	0.0110034	291.504	303.657	420.406	445.364
ENSG00000138795	LEF1	121412	706.407	0.522346	0.113829	4.58887	4.45647e-06	0.00022021	583.007	576.758	801.399	864.466
ENSG00000139618	BRCA2	84195	363.93	-0.553394	0.161333	-3.43015	0.000603258	0.0129001	435.093	430.659	320.778	269.188
ENSG00000141552	ANAPC11	10202	918.944	0.50485	0.100925	5.00223	5.667e-07	4.05343e-05	759.466	760.098	1035.69	1120.52
ENSG00000141622	RNF165	136332	821.909	-0.514502	0.108592	-4.73792	2.15918e-06	0.000120869	992.15	941.529	711.624	642.331
ENSG00000142197	DOPEY2	137493	434.123	-0.519842	0.157813	-3.29404	0.000987582	0.0194389	531.107	491.772	310.925	402.688
ENSG00000145050	MANF	4351	602.191	0.575088	0.122335	4.70092	2.58995e-06	0.000142004	496.507	470.765	705.056	736.437
ENSG00000149591	TAGLN	5462	1004.59	-0.505018	0.116168	-4.34731	1.37814e-05	0.000599567	1044.05	1313.94	792.64	867.749
ENSG00000154358	OBSCN	170747	684.255	-0.545268	0.115847	-4.70678	2.51661e-06	0.000138934	839.911	783.971	555.067	558.073
ENSG00000156976	EIF4A2	6696	3535.03	0.606122	0.058912	10.2886	7.93332e-25	1.05844e-21	2728.2	2879.02	4113.19	4419.72
ENSG00000159433	STARD9	145323	711.746	-0.524127	0.114151	-4.59151	4.40053e-06	0.000218797	859.806	819.302	604.333	563.544
ENSG00000160888	IER2	4494	284.164	0.68398	0.1772	3.85992	0.000113423	0.00332581	213.654	222.491	366.76	333.749
ENSG00000162591	MEGF6	121576	823.811	-0.537852	0.108571	-4.95394	7.27252e-07	5.05003e-05	989.555	961.582	710.53	633.577
ENSG00000163945	UVSSA	40784	287.229	-0.782684	0.184382	-4.24491	2.18685e-05	0.000862353	388.383	338.034	228.815	193.684
ENSG00000166147	FBN1	237544	532.081	-0.665842	0.136823	-4.86646	1.13613e-06	7.10524e-05	690.266	614.954	436.828	386.274
ENSG00000166598	HSP90B1	23539	6981.59	0.511967	0.0428709	11.9421	7.14302e-33	1.906e-29	5618.15	5894.58	8222	8191.63
ENSG00000168439	STIP1	19272	3945.29	0.511393	0.0518491	9.8631	6.01618e-23	6.87993e-20	3201.35	3305.86	4604.76	4669.21
ENSG00000168936	TMEM129	5407	428.889	-0.759977	0.154219	-4.9279	8.31175e-07	5.59122e-05	556.192	522.329	352.528	284.508
ENSG00000170315	UBB	1948	1732.75	0.558835	0.0921266	6.06595	1.31174e-09	1.81043e-07	1406.48	1396.06	1850.22	2278.25
ENSG00000172530	BANP	128075	218.771	0.677937	0.209436	3.23697	0.00120808	0.0226685	170.404	166.152	301.072	237.455
ENSG00000173486	FKBP2	3130	383.001	0.555429	0.153364	3.62164	0.000292742	0.00734608	316.588	303.657	477.336	434.421
ENSG00000174227	PIGG	40997	543.014	-0.520732	0.129054	-4.03498	5.46065e-05	0.0017915	629.717	650.285	460.914	431.139
ENSG00000175183	CSRP2	20346	1245.9	0.520066	0.0876994	5.9301	3.02743e-09	3.84676e-07	1059.62	987.364	1448.43	1488.19
ENSG00000175782	SLC35E3	47623	224.277	-0.64301	0.199039	-3.23058	0.00123539	0.0227863	278.529	268.326	182.833	167.422
ENSG00000177606	JUN	3321	548.367	0.547966	0.132647	4.13101	3.61173e-05	0.00128497	440.283	450.712	604.333	698.138
ENSG00000179965	ZNF771	22303	211.777	0.653212	0.206924	3.15677	0.00159529	0.0278221	156.564	172.836	241.952	275.754
ENSG00000180773	SLC36A4	53790	316.66	-0.527512	0.172598	-3.0563	0.0022409	0.0356629	375.408	372.41	283.555	235.266
ENSG00000182054	IDH2	19460	1876.76	-0.516406	0.0750831	-6.87779	6.07877e-12	1.31515e-09	2205.74	2212.5	1619.22	1469.59
ENSG00000183010	PYCR1	10029	422.016	0.650045	0.145943	4.45411	8.42409e-06	0.000385342	330.428	326.575	537.55	493.512
ENSG00000187260	WDR86	34819	247.495	-0.610645	0.188964	-3.23154	0.00123123	0.0227863	308.803	289.334	195.97	195.873
ENSG00000188211	NCR3LG1	25616	282.476	-0.60252	0.18434	-3.26853	0.00108108	0.0209035	355.513	325.62	246.332	202.438
ENSG00000188243	COMMD6	24226	383.081	0.533465	0.155544	3.42967	0.000604315	0.0129001	315.723	310.342	421.501	484.757
ENSG00000188738	FSIP2	94663	334.062	-0.701568	0.166922	-4.20297	2.63438e-05	0.000990056	437.688	389.598	263.848	245.114
ENSG00000188856	RPSAP47	888	428.537	0.588175	0.171799	3.42363	0.000617906	0.0131203	390.113	294.108	455.44	574.487
ENSG00000189180	ZNF33A	54439	395.526	-0.50276	0.149285	-3.36778	0.000757761	0.0153956	455.853	471.719	326.252	328.278
ENSG00000198937	CCDC167	17003	365.536	0.511097	0.156352	3.26888	0.00107973	0.0209035	299.288	303.657	409.458	449.741
ENSG00000243452	NBPF15	40289	267.756	-0.568004	0.188434	-3.01434	0.00257536	0.0396458	294.099	345.673	227.72	203.532
ENSG00000245532	NEAT1	22767	668.637	-0.780323	0.118454	-6.58755	4.47135e-11	7.95403e-09	813.961	876.596	501.422	482.569
ENSG00000273079	GRIN2B	439889	337.212	-0.584831	0.161748	-3.6157	0.00029954	0.00749318	409.143	400.102	264.943	274.659

## Sheet: Upregulated_Go_Terms
GO terms and pathways enriched in upregulated DEGs genes
GO	Description	LogP_CM	LogP_EC	LogP_ESC	LogP_MSC	LogP_NSC	LogP_Neuron	LogP_VSMC
GO:0044342	type B pancreatic cell proliferation	0	-2.80985	0	-5.39836	0	0	0
WP2882	Nuclear Receptors Meta-Pathway	0	-2.51973	0	-4.33553	0	0	0
GO:0048730	epidermis morphogenesis	0	-2.31646	0	-3.24846	0	0	0
GO:0001101	response to acid chemical	0	-2.46211	0	-3.50839	0	0	0
GO:0048729	tissue morphogenesis	0	-3.51014	0	-5.16103	0	0	0
GO:0009611	response to wounding	0	-3.90439	0	-4.7046	0	0	0
GO:0044706	multi-multicellular organism process	0	-3.99586	0	-4.90156	0	0	0
GO:0097435	supramolecular fiber organization	0	-3.80679	0	-4.62363	0	0	0
GO:0009612	response to mechanical stimulus	0	-3.34626	0	-5.90556	0	0	0
R-HSA-109582	Hemostasis	0	-3.65939	0	-3.36402	0	0	0
GO:0030199	collagen fibril organization	0	-2.51791	0	-6.4136	0	0	0
GO:0045785	positive regulation of cell adhesion	0	-2.08109	0	-6.40133	0	0	0
GO:0007568	aging	0	-3.1972	0	-2.26936	0	0	0
GO:0048732	gland development	0	-2.16199	0	-2.20566	0	0	0
GO:0032963	collagen metabolic process	0	-5.43746	0	-3.56113	0	0	0
GO:0030155	regulation of cell adhesion	0	-5.04742	0	-5.79556	0	0	0
GO:0000302	response to reactive oxygen species	0	-6.50341	0	-4.54078	0	0	0
GO:0051272	positive regulation of cellular component movement	0	-6.55294	0	-4.79168	0	0	0
R-HSA-381426	Regulation of Insulin-like Growth Factor (IGF) transport and uptake by Insulin-like Growth Factor Binding Proteins (IGFBPs)	0	-6.80112	0	-6.49184	0	0	0
GO:0040013	negative regulation of locomotion	0	-6.33891	0	-2.96651	0	0	0
WP4754	IL-18 signaling pathway	0	-7.09635	0	-3.22023	0	0	0
GO:0048771	tissue remodeling	0	-4.47216	0	-2.59446	0	0	-2.261
GO:0048598	embryonic morphogenesis	0	-2.31677	-2.35498	-4.32697	0	0	0
GO:0060393	regulation of pathway-restricted SMAD protein phosphorylation	0	-3.20281	-2.31064	-4.73231	0	0	0
ko05219	Bladder cancer	0	-2.96355	-2.82401	-2.89002	0	0	0
GO:0048589	developmental growth	0	-2.47588	-2.70068	-3.45315	0	0	0
ko04115	p53 signaling pathway	0	-2.13731	-4.39526	-3.32311	0	0	0
GO:0001503	ossification	0	-3.74733	-4.81757	-8.4592	0	0	0
GO:0043068	positive regulation of programmed cell death	0	-8.0091	-6.00137	-3.66257	0	0	0
GO:0071407	cellular response to organic cyclic compound	-2.81767	-2.0303	0	-3.56128	-2.17696	0	0
hsa05166	Human T-cell leukemia virus 1 infection	0	-2.74506	0	-2.33186	-2.97489	0	0
R-HSA-2173782	Binding and Uptake of Ligands by Scavenger Receptors	0	-6.42814	0	-4.1635	-4.43622	0	0
R-HSA-2473224	Antagonism of Activin by Follistatin	0	0	0	-6.25417	0	0	0
GO:0001706	endoderm formation	0	0	0	-7.93514	0	0	0
R-HSA-1566948	Elastic fibre formation	0	0	0	-5.42531	0	0	0
GO:0001957	intramembranous ossification	0	0	0	-5.55854	0	0	0
GO:0033002	muscle cell proliferation	0	0	0	-5.56769	-2.32408	0	0
GO:0060537	muscle tissue development	0	0	0	-7.06256	-2.60703	0	0
GO:2001214	positive regulation of vasculogenesis	0	-5.16446	0	0	0	0	0
WP4331	Neovascularisation processes	0	-4.27627	0	0	0	0	0
GO:0043393	regulation of protein binding	0	-5.4615	0	0	0	0	0
GO:0052547	regulation of peptidase activity	0	-5.36652	0	0	0	0	0
GO:0007584	response to nutrient	0	-5.41804	0	0	0	0	0
GO:0017185	peptidyl-lysine hydroxylation	0	-3.96657	0	0	0	0	0
GO:0010001	glial cell differentiation	0	-3.89239	0	0	0	0	0
GO:0045055	regulated exocytosis	0	-7.79451	0	0	0	0	0
GO:0022604	regulation of cell morphogenesis	0	-8.86628	0	0	0	0	0
GO:0008015	blood circulation	0	-6.35923	0	0	0	0	0
GO:0051046	regulation of secretion	0	-2.75823	-2.10614	0	0	0	0
GO:0003158	endothelium development	-3.33252	-5.35123	0	0	0	0	0
GO:1902106	negative regulation of leukocyte differentiation	-2.66747	-3.03155	0	0	0	0	0
GO:0016055	Wnt signaling pathway	0	-3.65486	0	0	-2.11415	0	0
GO:0051345	positive regulation of hydrolase activity	0	-2.88144	0	0	-2.17685	0	0
R-HSA-5653656	Vesicle-mediated transport	0	-4.14243	0	0	-3.27906	0	0
GO:0002521	leukocyte differentiation	0	-4.55881	-2.04897	0	-2.92047	0	0
R-HSA-9006934	Signaling by Receptor Tyrosine Kinases	0	-2.77936	-5.31391	-7.14808	-2.99904	0	0
GO:0061448	connective tissue development	0	-5.39747	-3.36168	-10.3236	-2.20563	0	0
GO:0070848	response to growth factor	0	-4.07305	-6.84974	-5.78031	-3.07602	0	0
GO:0009991	response to extracellular stimulus	0	-6.42745	-2.63943	-4.74777	-2.10833	0	0
hsa05200	Pathways in cancer	0	-3.56847	-2.32086	-2.47188	-3.63857	0	0
GO:0009266	response to temperature stimulus	0	-2.37564	-4.37638	-2.14385	-4.59195	0	0
GO:0035966	response to topologically incorrect protein	0	-5.4397	-7.66955	-2.33465	-6.15675	0	0
GO:0061061	muscle structure development	-2.28166	-3.55917	-2.56415	-8.21143	-3.42332	0	0
GO:0001568	blood vessel development	-3.21035	-9.97438	-4.10808	-7.79038	-2.24719	0	0
WP3888	VEGFA-VEGFR2 Signaling Pathway	-3.09153	-4.48416	-3.1442	-2.0931	-5.39653	0	0
M5884	NABA CORE MATRISOME	-6.32766	-4.85813	0	-23.1345	0	0	-2.65732
M5885	NABA MATRISOME ASSOCIATED	-3.22166	-4.88887	0	-7.07399	0	-2.85045	-2.43109
R-HSA-1650814	Collagen biosynthesis and modifying enzymes	-7.73513	-5.0227	0	-16.6004	0	-5.96924	0
R-HSA-1474244	Extracellular matrix organization	-4.95534	-5.10774	0	-22.1578	0	-4.01272	0
GO:0010035	response to inorganic substance	-3.35723	-7.28501	0	-3.85497	0	0	0
GO:0007507	heart development	-3.29613	-3.74708	0	-5.8483	0	0	0
GO:1902532	negative regulation of intracellular signal transduction	-2.49899	-3.62107	0	-2.50173	0	0	0
GO:0018126	protein hydroxylation	-12.3868	-4.96919	0	-6.5724	0	0	0
GO:0045596	negative regulation of cell differentiation	-3.9925	-7.67761	-3.60444	-5.06961	0	0	0
GO:0008285	negative regulation of cell proliferation	-3.21412	-4.87057	-2.50488	-7.0568	0	0	0
R-HSA-9006931	Signaling by Nuclear Receptors	-3.01643	-5.14059	-3.57737	-2.98936	0	0	-3.49278
GO:0072001	renal system development	0	0	-2.9408	-3.83491	-2.00976	0	0
GO:0045860	positive regulation of protein kinase activity	0	0	-2.02577	-5.33275	-2.06265	0	0
R-HSA-9031628	NGF-stimulated transcription	0	0	-7.1472	-2.95356	-4.53387	0	0
R-HSA-6785807	Interleukin-4 and Interleukin-13 signaling	-3.78588	0	-2.51611	-2.59895	-3.21669	0	0
GO:0048608	reproductive structure development	-2.43827	0	-2.12829	-2.86286	0	0	0
GO:0072593	reactive oxygen species metabolic process	-2.24611	0	-3.00232	-3.13739	0	0	0
GO:0048545	response to steroid hormone	-2.00185	0	-3.27554	-6.71375	0	0	0
GO:0042476	odontogenesis	0	0	-2.31471	-3.31944	0	0	0
GO:0060322	head development	0	0	-2.51362	-3.21925	0	0	0
GO:0061614	pri-miRNA transcription by RNA polymerase II	0	0	-4.99847	-2.59157	0	0	0
R-HSA-8878159	Transcriptional regulation by RUNX3	0	0	-6.00422	0	0	0	0
GO:1902949	positive regulation of tau-protein kinase activity	0	0	-5.04568	0	0	0	0
ko04390	Hippo signaling pathway	0	0	-5.63067	0	-2.77194	0	0
GO:0032922	circadian regulation of gene expression	-3.1823	0	-4.45725	0	0	0	0
GO:0005996	monosaccharide metabolic process	-6.12022	0	0	-3.0404	0	0	0
M255	PID HIF1 TFPATHWAY	-11.2519	0	0	-4.59938	0	0	0
WP3614	Photodynamic therapy-induced HIF-1 survival signaling	-3.94873	0	0	-4.3838	0	0	0
GO:0031589	cell-substrate adhesion	-2.66212	0	0	-5.48866	0	0	0
R-HSA-71387	Metabolism of carbohydrates	-3.99884	0	0	0	0	0	0
GO:0046184	aldehyde biosynthetic process	-5.16384	0	0	0	0	0	0
GO:0006096	glycolytic process	-7.79622	0	0	0	0	0	0
GO:0006457	protein folding	-3.48946	-5.59601	-7.08478	0	-10.126	0	0
GO:0061077	chaperone-mediated protein folding	-4.70286	-2.27666	-5.8759	0	-7.36479	0	0
R-HSA-2262752	Cellular responses to stress	-8.64797	0	-2.81287	0	-5.59978	0	-2.21769

## Sheet: Downregulated_Go_Terms
GO terms and pathways enriched in downregulated DEGs genes
GO	Description	LogP_CM	LogP_EC	LogP_ESC	LogP_MSC	LogP_NSC	LogP_Neuron	LogP_VSMC
GO:0006750	glutathione biosynthetic process	0	0	0	0	0	0	-5.47902
GO:0008202	steroid metabolic process	-8.05033	0	0	0	0	0	0
GO:0062012	regulation of small molecule metabolic process	0	-2.27946	-3.00303	0	0	0	0
GO:0097435	supramolecular fiber organization	0	-2.42319	-3.33902	0	0	0	0
GO:0048729	tissue morphogenesis	0	-2.81613	-5.05944	0	0	0	0
GO:0001503	ossification	0	-2.18082	-4.20097	0	0	0	0
GO:0072175	epithelial tube formation	0	-4.60212	-2.3402	0	0	0	0
GO:0071417	cellular response to organonitrogen compound	-2.3525	-3.13695	-7.77174	0	0	0	0
GO:0010737	protein kinase A signaling	0	0	-4.34957	0	0	0	0
GO:1905952	regulation of lipid localization	0	0	-4.35132	0	0	0	0
GO:0030855	epithelial cell differentiation	0	0	-5.33608	0	0	0	0
GO:0001893	maternal placenta development	0	0	-4.84199	0	0	0	0
GO:0048286	lung alveolus development	0	0	-4.30306	0	0	0	0
GO:1901137	carbohydrate derivative biosynthetic process	0	0	-4.69034	0	0	0	0
GO:0006638	neutral lipid metabolic process	0	0	-5.05818	0	0	0	0
GO:0060348	bone development	0	0	-4.08329	0	0	0	0
GO:0048732	gland development	0	0	-3.401	0	0	0	0
GO:0051894	positive regulation of focal adhesion assembly	0	0	-6.70674	0	0	0	0
GO:0009611	response to wounding	0	0	-7.38551	0	0	0	0
GO:0000904	cell morphogenesis involved in differentiation	0	0	-7.93533	0	0	0	0
GO:0032355	response to estradiol	-2.79199	0	-6.42475	0	0	0	0
GO:0070482	response to oxygen levels	-2.25392	0	-4.35746	0	0	0	0
GO:0071396	cellular response to lipid	-3.22613	0	-8.82836	0	0	0	0
GO:0071466	cellular response to xenobiotic stimulus	-7.3875	0	-2.5462	0	0	0	0
GO:0010638	positive regulation of organelle organization	0	0	-4.47038	-7.19392	0	0	0
GO:0060322	head development	0	0	-6.93861	-3.32354	0	0	0
GO:0009636	response to toxic substance	-2.62125	0	-4.04512	-3.15471	0	0	0
GO:0006753	nucleoside phosphate metabolic process	0	-3.25485	-4.38228	0	0	0	-2.05206
R-HSA-352230	Amino acid transport across the plasma membrane	0	-5.54429	-6.07164	0	0	0	-6.49467
GO:0051098	regulation of binding	-2.34788	0	-2.47167	-5.95893	0	0	-2.44125
GO:0051347	positive regulation of transferase activity	-2.07645	0	0	-7.84261	0	0	-2.18527
GO:0051443	positive regulation of ubiquitin-protein transferase activity	0	0	0	-3.62712	0	0	-4.54358
GO:0071897	DNA biosynthetic process	0	0	0	-9.43334	0	0	-3.4049
M242	PID AURORA A PATHWAY	0	0	0	-9.6111	0	0	0
CORUM:1149	Histone H3.1 complex	0	0	0	-6.36875	0	0	0
R-HSA-68884	Mitotic Telophase/Cytokinesis	0	0	0	-7.17218	0	0	0
CORUM:6184	AuroraB-AuroraC-INCENP complex	0	0	0	-6.14859	0	0	0
WP4022	Pyrimidine metabolism	0	0	0	-7.22618	0	0	0
GO:0071163	DNA replication preinitiation complex assembly	0	0	0	-6.14859	0	0	0
WP404	Nucleotide Metabolism	0	0	0	-6.23536	0	0	0
R-HSA-113510	E2F mediated regulation of DNA replication	0	0	0	-9.18887	0	0	0
GO:0045814	negative regulation of gene expression, epigenetic	0	0	0	-7.0438	0	0	0
CORUM:127	NDC80 kinetochore complex	0	0	0	-8.20156	0	0	0
GO:0010458	exit from mitosis	0	0	0	-5.33701	0	0	0
GO:0006303	double-strand break repair via nonhomologous end joining	0	0	0	-4.41874	0	0	0
GO:0044771	meiotic cell cycle phase transition	0	0	0	-4.08963	0	0	0
GO:0000912	assembly of actomyosin apparatus involved in cytokinesis	0	0	0	-5.15437	0	0	0
GO:0051642	centrosome localization	0	0	0	-5.258	0	0	0
GO:0006760	folic acid-containing compound metabolic process	0	0	0	-2.7052	0	0	0
R-HSA-2559583	Cellular Senescence	-2.23595	0	0	-5.74223	0	0	0
WP2363	Gastric Cancer Network 2	0	-4.18642	0	-6.44031	0	0	0
GO:0051984	positive regulation of chromosome segregation	0	-5.41307	0	-9.1498	0	0	0
R-HSA-4615885	SUMOylation of DNA replication proteins	0	-4.86149	0	-8.22153	0	0	0
GO:0007143	female meiotic nuclear division	0	-5.99819	0	-8.48886	0	0	0
GO:0010212	response to ionizing radiation	0	-5.15907	0	-6.12686	0	0	0
R-HSA-5693579	Homologous DNA Pairing and Strand Exchange	0	-7.86575	0	-7.05599	0	0	0
GO:0009792	embryo development ending in birth or egg hatching	0	-8.32552	0	-4.02771	0	0	0
GO:0072698	protein localization to microtubule cytoskeleton	0	-3.29304	0	-5.05701	0	0	0
M66	PID MYC ACTIV PATHWAY	0	-3.67698	0	-5.14712	0	0	0
R-HSA-8953897	Cellular responses to external stimuli	0	-3.05453	0	-4.49943	0	0	0
GO:0051782	negative regulation of cell division	0	-3.70266	0	-4.86488	0	0	0
GO:0080135	regulation of cellular response to stress	0	-4.13733	0	-5.78843	0	0	0
GO:0007276	gamete generation	0	-2.9871	0	-7.05356	0	0	0
GO:0032506	cytokinetic process	0	-2.65476	0	-7.37269	0	0	0
GO:0040001	establishment of mitotic spindle localization	0	-2.83316	0	-9.3723	0	0	0
GO:0031109	microtubule polymerization or depolymerization	0	-2.89625	0	-8.0455	0	0	0
R-HSA-8953750	Transcriptional Regulation by E2F6	0	-2.75847	0	-6.19694	0	0	0
GO:0051298	centrosome duplication	0	-2.79997	0	-5.37751	0	0	0
GO:0070507	regulation of microtubule cytoskeleton organization	0	-2.73391	0	-12.99	0	0	0
GO:0051310	metaphase plate congression	0	-2.93849	0	-19.6948	0	0	0
R-HSA-983189	Kinesins	0	-2.1143	0	-17.4508	0	0	0
GO:0051052	regulation of DNA metabolic process	0	-7.96981	0	-18.1147	0	0	0
WP2361	Gastric Cancer Network 1	0	-7.40953	0	-17.0315	0	0	0
M1	PID FANCONI PATHWAY	0	-7.51068	0	-10.968	0	0	0
GO:0034502	protein localization to chromosome	0	-4.44187	0	-14.4977	0	0	0
WP4240	Regulation of sister chromatid separation at the metaphase-anaphase transition	0	-5.56768	0	-14.8135	0	0	0
GO:0045787	positive regulation of cell cycle	0	-8.66626	0	-30.579	0	0	0
M14	PID AURORA B PATHWAY	0	-8.10228	0	-28.4383	0	0	0
GO:0044839	cell cycle G2/M phase transition	0	-8.1202	0	-21.7589	0	0	0
GO:0003006	developmental process involved in reproduction	0	-4.90129	-2.54705	-4.52235	0	0	0
M176	PID FOXM1 PATHWAY	0	-3.79985	0	-16.7696	0	0	-4.32901
GO:0051785	positive regulation of nuclear division	0	-2.77814	0	-8.91768	0	0	-3.5301
R-HSA-174143	APC/C-mediated degradation of cell cycle proteins	0	-6.78529	0	-13.2742	0	0	-3.30892
GO:0000910	cytokinesis	0	-7.54261	0	-19.7763	0	0	-2.48001
GO:0051321	meiotic cell cycle	0	-11.7327	0	-29.2432	0	0	-3.01937
GO:0032875	regulation of DNA endoreduplication	0	-5.90465	0	0	0	0	0
GO:0071103	DNA conformation change	-6.87188	-15.1167	0	-46.2407	0	0	-2.61866
WP2446	Retinoblastoma Gene in Cancer	-13.1164	-19.3518	0	-35.0278	0	0	-3.28036
hsa05166	Human T-cell leukemia virus 1 infection	-5.93561	-3.00139	0	-6.29377	0	0	-3.79538
R-HSA-73894	DNA Repair	-4.45606	-6.2362	0	-14.2519	0	0	0
GO:0031570	DNA integrity checkpoint	-3.6774	-9.0004	0	-15.4858	0	0	0
WP4016	DNA IR-damage and cellular response via ATR	-6.41638	-8.39096	0	-19.7911	0	0	0
M46	PID ATR PATHWAY	-6.08965	-9.68049	0	-13.4928	0	0	0
GO:0006271	DNA strand elongation involved in DNA replication	-7.13049	-8.19617	0	-12.8399	0	0	0
R-HSA-180786	Extension of Telomeres	-5.61413	-3.38838	0	-12.0804	0	0	0
GO:0072331	signal transduction by p53 class mediator	-2.84141	-4.82979	0	-10.45	0	0	0
GO:0006260	DNA replication	-8.69833	-22.5428	0	-48.1856	0	0	0
GO:0009314	response to radiation	-2.84759	-6.28374	-3.14889	-11.4942	-2.64474	0	0
GO:0000226	microtubule cytoskeleton organization	-2.27632	-8.08257	0	-40.3607	-2.17221	0	-6.02368
R-HSA-69278	Cell Cycle, Mitotic	-13.2278	-37.9131	0	-100	0	-3.82152	-12.322
