# Supplementary material for: Hyperthermia differentially affects specific human stem cells and their differentiated derivatives
Source: Protein Cell. 2021 Nov 1;13(8):615–22. doi: 10.1007/s13238-021-00887-y (PMC9232687; doi:10.1007/s13238-021-00887-y)
Supplement: Supplementary file 3 — Supplementary file3 (XLSX 477 kb) [file 13238_2021_887_MOESM3_ESM.xlsx]

## Sheet: 37_KD_sgCDC20_vs_sgNTC
Differentially expressed genes (DEGs) upon CDC20 knockdown under 37℃ culture
GeneID	Symbol	Length	baseMean	log2FoldChange	lfcSE	stat	pvalue	padj	KD-sgNTC-37-1	KD-sgNTC-37-2	KD-sgCDC20-37-1	KD-sgCDC20-37-2
ENSG00000000971	CFH	95627	238.069	-1.15522	0.197877	-5.83805	5.28145e-09	1.57334e-07	316.623	340.553	150.06	145.038
ENSG00000001461	NIPAL3	57183	984.877	0.710684	0.113374	6.26847	3.64616e-10	1.26946e-08	778.696	715.161	1330.12	1115.53
ENSG00000001617	SEMA3F	34031	261.98	0.931728	0.186811	4.98755	6.11487e-07	1.34059e-05	175.132	185.301	340.952	346.534
ENSG00000003137	CYP26B1	18801	47.6057	3.45438	0.537159	6.43083	1.2691e-10	4.60122e-09	9.89448	6.00975	89.8318	84.6867
ENSG00000004961	HCCS	11778	258.471	0.552755	0.185839	2.97438	0.00293582	0.0241174	208.774	210.341	305.224	309.545
ENSG00000005243	COPZ2	11860	85.5721	-1.12732	0.32854	-3.43131	0.000600683	0.0064044	125.66	109.177	50.02	57.4312
ENSG00000005249	PRKAR2B	117163	71.2392	1.07684	0.377159	2.85512	0.00430204	0.0326633	45.5146	46.0748	118.415	74.9526
ENSG00000005379	BZRAP1	27561	145.922	-1.40479	0.268769	-5.22674	1.72523e-07	4.14499e-06	235.489	188.306	68.3946	91.5006
ENSG00000005884	ITGA3	34514	9532.3	0.919482	0.0501808	18.3234	5.38603e-75	3.77857e-72	6828.18	6358.32	12661.2	12281.5
ENSG00000006327	TNFRSF12A	3939	1926.14	0.659534	0.0781107	8.44358	3.07758e-17	2.11674e-15	1493.08	1493.42	2450.98	2267.07
ENSG00000006468	ETV1	100198	364.755	-0.70623	0.162045	-4.35825	1.31108e-05	0.000214904	469.988	434.706	261.329	292.997
ENSG00000006744	ELAC2	25797	856.125	0.534542	0.11351	4.7092	2.48689e-06	4.7539e-05	724.276	674.094	1079	947.128
ENSG00000007944	MYLIP	19124	57.2469	-1.60191	0.406537	-3.94038	8.1354e-05	0.001118	82.1242	90.1463	26.5412	30.1757
ENSG00000008441	NFIX	103189	1731.92	-1.09115	0.0806564	-13.5283	1.06405e-41	2.40801e-39	2334.11	2380.86	1071.86	1140.84
ENSG00000011201	KAL1	203313	78.9302	1.26815	0.344831	3.67759	0.000235446	0.00281152	40.5674	52.0845	108.206	114.862
ENSG00000011422	PLAUR	24453	1663.51	0.634039	0.0810681	7.82107	5.23756e-15	2.95133e-13	1295.19	1312.13	2080.42	1966.29
ENSG00000013293	SLC7A14	126492	83.4907	-1.82863	0.365497	-5.00313	5.6407e-07	1.24441e-05	136.544	124.202	25.5204	47.6971
ENSG00000013297	CLDN11	441517	2404.1	-1.50141	0.071429	-21.0196	4.34451e-98	7.61973e-95	3565.97	3540.75	1220.9	1288.8
ENSG00000013561	RNF14	31964	455.748	0.60594	0.14352	4.22199	2.42153e-05	0.000377097	358.18	364.592	571.657	528.562
ENSG00000014914	MTMR11	8249	191.555	-0.610963	0.216824	-2.81778	0.00483567	0.0358991	223.615	239.389	157.206	146.012
ENSG00000018408	WWTR1	219480	1335.11	-0.660671	0.0873527	-7.56325	3.93108e-14	2.10523e-12	1631.6	1639.66	1020.82	1048.36
ENSG00000020181	GPR124	60706	1284.55	-0.831661	0.0937342	-8.87254	7.14955e-19	5.48172e-17	1643.47	1646.67	870.756	977.304
ENSG00000023171	GRAMD1B	102139	389.7	0.690848	0.162947	4.23972	2.23797e-05	0.000351635	313.655	282.458	523.678	439.008
ENSG00000026103	FAS	25129	203.409	0.855587	0.220123	3.88687	0.000101547	0.00135438	159.301	130.211	281.745	242.379
ENSG00000026508	CD44	93533	6271.23	0.611893	0.0529964	11.5459	7.7385e-31	1.1802e-28	4941.31	4980.08	7813.32	7350.22
ENSG00000026950	BTN3A1	12980	183.659	-1.50901	0.234208	-6.44304	1.17104e-10	4.27885e-09	254.288	289.47	85.7485	105.128
ENSG00000034152	MAP2K3	30569	707.768	0.905871	0.14055	6.44521	1.15443e-10	4.22918e-09	545.186	439.714	1018.77	827.399
ENSG00000038427	VCAN	110839	4134.36	-0.51921	0.0575076	-9.02855	1.73965e-19	1.37904e-17	4965.05	4775.75	3380.94	3415.7
ENSG00000040731	CDH10	157879	128.838	1.33429	0.268244	4.97415	6.55348e-07	1.4234e-05	74.2086	72.117	190.893	178.134
ENSG00000041353	RAB27B	177657	139.919	-1.02688	0.257659	-3.98543	6.73569e-05	0.000947929	174.143	201.327	88.811	95.3942
ENSG00000042493	CAPG	23685	589.501	-1.26296	0.134645	-9.37994	6.60081e-21	5.78849e-19	810.358	854.387	318.494	374.763
ENSG00000043355	ZIC2	4993	170.03	-0.966046	0.232534	-4.15442	3.26111e-05	0.000494666	237.468	212.345	117.394	112.916
ENSG00000044459	CNTLN	368942	92.6192	-0.998894	0.311082	-3.21104	0.00132257	0.0124294	119.723	127.206	61.2489	62.2983
ENSG00000047249	ATP6V1H	128002	356.417	0.516823	0.161043	3.20922	0.00133097	0.0124915	279.024	307.499	420.576	418.566
ENSG00000048028	USP28	77697	277.181	-0.53664	0.183982	-2.9168	0.00353638	0.0279229	304.75	351.571	225.6	226.805
ENSG00000049239	H6PD	36563	1251.01	-0.508294	0.0929136	-5.47061	4.48499e-08	1.17405e-06	1444.59	1493.42	1079	987.038
ENSG00000049759	NEDD4L	357174	1522.36	0.769623	0.0866352	8.88348	6.47981e-19	4.99551e-17	1096.31	1154.87	1993.65	1844.61
ENSG00000052749	RRP12	45013	404.85	0.632943	0.160112	3.95313	7.71344e-05	0.00106418	348.286	286.465	514.491	470.157
ENSG00000053372	MRTO4	8590	342.618	0.621904	0.170146	3.65511	0.000257071	0.00305158	244.394	295.48	404.243	426.354
ENSG00000054356	PTPRN	20026	329.822	-1.16178	0.168336	-6.90156	5.14339e-12	2.21371e-10	464.051	447.727	202.121	205.39
ENSG00000054654	SYNE2	373483	407.768	-0.581696	0.151177	-3.84779	0.00011919	0.00156441	482.851	494.803	340.952	312.465
ENSG00000054967	RELT	21211	119.934	0.913028	0.284982	3.20381	0.00135621	0.0126607	70.2508	96.1561	165.372	147.958
ENSG00000056998	GYG2	54031	39.5549	-2.04526	0.502329	-4.07156	4.67e-05	0.000678311	67.2825	60.0975	14.2914	16.548
ENSG00000057019	DCBLD2	105749	5401.76	0.897808	0.0538766	16.6642	2.38793e-62	1.15534e-59	3753.97	3792.15	7189.6	6871.3
ENSG00000057252	SOAT1	64891	803.667	0.599384	0.110801	5.40954	6.31861e-08	1.62374e-06	654.025	624.013	996.316	940.314
ENSG00000057704	TMCC3	83439	115.4	-1.36311	0.290533	-4.69175	2.70875e-06	5.13601e-05	166.227	166.27	55.124	73.9792
ENSG00000058085	LAMC2	58663	1607.52	1.48841	0.0842132	17.6743	6.61437e-70	3.86693e-67	837.073	852.383	2433.62	2306.98
ENSG00000060138	YBX3	24229	1863.69	0.533357	0.0758533	7.03143	2.04422e-12	9.25242e-11	1525.73	1520.47	2179.44	2229.11
ENSG00000060140	STYK1	55380	47.1916	1.48095	0.450736	3.28563	0.00101753	0.0099682	25.7257	24.039	79.6236	59.378
ENSG00000060656	PTPRU	90298	283.794	-0.809398	0.179032	-4.52097	6.15577e-06	0.000107294	356.201	366.595	202.121	210.257
ENSG00000063180	CA11	8371	51.0687	-1.5159	0.429454	-3.52982	0.000415839	0.00461236	76.1875	75.1219	29.6037	23.3619
ENSG00000063438	AHRR	134116	473.649	-0.898665	0.147284	-6.1016	1.05012e-09	3.49983e-08	654.025	578.94	350.14	311.491
ENSG00000064102	ASUN	33146	321.803	0.5065	0.176842	2.86414	0.00418144	0.031929	241.425	290.471	355.244	400.072
ENSG00000065054	SLC9A3R2	13671	633.966	1.10593	0.128441	8.61041	7.28005e-18	5.23828e-16	408.642	395.642	919.755	811.824
ENSG00000065150	IPO5	70640	2975.66	0.532199	0.0657675	8.09212	5.86363e-16	3.70597e-14	2367.75	2498.05	3585.1	3451.71
ENSG00000065357	DGKA	26709	841.768	0.54263	0.108641	4.99469	5.89292e-07	1.29598e-05	691.624	679.102	961.608	1034.74
ENSG00000065534	MYLK	274283	687.083	-0.834649	0.117721	-7.09008	1.34035e-12	6.16605e-11	885.556	875.421	488.971	498.386
ENSG00000065717	TLE2	49998	103.018	-3.0345	0.344086	-8.819	1.15487e-18	8.71179e-17	188.985	178.289	21.4371	23.3619
ENSG00000065989	PDE4A	52857	114.075	-0.771107	0.27986	-2.75533	0.00586327	0.0419732	146.438	141.229	88.811	79.8197
ENSG00000066322	ELOVL1	4629	1359.23	0.723459	0.10112	7.15446	8.40045e-13	3.98198e-11	1051.78	998.621	1844.61	1541.88
ENSG00000066735	KIF26A	42172	47.242	-2.05201	0.471905	-4.34836	1.37162e-05	0.000224304	74.2086	78.1268	13.2706	23.3619
ENSG00000067334	DNTTIP2	12102	366.73	0.517378	0.158363	3.26703	0.00108683	0.0105022	291.887	311.506	421.597	441.928
ENSG00000067445	TRO	10970	604.466	-0.645437	0.130891	-4.9311	8.17661e-07	1.7252e-05	702.508	772.253	500.2	442.902
ENSG00000067533	RRP15	52697	231.773	0.738016	0.198489	3.71816	0.000200679	0.00243575	171.175	176.286	303.182	276.449
ENSG00000067606	PRKCZ	134926	8.46894	-3.99924	1.37831	-2.90155	0.00371323	0.0289897	13.8523	18.0293	1.02082	0.97341
ENSG00000067798	NAV3	382106	399.897	0.78488	0.156992	4.99948	5.74848e-07	1.2662e-05	294.856	292.475	543.074	469.184
ENSG00000068079	IFI35	7732	32.8365	-1.70353	0.538382	-3.16417	0.00155523	0.0141511	53.4302	47.0764	14.2914	16.548
ENSG00000069399	BCL3	12340	294.414	-1.57311	0.18552	-8.47944	2.26286e-17	1.57179e-15	413.589	467.759	155.164	141.145
ENSG00000070785	EIF2B3	135833	251.162	0.576608	0.189751	3.03877	0.00237548	0.020237	197.89	205.333	311.349	290.076
ENSG00000071246	VASH1	20823	188.961	-1.27275	0.251412	-5.06242	4.13961e-07	9.38334e-06	246.373	288.468	84.7277	136.277
ENSG00000072310	SREBF1	26613	547.14	-0.719015	0.133364	-5.39136	6.99251e-08	1.7871e-06	714.382	647.05	413.43	413.699
ENSG00000072832	CRMP1	144975	513.346	-0.611459	0.137344	-4.45202	8.50676e-06	0.000144502	635.226	605.983	384.847	427.327
ENSG00000073008	PVR	19753	1163.44	0.977663	0.0977446	10.0022	1.49017e-23	1.50421e-21	760.886	806.309	1611.87	1474.72
ENSG00000073921	PICALM	112198	2405.97	0.517837	0.0695281	7.44789	9.4848e-14	4.89269e-12	1935.36	2022.28	2809.28	2856.96
ENSG00000074181	NOTCH3	41349	952.528	-0.734334	0.103344	-7.10573	1.19688e-12	5.54237e-11	1227.91	1151.87	700.279	730.058
ENSG00000074370	ATP2A3	40568	15.904	-2.61911	0.85005	-3.08112	0.00206221	0.0180505	26.7151	28.0455	2.04163	6.81387
ENSG00000074527	NTN4	133348	384.626	1.07319	0.15893	6.75259	1.45233e-11	5.95835e-10	263.193	232.377	532.866	510.067
ENSG00000076356	PLXNA2	222079	996.937	1.61791	0.127127	12.7268	4.19711e-37	7.74865e-35	472.956	506.823	1700.68	1307.29
ENSG00000076555	ACACB	151632	61.6402	-1.49592	0.400769	-3.73264	0.000189486	0.00231974	96.9659	85.1382	25.5204	38.9364
ENSG00000077150	NFKB2	8415	400.911	-0.698354	0.161994	-4.31098	1.62533e-05	0.000262126	502.64	489.795	270.516	340.694
ENSG00000077942	FBLN1	98898	1811.21	-1.25773	0.0794363	-15.8332	1.83705e-56	6.9664e-54	2607.2	2501.06	1089.21	1047.39
ENSG00000078098	FAP	74468	695.75	-1.15776	0.128624	-9.00109	2.2349e-19	1.76168e-17	981.533	940.526	386.889	474.051
ENSG00000078401	EDN1	6832	262.121	2.24914	0.204281	11.01	3.41962e-28	4.36188e-26	83.1137	99.1609	416.493	449.716
ENSG00000079102	RUNX1T1	148312	23.6275	-2.93492	0.708846	-4.14042	3.46672e-05	0.00052359	42.5463	41.0666	4.08326	6.81387
ENSG00000079215	SLC1A3	81980	43.5669	-1.56898	0.472263	-3.32225	0.000892952	0.00898093	74.2086	56.091	24.4996	19.4682
ENSG00000079257	LXN	26872	148.47	-1.35735	0.278796	-4.8686	1.12392e-06	2.30823e-05	189.974	237.385	64.3114	102.208
ENSG00000079931	MOXD1	105491	184.757	-1.08617	0.232376	-4.6742	2.95099e-06	5.53547e-05	268.141	234.38	104.123	132.384
ENSG00000080371	RAB21	36046	525.57	0.669209	0.136955	4.88635	1.02722e-06	2.13209e-05	384.895	426.693	669.655	621.036
ENSG00000080573	COL5A3	50911	186.11	-1.02829	0.224046	-4.58963	4.44032e-06	8.04937e-05	263.193	236.384	116.373	128.49
ENSG00000080608	KIAA0020	123773	370.194	0.500712	0.156621	3.19697	0.0013888	0.0128622	307.718	305.496	424.659	442.902
ENSG00000080823	MOK	80701	980.197	1.5585	0.10564	14.753	2.94492e-49	8.60837e-47	479.882	513.834	1509.79	1417.29
ENSG00000080824	HSP90AA1	58962	10751.3	0.69268	0.044846	15.4458	8.05764e-54	2.82642e-51	8260.9	8176.27	13516.6	13051.5
ENSG00000081059	TCF7	37155	80.8176	-1.06586	0.347611	-3.06624	0.00216771	0.018798	127.639	91.1479	48.9991	55.4844
ENSG00000081087	OSTM1	124446	268.182	0.788497	0.186061	4.23784	2.25685e-05	0.000353809	190.964	202.328	356.265	323.172
ENSG00000082397	EPB41L3	238317	2353.67	1.01025	0.0731519	13.8104	2.20737e-43	5.53064e-41	1535.62	1587.58	3256.4	3035.09
ENSG00000082438	COBLL1	190056	119.772	0.86906	0.307042	2.83043	0.00464854	0.0347119	62.3352	107.174	168.435	141.145
ENSG00000082482	KCNK2	231319	113.95	-0.842765	0.2824	-2.98429	0.00284234	0.023487	144.459	148.241	74.5195	88.5804
ENSG00000082497	SERTAD4	13833	180.327	-1.62287	0.24735	-6.56102	5.34409e-11	2.06565e-09	257.257	287.467	71.4571	105.128
ENSG00000083857	FAT1	138940	10431.9	1.03811	0.11265	9.21538	3.10173e-20	2.54505e-18	6834.12	6831.09	15136.7	12925.9
ENSG00000084073	ZMPSTE24	36078	867.886	0.547391	0.106333	5.14788	2.63451e-07	6.15056e-06	724.276	686.114	1015.71	1045.44
ENSG00000084636	COL16A1	52073	358.815	-1.81	0.169765	-10.6618	1.5361e-26	1.75227e-24	559.038	557.905	146.997	171.32
ENSG00000085063	CD59	38185	8046.29	0.681081	0.0495255	13.7521	4.94443e-43	1.21711e-40	6035.64	6327.27	10076.5	9745.79
ENSG00000085117	CD82	55937	193.788	-1.01479	0.221647	-4.57841	4.68523e-06	8.42801e-05	259.235	259.421	115.352	141.145
ENSG00000085185	BCORL1	76976	286.29	-1.16182	0.179885	-6.45867	1.05627e-10	3.87971e-09	393.8	397.645	175.58	178.134
ENSG00000087245	MMP2	116992	10773.6	-0.97932	0.0487222	-20.1001	7.36515e-90	8.6117e-87	14446.9	14146	6992.59	7508.89
ENSG00000087586	AURKA	22949	433.706	0.57871	0.148333	3.90141	9.56324e-05	0.00128527	365.106	330.536	535.928	503.253
ENSG00000088280	ASAP3	56006	246.607	-0.937711	0.196491	-4.77229	1.82144e-06	3.56937e-05	333.444	314.51	182.726	155.746
ENSG00000088340	FER1L4	48978	114.01	-0.882858	0.280281	-3.1499	0.00163328	0.0147658	143.47	152.247	77.582	82.7399
ENSG00000088756	ARHGAP28	185999	65.7389	-2.70791	0.414359	-6.53516	6.35408e-11	2.40957e-09	108.839	119.193	18.3747	16.548
ENSG00000088836	SLC4A11	11774	64.4772	-1.48771	0.379749	-3.91762	8.94291e-05	0.00121001	97.9554	92.1496	34.7077	33.096
ENSG00000088881	EBF4	67230	55.9858	-1.9598	0.419546	-4.67125	2.99373e-06	5.60066e-05	91.0293	87.1414	21.4371	24.3353
ENSG00000088882	CPXM1	6569	175.653	-1.7162	0.248043	-6.91895	4.55008e-12	1.97044e-10	277.046	261.424	96.9775	67.1653
ENSG00000089327	FXYD5	15154	741.909	0.757279	0.113486	6.67287	2.50852e-11	9.99914e-10	544.197	558.907	932.005	932.527
ENSG00000090006	LTBP4	36937	1642.22	-1.11838	0.0819187	-13.6524	1.95438e-42	4.57032e-40	2289.58	2207.58	1054.5	1017.21
ENSG00000090339	ICAM1	15781	77.1287	-2.67312	0.381679	-7.00356	2.49533e-12	1.1186e-10	138.523	128.208	19.3955	22.3884
ENSG00000090539	CHRD	10664	25.6243	-2.3429	0.646861	-3.62195	0.00029239	0.00339051	38.5885	47.0764	6.12489	10.7075
ENSG00000090975	PITPNM2	166536	344.533	-0.616154	0.164069	-3.75547	0.00017302	0.00214077	436.347	397.645	272.558	271.582
ENSG00000091409	ITGA6	79100	4358.87	1.29491	0.0627174	20.6467	1.04498e-94	1.62912e-91	2424.15	2624.26	6381.12	6005.94
ENSG00000091436	MLTK	192576	2510.69	0.570692	0.0732077	7.79553	6.41388e-15	3.58538e-13	2109.5	1931.13	3082.86	2919.26
ENSG00000091490	SEL1L3	116328	103.796	0.99898	0.304978	3.27558	0.00105444	0.0102457	58.3775	80.13	130.664	146.012
ENSG00000091844	RGS17	126791	111.286	-1.34959	0.294112	-4.5887	4.46019e-06	8.07496e-05	144.459	175.284	59.2073	66.1919
ENSG00000092010	PSME1	2810	375.979	-0.710346	0.17307	-4.10438	4.05395e-05	0.000596237	431.399	501.814	320.536	250.166
ENSG00000092096	SLC22A17	6607	786.865	-0.591326	0.125383	-4.71614	2.40357e-06	4.60089e-05	965.702	926.504	556.344	698.909
ENSG00000092621	PHGDH	84418	472.653	-0.993755	0.148834	-6.67693	2.43999e-11	9.79429e-10	589.711	669.086	295.016	336.8
ENSG00000092820	EZR	53672	3494.71	1.3115	0.0684904	19.1487	9.92993e-82	7.74038e-79	1966.03	2048.32	5233.72	4730.77
ENSG00000092969	TGFB2	98385	437.612	-0.607193	0.151177	-4.01644	5.90848e-05	0.000839088	558.049	498.81	325.64	367.949
ENSG00000093072	CECR1	42686	134.623	-1.64528	0.267129	-6.1591	7.31582e-10	2.47345e-08	209.763	198.322	62.2697	68.1387
ENSG00000095203	EPB41L4B	148990	139.901	0.844555	0.257074	3.28526	0.0010189	0.00996943	97.9554	102.166	194.976	164.506
ENSG00000095303	PTGS1	25159	359.812	-1.40133	0.165208	-8.48226	2.20854e-17	1.5494e-15	534.302	509.827	186.809	208.31
ENSG00000095383	TBC1D2	56605	809.959	0.651862	0.112955	5.771	7.8802e-09	2.27037e-07	638.194	622.009	937.109	1042.52
ENSG00000095539	SEMA4G	16354	99.8333	-0.879479	0.304544	-2.88786	0.00387874	0.0300346	142.481	116.189	73.4987	67.1653
ENSG00000095587	TLL2	149313	16.6487	2.34171	0.834	2.80781	0.00498796	0.0369515	1.9789	9.01463	23.4788	32.1225
ENSG00000095752	IL11	6075	391.476	0.803905	0.159791	5.03098	4.87981e-07	1.09026e-05	305.74	264.429	522.658	473.077
ENSG00000096093	EFHC1	102787	315.702	-0.936275	0.186494	-5.02041	5.15611e-07	1.14834e-05	383.906	445.723	188.851	244.326
ENSG00000096696	DSP	45143	746.622	0.728425	0.115783	6.29132	3.14785e-10	1.10419e-08	559.038	564.917	972.837	889.697
ENSG00000099194	SCD	17711	1591.91	-1.13659	0.0866982	-13.1098	2.89502e-39	5.72113e-37	2105.55	2271.69	959.567	1030.84
ENSG00000099284	H2AFY2	59485	244.769	-0.876538	0.19824	-4.42161	9.79689e-06	0.000164095	331.465	302.491	158.226	186.895
ENSG00000099377	HSD3B7	3955	69.4557	-1.09205	0.359837	-3.03486	0.00240649	0.0204515	97.9554	91.1479	44.9159	43.8035
ENSG00000099617	EFNA2	15278	19.3929	-2.76593	0.767132	-3.60555	0.000311496	0.00359425	37.599	30.0488	4.08326	5.84046
ENSG00000099810	MTAP	129105	277.647	0.558845	0.182288	3.06573	0.00217142	0.0188153	221.636	227.369	349.119	312.465
ENSG00000099864	PALM	39377	621.239	-0.69066	0.124223	-5.55984	2.70025e-08	7.30005e-07	742.086	792.286	472.638	477.945
ENSG00000099977	DDT	9107	49.0421	-2.25932	0.457651	-4.93676	7.94302e-07	1.68606e-05	81.1348	81.1317	17.3539	16.548
ENSG00000100138	NHP2L1	16575	813.658	0.546995	0.112357	4.86837	1.12524e-06	2.30823e-05	625.331	697.131	984.066	948.102
ENSG00000100234	TIMP3	61344	1268.03	-0.585602	0.0898885	-6.51476	7.28062e-11	2.70966e-09	1549.48	1494.43	998.358	1029.87
ENSG00000100292	HMOX1	13854	427.369	-0.736046	0.159467	-4.61567	3.91832e-06	7.19606e-05	511.545	556.904	283.787	357.242
ENSG00000100321	SYNGR1	35664	365.951	-0.592851	0.159769	-3.71068	0.000206705	0.00250024	434.368	445.723	307.265	276.449
ENSG00000100342	APOL1	14521	11.2092	-5.45565	1.65078	-3.30489	0.000950132	0.00944812	20.7784	23.0374	1.02082	0
ENSG00000100376	FAM118A	32988	455.511	-0.513793	0.146019	-3.51866	0.000433724	0.00478803	501.65	569.925	376.681	373.79
ENSG00000100554	ATP6V1D	65895	626.485	0.654065	0.122731	5.32925	9.86194e-08	2.46215e-06	479.882	493.801	777.861	754.393
ENSG00000100625	SIX4	14821	571.772	-0.540331	0.12963	-4.16825	3.06946e-05	0.000469146	648.089	707.148	467.534	464.317
ENSG00000100842	EFS	9351	491.551	-0.914998	0.140351	-6.51937	7.06033e-11	2.65586e-09	670.846	613.996	334.828	346.534
ENSG00000100906	NFKBIA	3239	312.312	-0.95011	0.173371	-5.48022	4.248e-08	1.11827e-06	410.621	412.67	201.101	224.858
ENSG00000100968	NFATC4	13932	1168.98	-1.02156	0.10966	-9.31573	1.21119e-20	1.02995e-18	1608.84	1524.47	685.988	856.601
ENSG00000100979	PLTP	13396	506.107	-0.734209	0.144381	-5.08523	3.67175e-07	8.4043e-06	604.553	660.071	347.077	412.726
ENSG00000100982	PCIF1	13396	343.156	-0.556793	0.16446	-3.38559	0.000710255	0.00736011	414.579	402.653	263.37	292.023
ENSG00000101000	PROCR	5290	282.979	0.897763	0.18163	4.94281	7.70061e-07	1.63956e-05	186.016	209.34	370.556	366.002
ENSG00000101004	NINL	132813	225.458	-0.647595	0.201138	-3.21966	0.00128341	0.0120949	273.088	277.45	165.372	185.921
ENSG00000101017	CD40	11592	25.3782	-1.94847	0.621162	-3.13681	0.00170796	0.0153519	39.5779	41.0666	9.18734	11.6809
ENSG00000101096	NFATC2	175877	62.7661	-1.37219	0.397589	-3.45128	0.000557926	0.00598491	102.903	78.1268	40.8326	29.2023
ENSG00000101188	NTSR1	53935	60.2591	-2.51383	0.423859	-5.93083	3.014e-09	9.52464e-08	100.924	104.169	19.3955	16.548
ENSG00000101224	CDC25B	19185	676.076	-0.7129	0.125981	-5.65881	1.5243e-08	4.19362e-07	899.409	780.266	495.096	529.535
ENSG00000101347	SAMHD1	61615	218.13	-0.607287	0.214279	-2.8341	0.00459551	0.0344032	267.151	259.421	197.017	148.932
ENSG00000101384	JAG1	36363	548.815	1.41429	0.166774	8.48031	2.24603e-17	1.56786e-15	247.362	351.571	878.922	717.404
ENSG00000101463	SYNDIG1	197418	16.9132	-2.53725	0.798632	-3.177	0.00148806	0.0136553	29.6835	28.0455	4.08326	5.84046
ENSG00000101577	LPIN2	96322	543.049	-0.591247	0.137817	-4.29009	1.78597e-05	0.000286716	603.564	702.14	422.618	443.875
ENSG00000101825	MXRA5	38077	516.426	-3.22624	0.162431	-19.8623	8.62856e-88	8.64767e-85	967.681	898.458	105.144	94.4208
ENSG00000101846	STS	135355	219.531	0.64927	0.236639	2.74372	0.00607477	0.0431276	129.618	212.345	268.474	267.688
ENSG00000102007	PLP2	3316	421.886	-0.528407	0.15554	-3.39724	0.000680681	0.00709557	509.566	486.79	378.723	312.465
ENSG00000102057	KCND1	9338	144.324	-0.74441	0.255829	-2.90979	0.0036167	0.0283814	178.101	183.297	121.477	94.4208
ENSG00000102109	PCSK1N	4532	144.931	-1.38129	0.269627	-5.12297	3.00754e-07	6.9635e-06	235.489	183.297	90.8526	70.0856
ENSG00000102189	EEA1	158695	610.177	0.554995	0.126612	4.38342	1.1683e-05	0.000193764	509.566	478.777	755.404	696.962
ENSG00000102271	KLHL4	152299	81.9414	-0.971035	0.330557	-2.93758	0.0033079	0.0265218	108.839	108.176	58.1865	52.5642
ENSG00000102312	PORCN	11853	201.817	0.601046	0.217493	2.76353	0.00571806	0.0411647	142.481	178.289	247.037	239.459
ENSG00000102385	DRP2	44729	408.028	0.539394	0.160363	3.36359	0.00076937	0.00789688	323.55	341.554	532.866	434.141
ENSG00000102393	GLA	10123	173.872	0.746079	0.23093	3.23076	0.0012346	0.0117124	128.628	131.213	200.08	235.565
ENSG00000102452	NALCN	362714	234.698	0.968628	0.200811	4.82357	1.41009e-06	2.82239e-05	170.185	147.239	321.557	299.81
ENSG00000102471	NDFIP2	74924	534.955	0.530945	0.133009	3.99179	6.55751e-05	0.000925638	419.526	455.74	630.864	633.69
ENSG00000102755	FLT1	194777	34.6696	1.92572	0.535756	3.5944	0.000325145	0.00372417	11.8734	17.0276	58.1865	51.5908
ENSG00000102901	CENPT	19655	416.142	0.619817	0.150563	4.11667	3.84394e-05	0.000570734	310.687	345.561	500.2	508.12
ENSG00000103044	HAS3	13156	76.8397	1.68978	0.358939	4.70771	2.50515e-06	4.78228e-05	31.6623	41.0666	126.581	108.049
ENSG00000103066	PLA2G15	15755	274.434	0.535073	0.187877	2.84799	0.00439964	0.0331889	204.816	243.395	340.952	308.571
ENSG00000103145	HCFC1R1	1667	443.808	-0.597508	0.149809	-3.98846	6.65028e-05	0.000936848	545.186	523.85	324.619	381.577
ENSG00000103241	FOXF1	3944	112.552	-1.49588	0.30083	-4.97251	6.60919e-07	1.43328e-05	185.027	147.239	66.353	51.5908
ENSG00000103257	SLC7A5	39466	1205.87	0.796719	0.0998354	7.98032	1.4595e-15	8.86506e-14	887.535	874.419	1638.41	1423.13
ENSG00000103335	PIEZO1	69869	3925.38	0.563667	0.0649128	8.68345	3.83925e-18	2.82034e-16	3214.72	3121.07	4917.27	4448.49
ENSG00000103381	CPPED1	140956	341.611	0.825668	0.173513	4.75854	1.95e-06	3.77908e-05	226.584	266.432	404.243	469.184
ENSG00000103742	IGDCC4	41609	192.839	-1.30735	0.221311	-5.9073	3.47764e-09	1.07715e-07	280.014	269.437	104.123	117.783
ENSG00000103888	KIAA1199	172434	261.043	-1.42209	0.191702	-7.41824	1.18685e-13	6.05553e-12	385.885	374.608	134.748	148.932
ENSG00000103966	EHD4	73827	817.237	0.52873	0.111949	4.72296	2.32431e-06	4.45525e-05	633.247	705.144	949.358	981.198
ENSG00000104081	BMF	21003	178.422	-2.25201	0.283816	-7.93475	2.10914e-15	1.24866e-13	308.708	281.457	39.8118	83.7133
ENSG00000104131	EIF3J	25973	578.937	0.603825	0.129981	4.64548	3.39288e-06	6.2804e-05	452.178	466.758	732.946	663.866
ENSG00000104213	PDGFRL	67639	124.925	-1.88611	0.289451	-6.51616	7.21314e-11	2.69887e-09	181.069	212.345	45.9367	60.3514
ENSG00000104332	SFRP1	47536	11210.7	-0.871798	0.0476651	-18.2901	9.92702e-75	6.63267e-72	14669.6	14328.3	7668.37	8176.65
ENSG00000104356	POP1	42538	257.248	0.546567	0.187339	2.91753	0.00352813	0.0279206	200.858	217.353	303.182	307.598
ENSG00000104368	PLAT	33007	2503.65	0.79483	0.0702349	11.3167	1.08426e-29	1.50626e-27	1894.79	1766.87	3196.17	3156.77
ENSG00000104415	WISP1	39306	19.4049	-2.32448	0.733665	-3.16831	0.00153327	0.0139878	30.6729	34.0553	5.10408	7.78728
ENSG00000104660	LEPROTL1	81811	363.357	0.534375	0.165244	3.23386	0.00122131	0.011618	271.109	322.523	446.096	413.699
ENSG00000104695	PPP2CB	39858	792.841	0.557327	0.110309	5.05243	4.36229e-07	9.87214e-06	652.046	631.024	961.608	926.687
ENSG00000104725	NEFL	6157	59.6251	1.58047	0.400469	3.94655	7.92838e-05	0.00109169	27.7046	32.052	96.9775	81.7665
ENSG00000104856	RELB	36765	102.482	-1.03767	0.300102	-3.45773	0.000544753	0.00587052	140.502	135.219	60.2281	73.9792
ENSG00000104894	CD37	8165	140.318	-1.24077	0.265008	-4.68201	2.84072e-06	5.35009e-05	193.932	200.325	95.9567	71.059
ENSG00000105048	TNNT1	16561	356.097	-1.12952	0.166651	-6.77774	1.22067e-11	5.03742e-10	474.935	502.816	206.205	240.432
ENSG00000105088	OLFM2	82835	64.5687	-1.78709	0.398942	-4.47958	7.47918e-06	0.000128673	94.987	105.171	35.7285	22.3884
ENSG00000105339	DENND3	78531	248.957	-0.535234	0.199436	-2.68375	0.00728023	0.0499018	288.919	300.488	178.643	227.778
ENSG00000105373	GLTSCR2	11537	1626.09	-0.667721	0.0808881	-8.25488	1.5206e-16	9.83205e-15	2030.35	1961.18	1267.85	1244.99
ENSG00000105376	ICAM5	6798	144.227	-1.56368	0.263559	-5.93293	2.97583e-09	9.42527e-08	223.615	207.336	82.6861	63.2717
ENSG00000105419	MEIS3	16400	251.745	-1.58061	0.196042	-8.06263	7.46674e-16	4.67704e-14	376.98	377.613	131.685	120.703
ENSG00000105426	PTPRS	182309	2253.13	-0.587582	0.0701922	-8.37104	5.71124e-17	3.81593e-15	2709.11	2702.39	1789.49	1811.52
ENSG00000105472	CLEC11A	2389	257.55	0.626481	0.190859	3.28243	0.00102918	0.010049	215.7	189.307	299.099	326.093
ENSG00000105559	PLEKHA4	31536	135.04	-1.75813	0.275874	-6.37294	1.85435e-10	6.58692e-09	214.71	202.328	52.0616	71.059
ENSG00000105605	CACNG7	34607	808.141	-0.555768	0.112404	-4.94438	7.63885e-07	1.63136e-05	1010.23	913.483	662.509	646.345
ENSG00000105655	ISYNA1	3914	564.168	-0.793433	0.132736	-5.97751	2.26578e-09	7.27485e-08	751.981	679.102	401.181	424.407
ENSG00000105767	CADM4	17472	211.538	-0.835676	0.210699	-3.96621	7.30233e-05	0.00102051	291.887	250.406	150.06	153.799
ENSG00000105810	CDK6	231674	1892.67	0.596192	0.0821101	7.26089	3.84563e-13	1.88007e-11	1465.37	1548.51	2394.83	2161.94
ENSG00000105821	DNAJC2	32400	191.215	0.579808	0.21538	2.69202	0.00710206	0.0488715	153.364	153.249	225.6	232.645
ENSG00000105849	TWISTNB	13626	233.603	0.73011	0.196101	3.72314	0.000196759	0.00239438	172.164	179.291	290.932	292.023
ENSG00000105894	PTN	116524	126.501	-1.70835	0.280421	-6.09208	1.1145e-09	3.68811e-08	176.122	211.343	58.1865	60.3514
ENSG00000105976	MET	125997	741.197	0.644194	0.117796	5.46871	4.53327e-08	1.18227e-06	588.722	567.922	954.463	853.681
ENSG00000106034	CPED1	308768	585.427	0.573515	0.1391	4.12303	3.73914e-05	0.000559316	523.418	417.678	689.051	711.563
ENSG00000106333	PCOLCE	5999	3333.14	-0.904182	0.0669362	-13.5081	1.40081e-41	3.1198e-39	4394.14	4295.97	2205.98	2436.45
ENSG00000106366	SERPINE1	12178	26130	1.82101	0.0427055	42.641	0	0	11348	11708	41819.8	39644.1
ENSG00000106484	MEST	20122	1040.66	-1.13053	0.104817	-10.7857	4.02279e-27	4.78337e-25	1367.42	1490.42	617.593	687.228
ENSG00000106537	TSPAN13	31002	219.369	1.37661	0.21044	6.54158	6.08738e-11	2.34006e-09	111.808	132.215	309.307	324.146
ENSG00000106546	AHR	47531	384.103	-0.581611	0.157047	-3.70342	0.000212712	0.00255527	439.315	481.782	296.037	319.279
ENSG00000106571	GLI3	276922	359.014	-0.736978	0.168895	-4.36353	1.27979e-05	0.000210267	490.766	406.66	279.703	258.927
ENSG00000106617	PRKAG2	321014	501.948	0.653575	0.152532	4.28483	1.82879e-05	0.000292585	421.505	358.582	675.78	551.924
ENSG00000106771	TMEM245	104794	1151.95	0.550688	0.0934309	5.89406	3.7681e-09	1.16198e-07	950.86	918.491	1388.31	1350.12
ENSG00000106976	DNM1	51870	1425.84	-0.655928	0.0914679	-7.17113	7.43803e-13	3.53773e-11	1825.53	1663.7	1060.63	1153.49
ENSG00000107282	APBA1	244777	261.846	0.631827	0.199678	3.16422	0.00155498	0.0141511	235.489	175.284	314.411	322.199
ENSG00000107821	KAZALD1	6291	114.256	-1.37189	0.293376	-4.67621	2.92231e-06	5.49638e-05	147.428	182.296	58.1865	69.1121
ENSG00000107902	LHPP	156055	110.266	-1.0217	0.290923	-3.51193	0.00044487	0.00490336	162.27	133.216	74.5195	71.059
ENSG00000107937	GTPBP4	31539	728.397	0.542573	0.11829	4.58679	4.50108e-06	8.11756e-05	565.964	620.006	897.297	830.319
ENSG00000107949	BCCIP	30150	450.38	0.518754	0.145157	3.57374	0.000351914	0.00399168	386.874	353.574	546.136	514.934
ENSG00000107984	DKK1	3747	202.805	0.995948	0.219636	4.53454	5.7728e-06	0.000101248	128.628	142.231	296.037	244.326
ENSG00000108175	ZMIZ1	247485	3350.65	-0.586703	0.0606825	-9.6684	4.10748e-22	3.84214e-20	4047.83	3997.49	2695.97	2661.3
ENSG00000108179	PPIF	7869	563.463	0.579474	0.132771	4.36446	1.27435e-05	0.000209618	481.861	421.684	674.759	675.547
ENSG00000108352	RAPGEFL1	18646	163.481	-0.731369	0.235758	-3.10221	0.00192084	0.0169825	201.847	206.335	114.331	131.41
ENSG00000108679	LGALS3BP	8872	1620.92	-0.85763	0.0820848	-10.4481	1.49488e-25	1.67797e-23	2074.87	2103.41	1118.81	1186.59
ENSG00000108691	CCL2	1919	74.4816	-1.30557	0.351908	-3.70998	0.000207276	0.00250499	102.903	109.177	45.9367	39.9098
ENSG00000108821	COL1A1	18344	147365	-0.521065	0.041661	-12.5073	6.81408e-36	1.1951e-33	171818	175566	116524	125550
ENSG00000108854	SMURF2	119774	3221.11	1.05481	0.0659376	15.9971	1.33771e-57	5.52041e-55	2148.09	2038.31	4478.32	4219.73
ENSG00000108861	DUSP3	12868	875.346	0.522524	0.108419	4.81949	1.43924e-06	2.87017e-05	748.023	689.118	998.358	1065.88
ENSG00000108947	EFNB3	6177	150.183	-1.87182	0.269031	-6.95762	3.46062e-12	1.52692e-10	253.299	218.354	75.5404	53.5376
ENSG00000109381	ELF2	149107	183.471	-0.673211	0.221999	-3.03249	0.00242547	0.020563	215.7	235.382	136.789	146.012
ENSG00000109452	INPP4B	824273	316.389	0.545782	0.171429	3.18372	0.00145396	0.0133949	272.098	242.393	368.514	382.55
ENSG00000109519	GRPEL1	9292	374.189	0.65149	0.157538	4.13544	3.54277e-05	0.000532782	303.761	278.452	451.2	463.343
ENSG00000109610	SOD3	10931	206.873	-1.86922	0.233428	-8.00771	1.16864e-15	7.1292e-14	339.381	310.504	72.4779	105.128
ENSG00000109846	CRYAB	15158	40.8304	2.04557	0.493182	4.14769	3.35841e-05	0.000508326	16.8206	15.0244	64.3114	67.1653
ENSG00000109861	CTSC	44196	1087.05	0.56664	0.0984072	5.75811	8.50589e-09	2.42573e-07	835.094	917.489	1310.73	1284.9
ENSG00000110002	VWA5A	32360	81.8334	-1.91654	0.355683	-5.38835	7.11079e-08	1.81403e-06	124.67	134.218	27.562	40.8832
ENSG00000110092	CCND1	13388	24200.7	0.757865	0.0417915	18.1344	1.70456e-73	1.08712e-70	17818	18154.5	31207.4	29622.8
ENSG00000110104	CCDC86	9011	418.767	0.52783	0.148162	3.56251	0.000367328	0.00412979	336.412	349.567	505.304	483.785
ENSG00000110427	KIAA1549L	132031	1792.17	0.710615	0.0845412	8.40554	4.25898e-17	2.87297e-15	1362.47	1356.2	2359.1	2090.89
ENSG00000110492	MDK	3070	669.951	-0.731674	0.119478	-6.12393	9.12928e-10	3.05711e-08	819.263	853.385	496.116	511.04
ENSG00000110719	TCIRG1	11880	396.113	-0.937226	0.167925	-5.5812	2.38858e-08	6.46993e-07	461.083	579.941	257.246	286.183
ENSG00000111057	KRT18	4031	245.569	0.613227	0.195938	3.1297	0.00174983	0.0156701	196.9	191.31	320.536	273.528
ENSG00000111077	TENC1	17404	859.818	-0.522131	0.113325	-4.6074	4.07741e-06	7.45895e-05	1016.16	1011.64	650.26	761.207
ENSG00000111087	GLI1	12128	40.6122	-1.86911	0.494283	-3.78146	0.000155911	0.00196372	55.4091	72.117	18.3747	16.548
ENSG00000111186	WNT5B	117353	1417.11	0.59081	0.0851285	6.94022	3.91497e-12	1.70593e-10	1118.08	1143.86	1688.43	1718.07
ENSG00000111199	TRPV4	50323	43.863	-1.25059	0.458988	-2.72467	0.00643658	0.0452917	56.3986	67.1089	28.5828	23.3619
ENSG00000111276	CDKN1B	7314	356.13	-0.912297	0.167771	-5.43775	5.39576e-08	1.39941e-06	425.463	504.819	246.017	248.22
ENSG00000111348	ARHGDIB	19712	282.457	1.40535	0.183338	7.66539	1.78295e-14	9.73405e-13	150.396	159.258	410.368	409.806
ENSG00000111371	SLC38A1	86955	587.902	0.550903	0.129904	4.24085	2.22676e-05	0.000350265	458.115	495.805	730.904	666.786
ENSG00000111424	VDR	101512	143.699	-0.768909	0.261743	-2.93765	0.00330715	0.0265218	181.069	181.294	88.811	123.623
ENSG00000111728	ST8SIA1	373269	52.4725	-1.2675	0.42334	-2.99405	0.002753	0.0229106	72.2297	76.1235	25.5204	36.0162
ENSG00000111752	PHC1	27572	464.486	-0.57973	0.144633	-4.00829	6.11592e-05	0.000866793	530.344	582.946	356.265	388.391
ENSG00000111799	COL12A1	121726	1930.58	-1.49531	0.0780408	-19.1606	7.89807e-82	6.5187e-79	2921.84	2778.51	1010.61	1011.37
ENSG00000111801	BTN3A3	12944	59.7172	-1.61367	0.406977	-3.965	7.3395e-05	0.00102468	103.892	76.1235	30.6245	28.2289
ENSG00000111845	PAK1IP1	15088	183.029	0.701535	0.220898	3.17583	0.00149406	0.0136931	135.554	143.232	224.579	228.751
ENSG00000111859	NEDD9	199051	286.185	0.878869	0.182137	4.82532	1.3978e-06	2.80982e-05	203.826	199.323	395.056	346.534
ENSG00000111863	ADTRP	94993	58.8731	1.5888	0.402037	3.95188	7.75383e-05	0.0010687	28.694	30.0488	95.9567	80.7931
ENSG00000111885	MAN1A1	172553	566.156	-1.36835	0.133012	-10.2875	8.0254e-25	8.72902e-23	824.211	808.312	301.141	330.96
ENSG00000111981	ULBP1	9704	35.077	1.59612	0.531321	3.00406	0.00266405	0.022316	12.8628	22.0358	47.9783	57.4312
ENSG00000112096	SOD2	93473	858.293	-0.696103	0.108068	-6.44137	1.18397e-10	4.3037e-09	1034.96	1087.77	675.78	634.664
ENSG00000112110	MRPL18	8625	433.569	0.508468	0.146799	3.4637	0.000532803	0.00575059	353.233	362.588	529.803	488.652
ENSG00000112139	MDGA1	66799	109.42	-1.06715	0.310839	-3.43313	0.000596664	0.00637123	179.09	117.19	68.3946	73.0058
ENSG00000112186	CAP2	164577	519.521	0.787108	0.138663	5.67641	1.37548e-08	3.80657e-07	401.716	360.585	685.988	629.797
ENSG00000112297	AIM1	58597	98.0975	-1.1827	0.337373	-3.50563	0.000455532	0.00500907	156.333	116.189	44.9159	74.9526
ENSG00000112320	SOBP	170196	127.376	-0.851673	0.278087	-3.06261	0.00219415	0.018922	141.491	186.302	97.9983	83.7133
ENSG00000112414	GPR126	144413	45.334	1.40249	0.449801	3.11803	0.00182067	0.0162092	25.7257	24.039	66.353	65.2185
ENSG00000112655	PTK7	85452	1855.32	-0.519311	0.0883623	-5.87707	4.17603e-09	1.27378e-07	2208.45	2163.51	1396.48	1652.85
ENSG00000112715	VEGFA	16304	5509.02	-0.940019	0.129693	-7.24802	4.22918e-13	2.05327e-11	7525.74	6960.3	3464.65	4085.4
ENSG00000112769	LAMA4	146179	854.372	-1.4103	0.110058	-12.8142	1.36619e-37	2.5904e-35	1217.02	1266.05	480.804	453.609
ENSG00000112902	SEMA5A	511050	343.326	-1.60286	0.172268	-9.30447	1.34658e-20	1.13137e-18	541.228	491.798	179.664	160.613
ENSG00000113070	HBEGF	13789	182.069	1.89343	0.249006	7.60393	2.87269e-14	1.55026e-12	62.3352	92.1496	303.182	270.608
ENSG00000113083	LOX	15091	5748.53	0.736679	0.0529433	13.9145	5.17235e-44	1.34395e-41	4398.1	4225.86	7078.34	7291.82
ENSG00000113108	APBB3	35485	190.425	-0.73174	0.233415	-3.13493	0.00171893	0.0154308	264.183	211.343	125.56	160.613
ENSG00000113356	POLR3G	42806	400.36	1.73756	0.160188	10.847	2.06157e-27	2.47229e-25	172.164	197.32	620.656	611.302
ENSG00000113361	CDH6	135397	175.901	-1.34102	0.233839	-5.73479	9.76325e-09	2.76744e-07	269.13	235.382	94.9358	104.155
ENSG00000113389	NPR3	102644	256.714	-0.927956	0.189006	-4.90967	9.12296e-07	1.91337e-05	325.529	347.564	176.601	177.161
ENSG00000113504	SLC12A7	61652	155.498	-0.865029	0.252226	-3.42958	0.000604517	0.00643549	174.143	227.369	115.352	105.128
ENSG00000113578	FGF1	105875	104.661	0.882219	0.303292	2.90881	0.00362804	0.0284386	85.0926	62.1008	143.935	127.517
ENSG00000113645	WWC1	180653	350.5	1.21552	0.17177	7.07648	1.47857e-12	6.7576e-11	227.573	194.315	521.637	458.476
ENSG00000113657	DPYSL3	119246	1374.39	-1.20966	0.0897483	-13.4783	2.09798e-41	4.5995e-39	1865.11	1973.2	808.486	850.761
ENSG00000113721	PDGFRB	42036	2906.53	-0.963261	0.0777018	-12.3969	2.71617e-35	4.64764e-33	3999.35	3685.98	1832.36	2108.41
ENSG00000113805	CNTN3	258573	29.6316	-1.98543	0.579923	-3.42362	0.00061794	0.00654858	41.5568	53.0862	11.229	12.6543
ENSG00000113916	BCL6	24351	372.152	-0.649369	0.158283	-4.10257	4.08578e-05	0.000600289	451.188	457.743	304.203	275.475
ENSG00000114626	ABTB1	7991	319.415	-0.620386	0.174813	-3.54886	0.000386899	0.00432556	410.621	363.59	234.788	268.661
ENSG00000114698	PLSCR4	58841	74.3477	-1.11205	0.369373	-3.01064	0.00260698	0.0219165	89.0504	114.185	57.1657	36.9896
ENSG00000114850	SSR3	15045	4012.78	0.603169	0.0593027	10.171	2.67068e-24	2.77573e-22	3149.41	3222.23	4965.25	4714.23
ENSG00000114923	SLC4A3	14654	364.17	-0.788344	0.165538	-4.76232	1.9138e-06	3.71405e-05	469.988	452.735	241.933	292.023
ENSG00000114948	ADAM23	177589	350.732	0.536688	0.160762	3.33841	0.000842604	0.0085485	282.982	289.47	422.618	407.859
ENSG00000115233	PSMD14	103680	659.411	0.537116	0.120438	4.45969	8.20776e-06	0.000139761	547.165	528.858	802.361	759.26
ENSG00000115290	GRB14	129037	40.0136	2.18407	0.52277	4.17788	2.9424e-05	0.000450708	16.8206	12.0195	79.6236	51.5908
ENSG00000115363	EVA1A	100421	558.902	0.814872	0.130115	6.26269	3.78399e-10	1.31419e-08	415.568	394.64	719.675	705.723
ENSG00000115414	FN1	75733	420318	-0.664592	0.0349449	-19.0183	1.20338e-80	8.88664e-78	513919	516987	319675	330689
ENSG00000115461	IGFBP5	23421	1343.98	1.17311	0.102425	11.4534	2.26141e-30	3.33998e-28	902.377	749.216	1783.36	1940.98
ENSG00000115594	IL1R1	115331	536.661	-1.84743	0.142667	-12.9493	2.37245e-38	4.55997e-36	867.746	812.318	216.413	250.166
ENSG00000115641	FHL2	80802	1545.5	0.564261	0.0879181	6.41804	1.38042e-10	4.96633e-09	1237.8	1256.04	1947.72	1740.46
ENSG00000115756	HPCAL1	124729	981.839	0.641838	0.102734	6.24757	4.16884e-10	1.44427e-08	791.559	742.205	1236.21	1157.39
ENSG00000115758	ODC1	8537	955.878	0.820937	0.103877	7.90298	2.72319e-15	1.59204e-13	673.814	708.149	1262.75	1178.8
ENSG00000115762	PLEKHB2	248863	1390.37	0.697499	0.0876949	7.9537	1.81022e-15	1.09009e-13	1081.47	1039.69	1767.03	1673.29
ENSG00000115816	CEBPZ	30102	246.388	0.524129	0.190769	2.74746	0.00600596	0.0427331	198.879	205.333	298.078	283.262
ENSG00000116120	FARSB	85802	553.904	0.507065	0.131694	3.85034	0.000117954	0.00154964	442.283	472.767	672.717	627.85
ENSG00000116128	BCL9	84836	503.895	-0.688116	0.137489	-5.00488	5.58979e-07	1.23707e-05	605.542	638.036	400.16	371.843
ENSG00000116132	PRRX1	76692	2112.72	-0.693345	0.0741383	-9.35204	8.59694e-21	7.44591e-19	2561.68	2660.32	1574.1	1654.8
ENSG00000116525	TRIM62	36658	367.729	-0.607543	0.157564	-3.85584	0.000115333	0.00151805	434.368	453.736	287.87	294.943
ENSG00000116711	PLA2G4A	160029	39.7715	-1.35255	0.495616	-2.72902	0.00635234	0.0447663	69.2614	45.0732	20.4163	24.3353
ENSG00000116717	GADD45A	3278	784.369	0.615697	0.115283	5.34077	9.25535e-08	2.32727e-06	659.962	578.94	952.421	946.155
ENSG00000116741	RGS2	3235	59.4564	-1.54419	0.398972	-3.87042	0.000108647	0.0014395	94.987	82.1333	28.5828	32.1225
ENSG00000116774	OLFML3	2814	171.545	-1.457	0.242434	-6.00987	1.85669e-09	6.04436e-08	225.594	277.45	86.7693	96.3676
ENSG00000117115	PADI2	52693	32.3901	2.93873	0.611923	4.80246	1.56727e-06	3.1016e-05	4.94724	10.0163	57.1657	57.4312
ENSG00000117118	SDHB	35449	410.869	0.517373	0.158022	3.27406	0.00106016	0.010287	351.254	324.527	526.741	440.955
ENSG00000117143	UAP1	38305	1118.06	0.542148	0.100531	5.39285	6.9347e-08	1.77556e-06	927.113	893.45	1406.68	1244.99
ENSG00000117152	RGS4	8028	6962.21	1.22569	0.0623084	19.6714	3.79096e-86	3.54607e-83	4129.96	4210.83	10395	9113.07
ENSG00000117228	GBP1	13042	276.732	-1.22031	0.187267	-6.51642	7.20064e-11	2.69887e-09	375.001	399.649	154.143	178.134
ENSG00000117318	ID3	1877	889.133	1.21809	0.114221	10.6644	1.49439e-26	1.71867e-24	550.133	518.842	1331.14	1156.41
ENSG00000117394	SLC2A1	33479	4116.7	0.647996	0.0614224	10.5498	5.08889e-26	5.75825e-24	3105.88	3309.37	4886.64	5164.92
ENSG00000117395	EBNA1BP2	106762	480.734	0.633843	0.139085	4.55723	5.18325e-06	9.20584e-05	372.033	381.619	570.636	598.647
ENSG00000118257	NRP2	116144	963.381	-0.788878	0.109957	-7.17442	7.26153e-13	3.46553e-11	1199.21	1242.02	647.197	765.101
ENSG00000118515	SGK1	148867	822.836	0.95055	0.119543	7.95155	1.84187e-15	1.09972e-13	607.521	514.836	1032.04	1136.94
ENSG00000118523	CTGF	3198	3121.06	1.15441	0.0650237	17.7537	1.61494e-70	9.85183e-68	1909.64	1960.18	4417.07	4197.35
ENSG00000118526	TCF21	6416	136.48	0.720338	0.264736	2.72097	0.00650915	0.045665	96.9659	109.177	189.872	149.905
ENSG00000118785	SPP1	7744	56.7326	1.11666	0.40302	2.77072	0.00559323	0.0404946	40.5674	31.0504	74.5195	80.7931
ENSG00000118898	PPL	78235	65.9384	-3.14076	0.436775	-7.19079	6.44178e-13	3.0848e-11	116.755	120.195	11.229	15.5746
ENSG00000118971	CCND2	31579	82.5707	1.7487	0.355181	4.9234	8.50543e-07	1.78652e-05	29.6835	46.0748	135.768	118.756
ENSG00000118985	ELL2	76974	943.039	0.50217	0.1031	4.87072	1.11195e-06	2.28765e-05	778.696	782.27	1144.33	1066.86
ENSG00000119630	PGF	13951	66.161	1.34909	0.379275	3.55702	0.000375092	0.0042036	42.5463	32.052	88.811	101.235
ENSG00000119669	IRF2BPL	4147	1264.08	-0.565082	0.0980183	-5.76506	8.16289e-09	2.33742e-07	1615.77	1401.27	1005.5	1033.76
ENSG00000119699	TGFB3	24893	61.2118	-1.33085	0.388707	-3.42378	0.000617562	0.00654858	85.0926	90.1463	31.6453	37.963
ENSG00000119772	DNMT3A	109615	291.436	-0.811299	0.17771	-4.5653	4.98788e-06	8.87008e-05	370.054	372.605	202.121	220.964
ENSG00000119900	OGFRL1	20148	832.218	0.656591	0.111013	5.91456	3.32767e-09	1.03757e-07	665.899	626.016	1060.63	976.331
ENSG00000119917	IFIT3	13078	65.4775	-1.32488	0.374082	-3.54169	0.000397571	0.0044378	90.0398	97.1577	36.7494	37.963
ENSG00000120129	DUSP1	3106	455.157	1.17279	0.156063	7.51484	5.69801e-14	2.98316e-12	296.835	262.426	688.03	573.339
ENSG00000120217	CD274	20064	254.626	1.68265	0.200423	8.39549	4.63951e-17	3.11468e-15	125.66	116.189	416.493	360.162
ENSG00000120675	DNAJC15	85707	81.1986	0.955696	0.331143	2.88605	0.00390109	0.0301577	56.3986	54.0878	108.206	106.102
ENSG00000120738	EGR1	3826	191.862	-1.77856	0.227147	-7.83	4.87869e-15	2.77137e-13	295.845	298.484	80.6444	92.474
ENSG00000120820	GLT8D2	75200	392.195	-0.742744	0.158955	-4.67269	2.97287e-06	5.56906e-05	453.167	528.858	288.891	297.864
ENSG00000120875	DUSP4	17605	3338.65	1.14763	0.0761379	15.0731	2.43601e-51	7.43037e-49	2117.42	2035.3	4951.98	4249.91
ENSG00000120885	CLU	18115	364.135	-1.12012	0.162829	-6.87909	6.0236e-12	2.57674e-10	502.64	494.803	243.975	215.124
ENSG00000121310	ECHDC2	31229	180.314	-0.710698	0.22991	-3.0912	0.00199346	0.0175142	239.447	208.338	124.539	148.932
ENSG00000121440	PDZRN3	242508	301.921	-0.795949	0.17529	-4.54076	5.60517e-06	9.86777e-05	400.727	365.593	218.455	222.911
ENSG00000121904	CSMD2	651835	510.628	0.580677	0.13709	4.23575	2.27792e-05	0.000356714	403.695	414.673	641.072	583.073
ENSG00000122641	INHBA	17995	2399.86	1.08215	0.0768254	14.0858	4.64326e-45	1.25288e-42	1528.7	1550.52	3444.23	3075.98
ENSG00000122694	GLIPR2	27179	443.344	-0.87517	0.151969	-5.75888	8.4672e-09	2.41962e-07	564.975	582.946	283.787	341.667
ENSG00000122862	SRGN	16706	3409.22	0.828801	0.0605583	13.686	1.23097e-42	2.97788e-40	2437.01	2475.02	4384.4	4340.44
ENSG00000122863	CHST3	49200	656.288	0.650823	0.125484	5.18648	2.14301e-07	5.04507e-06	521.439	499.811	853.402	750.499
ENSG00000122870	BICC1	318296	241.769	-1.08326	0.219649	-4.93179	8.14795e-07	1.72175e-05	352.244	304.494	184.768	125.57
ENSG00000123178	SPRYD7	23785	169.234	0.892937	0.232324	3.8435	0.000121291	0.00158565	120.713	116.189	231.725	208.31
ENSG00000123342	MMP19	7534	186.324	-0.714398	0.220849	-3.23478	0.00121738	0.0116119	220.647	242.393	145.977	136.277
ENSG00000123572	NRK	136067	155.136	1.04898	0.247736	4.23426	2.29309e-05	0.000358689	94.987	107.174	226.621	191.762
ENSG00000123636	BAZ2B	297714	190.542	-0.646047	0.217063	-2.97631	0.00291738	0.023994	225.594	239.389	153.122	144.065
ENSG00000123689	G0S2	969	240.792	0.982572	0.197406	4.97743	6.44352e-07	1.40387e-05	155.343	168.273	335.848	303.704
ENSG00000123700	KCNJ2	11376	43.5928	1.61921	0.50569	3.20198	0.00136484	0.0127159	23.7468	19.0309	87.7901	43.8035
ENSG00000124006	OBSL1	21131	970.809	-0.710394	0.107754	-6.59272	4.31829e-11	1.69246e-09	1254.62	1155.88	691.092	781.649
ENSG00000124191	TOX2	154753	175.229	-1.10154	0.238252	-4.62341	3.77476e-06	6.9506e-05	228.563	249.405	126.581	96.3676
ENSG00000124212	PTGIS	64273	157.398	-3.22239	0.291564	-11.0521	2.14177e-28	2.76983e-26	278.035	290.471	36.7494	24.3353
ENSG00000124766	SOX4	4876	268.439	-0.759296	0.193553	-3.92293	8.74801e-05	0.00118937	319.592	355.577	177.622	220.964
ENSG00000124813	RUNX2	336193	335.369	-1.031	0.17076	-6.0377	1.56325e-09	5.1488e-08	455.146	445.723	202.121	238.486
ENSG00000124875	CXCL6	12568	34.3221	-3.15136	0.613652	-5.13543	2.81505e-07	6.55024e-06	59.3669	64.104	4.08326	9.7341
ENSG00000125148	MT2A	1299	2453.07	0.856994	0.0756155	11.3336	8.94753e-30	1.26811e-27	1638.53	1852.01	3153.3	3168.45
ENSG00000125266	EFNB2	45384	382.969	1.19351	0.158725	7.51934	5.50526e-14	2.89305e-12	221.636	244.397	544.095	521.748
ENSG00000125347	IRF1	9190	230.682	-1.4585	0.225328	-6.47281	9.61939e-11	3.54251e-09	348.286	328.533	96.9775	148.932
ENSG00000125354	2021-09-06	77647	356.685	-0.690297	0.167591	-4.11894	3.80611e-05	0.000565716	468.009	412.67	292.974	253.087
ENSG00000125384	PTGER2	14302	21.6286	-2.26068	0.698991	-3.23421	0.00121978	0.011618	43.5357	28.0455	7.14571	7.78728
ENSG00000125912	NCLN	24013	1779.84	0.536202	0.0780175	6.87285	6.29337e-12	2.68396e-10	1478.24	1427.32	2136.57	2077.26
ENSG00000125945	ZNF436	9995	189.406	-0.674016	0.219195	-3.07496	0.00210531	0.0183818	246.373	219.356	143.935	147.958
ENSG00000125965	GDF5	21424	392.071	-1.97267	0.168104	-11.7348	8.45137e-32	1.34751e-29	603.564	646.049	175.58	143.091
ENSG00000126016	AMOT	66313	342.485	-0.991357	0.173151	-5.7254	1.03191e-08	2.90154e-07	472.956	438.712	205.184	253.087
ENSG00000126524	SBDS	7925	398.121	0.82635	0.155488	5.31455	1.06924e-07	2.65531e-06	294.856	279.454	481.825	536.349
ENSG00000126562	WNK4	16259	266.978	1.50912	0.192587	7.83604	4.64996e-15	2.65218e-13	150.396	127.206	396.076	394.231
ENSG00000126603	GLIS2	24837	170.943	-0.67356	0.232095	-2.90209	0.0037068	0.0289589	201.847	218.354	141.893	121.676
ENSG00000126778	SIX1	14845	2598.3	-0.588752	0.0710587	-8.28542	1.17689e-16	7.71632e-15	3029.69	3213.21	2004.88	2145.4
ENSG00000126953	TIMM8A	3536	81.1884	0.934672	0.334086	2.7977	0.00514683	0.03773	50.4619	61.0992	105.144	108.049
ENSG00000127528	KLF2	3058	122.368	1.66484	0.321509	5.17821	2.2402e-07	5.26504e-06	75.1981	42.0683	217.434	154.772
ENSG00000127561	SYNGR3	4616	56.8715	-1.4341	0.430145	-3.33398	0.00085612	0.00866682	92.0187	74.1203	21.4371	39.9098
ENSG00000127585	FBXL16	13330	119.691	-1.18448	0.278344	-4.25545	2.08627e-05	0.000329645	162.27	170.276	67.3738	78.8462
ENSG00000127863	TNFRSF19	105724	290.453	-2.00891	0.188338	-10.6665	1.46001e-26	1.693e-24	482.851	447.727	116.373	114.862
ENSG00000128165	ADM2	4885	19.9129	-2.23138	0.721932	-3.09084	0.00199588	0.0175246	37.599	28.0455	8.16652	5.84046
ENSG00000128268	MGAT3	34851	111.789	-1.02334	0.284459	-3.5975	0.00032129	0.00369208	143.47	156.254	72.4779	74.9526
ENSG00000128335	APOL2	13745	241.021	-0.775799	0.206342	-3.75978	0.000170062	0.00210976	267.151	341.554	169.455	185.921
ENSG00000128342	LIF	6405	763.867	-1.18872	0.116159	-10.2335	1.40348e-24	1.50322e-22	1049.8	1073.74	489.991	441.928
ENSG00000128567	PODXL	57956	2324.39	3.10099	0.214922	14.4285	3.42565e-47	9.80923e-45	497.693	472.767	4790.69	3536.4
ENSG00000128591	FLNC	28898	10402.9	0.631348	0.117305	5.38212	7.3613e-08	1.86438e-06	7986.83	8337.53	13643.2	11643.9
ENSG00000128606	LRRC17	31959	214.559	-1.37104	0.228098	-6.01075	1.8467e-09	6.02583e-08	310.687	308.501	95.9567	143.091
ENSG00000128656	CHN1	206007	153.123	-1.12773	0.244993	-4.60311	4.16238e-06	7.59459e-05	200.858	219.356	94.9358	97.341
ENSG00000128805	ARHGAP22	210234	1089.21	0.990276	0.0999624	9.90648	3.90136e-23	3.82797e-21	688.656	770.25	1448.54	1449.41
ENSG00000129219	PLD2	16339	464.804	-0.513154	0.14192	-3.6158	0.000299425	0.0034635	543.207	549.892	399.139	366.976
ENSG00000129422	MTUS1	157123	35.8017	-1.98999	0.531513	-3.744	0.000181114	0.00223305	59.3669	55.0894	11.229	17.5214
ENSG00000129757	CDKN1C	2669	27.3896	-2.07801	0.608206	-3.41663	0.000634019	0.00667861	48.483	40.065	12.2498	8.76069
ENSG00000129946	SHC2	44414	148.698	-0.911263	0.246545	-3.69613	0.000218912	0.0026275	191.953	196.319	108.206	98.3145
ENSG00000130066	SAT1	3054	1227.45	0.85132	0.0913823	9.31603	1.20774e-20	1.02995e-18	886.546	864.403	1553.68	1605.15
ENSG00000130158	DOCK6	63187	274.08	-0.580669	0.180967	-3.2087	0.00133339	0.0125058	327.507	329.535	215.392	223.884
ENSG00000130164	LDLR	44455	691.451	-0.512283	0.123805	-4.13783	3.50608e-05	0.000528397	818.274	807.31	615.552	524.668
ENSG00000130270	ATP8B3	30202	34.344	-1.44685	0.518312	-2.79146	0.00524704	0.0383244	53.4302	47.0764	18.3747	18.4948
ENSG00000130311	DDA1	13784	1037.49	0.574102	0.0977555	5.87283	4.28412e-09	1.29549e-07	839.052	828.344	1265.81	1216.76
ENSG00000130340	SNX9	121814	1066.1	-0.504614	0.0969457	-5.20512	1.93867e-07	4.60262e-06	1270.45	1231	861.568	901.378
ENSG00000130522	JUND	1870	580.848	-1.09977	0.158377	-6.94396	3.81265e-12	1.66652e-10	912.271	672.091	339.932	399.098
ENSG00000130589	HELZ2	16154	536.777	-0.722326	0.138284	-5.2235	1.75572e-07	4.19669e-06	697.561	639.037	432.826	377.683
ENSG00000130653	PNPLA7	90583	88.9567	-0.887204	0.323371	-2.74361	0.00607678	0.0431276	121.702	109.177	70.4363	54.511
ENSG00000130702	LAMA5	59358	859.949	-1.18208	0.110382	-10.7091	9.22942e-27	1.07915e-24	1246.7	1140.85	523.678	528.562
ENSG00000130707	ASS1	56346	95.0024	-0.85585	0.310993	-2.75199	0.00592334	0.0423169	127.639	117.19	60.2281	74.9526
ENSG00000130775	THEMIS2	14142	37.569	-1.47246	0.496465	-2.96588	0.00301819	0.0246526	56.3986	54.0878	18.3747	21.415
ENSG00000131015	ULBP2	7236	84.9652	1.35566	0.342654	3.95634	7.61062e-05	0.00105261	57.388	38.0618	127.602	116.809
ENSG00000131094	C1QL1	8379	37.9385	-2.26224	0.58379	-3.8751	0.000106582	0.00141481	61.3458	64.104	21.4371	4.86705
ENSG00000131149	GSE1	64796	737.748	-0.517336	0.113245	-4.5683	4.917e-06	8.78859e-05	858.841	878.426	605.344	608.382
ENSG00000131196	NFATC1	133470	71.5192	-1.41962	0.366859	-3.86966	0.000108986	0.00144262	92.0187	116.189	41.8534	36.0162
ENSG00000131386	GALNT15	57344	138.383	-0.753444	0.254669	-2.95852	0.00309119	0.0250998	169.196	178.289	97.9983	108.049
ENSG00000131725	WDR44	103889	280.783	0.60322	0.18078	3.33677	0.000847578	0.00859275	233.51	212.345	330.744	346.534
ENSG00000131737	KRT34	4754	359.487	3.91127	0.230856	16.9424	2.18893e-64	1.13751e-61	46.5041	43.0699	779.903	568.472
ENSG00000131981	LGALS3	21299	400.148	-1.39807	0.16931	-8.25746	1.48807e-16	9.71122e-15	588.722	571.928	187.83	252.113
ENSG00000132003	ZSWIM4	36771	157.043	-0.722434	0.238972	-3.02309	0.00250205	0.0211201	202.837	188.306	115.352	121.676
ENSG00000132199	ENOSF1	42353	202.625	-0.75457	0.217582	-3.46798	0.000524385	0.00567282	232.52	276.449	141.893	159.639
ENSG00000132359	RAP1GAP2	260684	695.582	0.516163	0.117379	4.3974	1.09553e-05	0.000182559	571.901	572.93	843.194	794.303
ENSG00000132386	SERPINF1	15616	533.021	-1.90762	0.139662	-13.6589	1.78762e-42	4.25121e-40	849.936	833.352	231.725	217.071
ENSG00000132470	ITGB4	36492	28.8357	-2.44585	0.613792	-3.98482	6.75301e-05	0.000949413	54.4197	43.0699	7.14571	10.7075
ENSG00000132478	UNK	41206	262.765	-0.733387	0.18879	-3.88468	0.000102466	0.00136404	306.729	349.567	200.08	194.682
ENSG00000132603	NIP7	3682	293.203	0.677768	0.181004	3.74448	0.000180765	0.0022307	216.689	234.38	386.889	334.853
ENSG00000132688	NES	8635	1230.77	-0.858733	0.0922241	-9.31137	1.26196e-20	1.06666e-18	1603.9	1569.55	847.277	902.351
ENSG00000132718	SYT11	25691	75.2671	-1.58917	0.379069	-4.1923	2.76137e-05	0.000424833	124.67	101.164	47.9783	27.2555
ENSG00000132793	LPIN3	19663	61.8776	-1.08265	0.395879	-2.73481	0.00624168	0.0441417	86.082	82.1333	30.6245	48.6705
ENSG00000132846	ZBED3	15252	47.5525	-1.19623	0.435382	-2.74754	0.00600447	0.0427331	64.3141	68.1105	28.5828	29.2023
ENSG00000133056	PIK3C2B	72097	116.566	-0.968781	0.280248	-3.45687	0.000546488	0.00588471	160.291	148.241	84.7277	73.0058
ENSG00000133083	DCLK1	359966	12.6938	3.55491	1.04434	3.40399	0.000664084	0.00695355	1.9789	2.00325	22.4579	24.3353
ENSG00000133107	TRPC4	233790	82.2858	1.02475	0.335814	3.05156	0.00227658	0.0194898	55.4091	53.0862	97.9983	122.65
ENSG00000133315	MACROD1	167549	76.4635	-1.09251	0.351311	-3.10981	0.00187206	0.0165931	90.0398	118.192	47.9783	49.6439
ENSG00000133466	C1QTNF6	19219	175.302	-0.667015	0.230186	-2.89772	0.0037589	0.0292681	196.9	233.379	132.706	138.224
ENSG00000133816	MICAL2	169792	3642.44	0.508528	0.0590139	8.61709	6.86762e-18	4.99272e-16	2975.27	3038.93	4260.88	4294.69
ENSG00000133818	RRAS2	86581	952.727	0.838644	0.101591	8.25513	1.51742e-16	9.83205e-15	691.624	675.096	1214.77	1229.42
ENSG00000134001	EIF2S1	26520	859.418	0.547988	0.113418	4.8316	1.3544e-06	2.72648e-05	659.962	736.195	1074.92	966.597
ENSG00000134153	EMC7	17932	455.298	0.552155	0.144218	3.82861	0.000128871	0.001665	386.874	351.571	530.824	551.924
ENSG00000134265	NAPG	26857	253.278	0.5266	0.194406	2.70876	0.00675346	0.0469206	216.689	198.322	323.599	274.502
ENSG00000134824	FADS2	74375	1426.3	-1.0346	0.0908414	-11.389	4.74177e-30	6.78896e-28	1960.1	1874.04	884.026	987.038
ENSG00000134853	PDGFRA	69151	1017.73	-1.61085	0.102021	-15.7894	3.68101e-56	1.35916e-53	1546.51	1520.47	489.991	513.961
ENSG00000134871	COL4A2	207216	6393.57	0.765354	0.0510387	14.9956	7.85076e-51	2.3437e-48	4752.32	4720.66	7883.76	8217.53
ENSG00000134909	ARHGAP32	314265	299.863	-0.620917	0.181114	-3.42831	0.000607352	0.00645588	341.36	385.626	217.434	255.034
ENSG00000134986	NREP	334844	1817.04	-1.05015	0.0855717	-12.2721	1.27817e-34	2.16073e-32	2370.72	2531.11	1110.65	1255.7
ENSG00000134996	OSTF1	58723	254.064	0.656815	0.194367	3.37926	0.000726817	0.00752617	185.027	209.34	332.786	289.103
ENSG00000135002	RFK	9001	244.433	0.664048	0.19269	3.44619	0.000568543	0.00608948	191.953	186.302	311.349	288.129
ENSG00000135046	ANXA1	18637	2946.75	0.580522	0.0664216	8.73996	2.33191e-18	1.73117e-16	2302.45	2420.93	3617.77	3445.87
ENSG00000135111	TBX3	13911	478.726	-0.703107	0.14343	-4.90211	9.48143e-07	1.98262e-05	630.279	555.902	369.535	359.188
ENSG00000135298	BAI3	754145	17.2227	3.15042	0.849562	3.70829	0.000208662	0.00251307	2.96835	4.0065	33.6869	28.2289
ENSG00000135318	NT5E	45692	5628.17	0.501265	0.051476	9.73784	2.07921e-22	1.97118e-20	4638.53	4681.6	6663.88	6528.66
ENSG00000135333	EPHA7	179528	17.3842	-2.59298	0.818896	-3.16644	0.0015432	0.0140693	31.6623	28.0455	2.04163	7.78728
ENSG00000135424	ITGA7	31476	928.863	-0.668779	0.102512	-6.52388	6.85106e-11	2.58406e-09	1127.97	1152.87	708.446	726.164
ENSG00000135454	B4GALNT1	9946	178.816	-0.838565	0.231324	-3.62507	0.000288886	0.003361	234.499	224.364	113.311	143.091
ENSG00000135472	FAIM2	37322	105.802	-1.18086	0.292789	-4.03315	5.50339e-05	0.000788174	146.438	147.239	64.3114	65.2185
ENSG00000135473	PAN2	17831	203.909	-0.573276	0.20856	-2.74873	0.0059826	0.0426318	243.404	244.397	163.33	164.506
ENSG00000135480	KRT7	19667	36.3605	2.41937	0.540674	4.47474	7.65047e-06	0.000131227	9.89448	13.0211	60.2281	62.2983
ENSG00000135519	KCNH3	19152	20.1703	-2.38017	0.727921	-3.26982	0.00107615	0.0104278	37.599	30.0488	8.16652	4.86705
ENSG00000135636	DYSF	233047	195.315	1.83367	0.228114	8.03838	9.10347e-16	5.62691e-14	93.9976	77.1252	310.328	299.81
ENSG00000135736	CCDC102A	24422	149.048	-0.846348	0.247358	-3.42155	0.000622649	0.00658357	201.847	181.294	102.082	110.969
ENSG00000135842	FAM129A	183825	124.655	-1.11998	0.27772	-4.03276	5.51264e-05	0.000788459	159.301	182.296	69.4155	87.6069
ENSG00000135905	DOCK10	277356	562.632	-0.681597	0.142925	-4.7689	1.85231e-06	3.61472e-05	753.96	632.026	464.471	400.072
ENSG00000135916	ITM2C	14610	2599.02	-0.547632	0.0694382	-7.88661	3.10502e-15	1.79286e-13	3064.32	3109.05	2034.49	2188.23
ENSG00000135919	SERPINE2	64208	2694.95	0.736405	0.0725883	10.145	3.48909e-24	3.59967e-22	2133.25	1910.1	3321.73	3414.72
ENSG00000136002	ARHGEF4	210348	38.0645	-2.09953	0.521932	-4.02261	5.75564e-05	0.000819872	56.3986	67.1089	11.229	17.5214
ENSG00000136010	ALDH1L2	64788	234.666	-0.605308	0.197029	-3.07218	0.00212503	0.0185194	281.993	284.462	175.58	196.629
ENSG00000136111	TBC1D4	197443	470.16	0.651024	0.147659	4.40896	1.03868e-05	0.00017329	379.948	351.571	618.614	530.509
ENSG00000136153	LMO7	239435	1401.79	0.609209	0.098172	6.20553	5.45145e-10	1.86105e-08	1114.12	1105.79	1839.51	1547.72
ENSG00000136205	TNS3	307405	2366.28	-1.14428	0.0851079	-13.445	3.29319e-41	7.00102e-39	3169.2	3348.43	1341.35	1606.13
ENSG00000136274	NACAD	8477	258.222	-0.647655	0.194593	-3.32825	0.000873936	0.00881911	301.782	328.533	221.517	181.054
ENSG00000136490	LIMD2	5271	217.45	-0.596765	0.206056	-2.89612	0.00377806	0.0293846	273.088	250.406	183.747	162.56
ENSG00000136542	GALNT5	56614	1151.48	-0.51456	0.0963532	-5.34035	9.27689e-08	2.32852e-06	1405.02	1304.12	976.92	919.873
ENSG00000136802	LRRC8A	35928	1101.75	0.582448	0.102608	5.67646	1.37511e-08	3.80657e-07	844.989	919.492	1398.52	1244.02
ENSG00000136859	ANGPTL2	35552	537.6	-1.34793	0.165768	-8.13142	4.24302e-16	2.71844e-14	744.065	800.299	242.954	363.082
ENSG00000136869	TLR4	12540	99.4686	1.0694	0.304596	3.51089	0.000446601	0.00491857	68.2719	60.0975	143.935	125.57
ENSG00000136888	ATP6V1G1	10628	591.589	0.521203	0.127967	4.07294	4.64224e-05	0.000674977	483.84	487.792	729.883	664.839
ENSG00000136944	LMX1B	86590	22.1596	-4.40345	0.927046	-4.74998	2.03432e-06	3.93704e-05	43.5357	41.0666	3.06245	0.97341
ENSG00000136960	ENPP2	116368	582.566	-0.894809	0.138059	-6.48134	9.09133e-11	3.35686e-09	810.358	705.144	377.702	437.061
ENSG00000137193	PIM1	5224	164.654	-1.72143	0.24983	-6.89041	5.5631e-12	2.38703e-10	275.067	230.374	70.4363	82.7399
ENSG00000137486	ARRB1	87648	130.252	-0.748088	0.261169	-2.86438	0.00417828	0.031929	161.28	165.268	100.04	94.4208
ENSG00000137628	DDX60	102515	81.2972	-1.15143	0.349465	-3.29482	0.00098483	0.00973109	96.9659	127.206	58.1865	42.8301
ENSG00000137642	SORL1	181491	31.4308	1.81494	0.592443	3.06349	0.00218771	0.0188897	16.8206	11.0179	32.6661	65.2185
ENSG00000137801	THBS1	18388	24451.3	0.735255	0.0424832	17.307	4.16862e-67	2.33959e-64	18801.5	17902.1	31122.6	29979.1
ENSG00000137809	ITGA11	130452	823.381	-0.83573	0.112751	-7.41215	1.2427e-13	6.29472e-12	1089.38	1021.66	561.449	621.036
ENSG00000137831	UACA	109040	2846.13	0.603116	0.0643273	9.37574	6.86923e-21	5.98647e-19	2273.75	2245.64	3451.38	3413.75
ENSG00000137868	STRA6	32802	45.4692	-2.66501	0.517609	-5.14869	2.6231e-07	6.13412e-06	85.0926	72.117	7.14571	17.5214
ENSG00000137936	BCAR3	285360	1031.47	1.15248	0.100424	11.4762	1.73831e-30	2.6226e-28	654.025	626.016	1458.75	1387.11
ENSG00000137975	CLCA2	32473	144.984	1.10446	0.254656	4.33706	1.44401e-05	0.000235318	100.924	83.1349	203.142	192.735
ENSG00000138002	IFT172	45419	285.346	-0.618485	0.18495	-3.34406	0.000825621	0.0084005	314.645	376.611	218.455	231.672
ENSG00000138080	EMILIN1	7837	3608.01	-0.803027	0.0660811	-12.1522	5.58732e-34	9.33282e-32	4655.35	4519.33	2493.85	2763.51
ENSG00000138131	LOXL4	20561	1993.07	-1.46843	0.218181	-6.73031	1.69301e-11	6.92557e-10	2866.43	2989.85	897.297	1218.71
ENSG00000138166	DUSP5	13707	379.116	1.30836	0.165578	7.90179	2.74932e-15	1.60065e-13	210.753	225.366	583.907	496.439
ENSG00000138316	ADAMTS14	89639	424.627	-0.885397	0.148575	-5.95926	2.53382e-09	8.06167e-08	547.165	554.901	287.87	308.571
ENSG00000138347	MYPN	105863	216.89	1.71895	0.235563	7.29719	2.93831e-13	1.45167e-11	104.882	97.1577	391.993	273.528
ENSG00000138356	AOX1	91197	194.248	1.31243	0.222078	5.90976	3.42605e-09	1.06351e-07	110.818	112.182	296.037	257.954
ENSG00000138496	PARP9	36654	99.5138	-1.49158	0.310939	-4.79702	1.61045e-06	3.17809e-05	143.47	150.244	45.9367	58.4046
ENSG00000138594	TMOD3	117668	921.906	0.50687	0.108209	4.68418	2.81082e-06	5.30089e-05	773.749	749.216	1148.42	1016.24
ENSG00000138623	SEMA7A	25179	2412.86	0.507333	0.0686499	7.39015	1.46665e-13	7.40237e-12	2012.54	1973.2	2860.33	2805.37
ENSG00000138650	PCDH10	58887	212.626	1.14416	0.217089	5.27045	1.3609e-07	3.33242e-06	115.765	149.242	282.766	302.731
ENSG00000138685	FGF2	71529	961.478	0.800505	0.10123	7.90781	2.61964e-15	1.53792e-13	690.635	712.156	1212.73	1230.39
ENSG00000138696	BMPR1B	400481	29.1443	-1.53062	0.569262	-2.68878	0.00717135	0.049298	46.5041	40.065	17.3539	12.6543
ENSG00000138698	RAP1GDS1	182478	544.336	0.510796	0.130183	3.92367	8.72115e-05	0.00118687	448.22	449.73	635.968	643.424
ENSG00000138771	SHROOM3	348154	85.4748	0.970417	0.325251	2.9836	0.00284882	0.0235128	53.4302	62.1008	116.373	109.995
ENSG00000139174	PRICKLE1	132018	82.4789	-1.69461	0.346283	-4.89371	9.89536e-07	2.0661e-05	114.776	137.223	42.8743	35.0428
ENSG00000139178	C1RL	19687	88.827	-1.46415	0.325959	-4.49184	7.06113e-06	0.000122013	128.628	132.215	42.8743	51.5908
ENSG00000139182	CLSTN3	29248	186.935	-0.75846	0.229984	-3.29788	0.000974173	0.00964617	242.415	227.369	158.226	119.729
ENSG00000139200	PIANP	7009	282.001	-0.621647	0.181288	-3.42907	0.000605662	0.00644279	361.149	322.523	219.475	224.858
ENSG00000139211	AMIGO2	4245	766.263	1.38464	0.120888	11.4539	2.24844e-30	3.33998e-28	454.157	394.64	1064.71	1151.54
ENSG00000139263	LRIG3	48373	215.423	-1.28158	0.213326	-6.00759	1.88302e-09	6.1159e-08	279.024	331.538	125.56	125.57
ENSG00000139278	GLIPR1	23174	3900.63	0.889571	0.0654626	13.589	4.65446e-42	1.0706e-39	2750.67	2718.41	5329.68	4803.78
ENSG00000139289	PHLDA1	8486	1695.52	-0.523689	0.0792168	-6.61083	3.8218e-11	1.50628e-09	2020.45	1979.21	1412.81	1369.59
ENSG00000139318	DUSP6	6040	306.624	0.525686	0.177735	2.9577	0.00309941	0.025152	260.225	242.393	390.972	332.906
ENSG00000139364	TMEM132B	475536	210.453	-0.718984	0.206958	-3.47406	0.000512639	0.00555432	263.193	260.423	165.372	152.825
ENSG00000139433	GLTP	29546	750.323	0.527287	0.112208	4.69921	2.61166e-06	4.96533e-05	616.426	612.995	886.068	885.804
ENSG00000139625	MAP3K12	19574	601.724	-0.522853	0.133209	-3.92506	8.67065e-05	0.0011821	721.308	698.133	449.159	538.296
ENSG00000139629	GALNT6	41621	357.674	0.745208	0.185013	4.02787	5.62855e-05	0.000803399	282.982	251.408	519.595	376.71
ENSG00000139734	DIAPH3	498405	356.541	0.62807	0.163723	3.83617	0.000124967	0.00162353	290.898	269.437	408.326	457.503
ENSG00000139800	ZIC5	8946	12.7132	-3.19846	0.999133	-3.20123	0.00136842	0.0127311	18.7995	27.0439	3.06245	1.94682
ENSG00000139998	RAB15	26963	164.828	-0.783106	0.236301	-3.31402	0.00091965	0.0091906	222.626	194.315	125.56	116.809
ENSG00000140092	FBLN5	78576	216.567	-0.859808	0.204969	-4.19481	2.73099e-05	0.000420621	272.098	286.465	149.039	158.666
ENSG00000140263	SORD	54082	302.407	0.600487	0.175279	3.4259	0.000612757	0.00650348	253.299	227.369	374.639	354.321
ENSG00000140416	TPM1	29284	6219.83	0.562024	0.054246	10.3607	3.74399e-25	4.13637e-23	4883.92	5163.38	7235.54	7596.5
ENSG00000140450	ARRDC4	54285	88.2205	2.97465	0.378016	7.86911	3.57187e-15	2.04559e-13	16.8206	23.0374	137.81	175.214
ENSG00000140848	CPNE2	55430	339.19	-0.532636	0.164927	-3.22952	0.00124	0.0117398	407.653	394.64	264.391	290.076
ENSG00000140853	NLRC5	94047	332.366	-0.741261	0.17134	-4.32626	1.5166e-05	0.000246005	439.315	392.637	232.746	264.768
ENSG00000140873	ADAMTS18	187302	37.4066	1.56203	0.502144	3.11072	0.00186633	0.0165528	16.8206	21.0341	59.2073	52.5642
ENSG00000140941	MAP1LC3B	20785	1220.92	0.551298	0.0923585	5.9691	2.38561e-09	7.64213e-08	990.438	990.608	1402.6	1500.03
ENSG00000141052	MYOCD	103060	28.8679	1.58428	0.570545	2.77678	0.00549005	0.0398298	12.8628	16.026	40.8326	45.7503
ENSG00000141068	KSR1	169792	314.703	-0.978769	0.177507	-5.51397	3.50833e-08	9.34069e-07	413.589	421.684	190.893	232.645
ENSG00000141401	IMPA2	49853	73.6496	-1.69044	0.36043	-4.69007	2.73107e-06	5.17134e-05	115.765	109.177	32.6661	36.9896
ENSG00000141431	ASXL3	172578	8.46189	-3.37234	1.24655	-2.70533	0.00682356	0.0472797	13.8523	17.0276	1.02082	1.94682
ENSG00000141469	SLC14A1	28394	278.513	-2.21911	0.204467	-10.8531	1.92767e-27	2.33165e-25	423.484	493.801	86.7693	109.995
ENSG00000141510	TP53	25760	437.119	-0.674426	0.145761	-4.62694	3.71108e-06	6.84234e-05	553.102	521.847	333.807	339.72
ENSG00000141574	SECTM1	13051	23.8739	-2.8107	0.698225	-4.02549	5.68558e-05	0.000810715	41.5568	42.0683	4.08326	7.78728
ENSG00000141576	RNF157	97921	11.2019	-3.00179	1.03172	-2.90951	0.00361999	0.0283914	17.8101	22.0358	2.04163	2.92023
ENSG00000142156	COL6A1	23314	47675.1	-0.88598	0.0455169	-19.4649	2.18124e-84	1.91281e-81	62346.1	61396.6	31935.2	35022.3
ENSG00000142173	COL6A2	34753	38158	-0.763055	0.0459067	-16.6219	4.83925e-62	2.26332e-59	48025.8	48015.9	26977.1	29613.1
ENSG00000142303	ADAMTS10	30495	300.039	-1.1433	0.182098	-6.2785	3.41848e-10	1.19613e-08	407.653	418.679	168.435	205.39
ENSG00000142552	RCN3	19345	376.801	-0.73881	0.166007	-4.45048	8.56789e-06	0.000145364	474.935	467.759	250.1	314.412
ENSG00000142611	PRDM16	369454	286.803	-0.80354	0.184636	-4.35202	1.34887e-05	0.000220839	383.906	345.561	191.913	225.831
ENSG00000142798	HSPG2	115053	10936.7	0.504002	0.0527113	9.56155	1.16011e-21	1.05016e-19	8952.53	9137.83	13460.5	12195.9
ENSG00000142910	TINAGL1	11173	41.1797	1.65187	0.516581	3.19771	0.00138524	0.0128462	27.7046	12.0195	71.4571	53.5376
ENSG00000142920	ADC	39427	140.529	-0.890031	0.259363	-3.4316	0.000600023	0.00640222	197.89	167.271	90.8526	106.102
ENSG00000142961	MOB3C	9177	107.719	-0.901171	0.29052	-3.10192	0.00192269	0.0169882	145.449	135.219	69.4155	80.7931
ENSG00000143126	CELSR2	25732	143.47	-0.938998	0.262804	-3.573	0.000352919	0.00399984	208.774	168.273	109.227	87.6069
ENSG00000143127	ITGA10	18978	539.589	-1.2432	0.141653	-8.77643	1.6874e-18	1.26609e-16	807.39	710.153	300.12	340.694
ENSG00000143248	RGS5	210667	1229.27	1.32399	0.0930936	14.2221	6.67935e-46	1.83761e-43	718.34	685.112	1731.3	1782.31
ENSG00000143320	CRABP2	6211	815.937	-1.7499	0.114404	-15.2957	8.16416e-53	2.72741e-50	1232.85	1283.08	361.369	386.444
ENSG00000143344	RGL1	292446	264.458	-0.595639	0.195381	-3.0486	0.00229908	0.0196219	288.919	347.564	227.642	193.709
ENSG00000143367	TUFT1	43279	268.088	0.707359	0.185811	3.80688	0.000140732	0.00179348	191.953	215.35	339.932	325.119
ENSG00000143416	SELENBP1	8432	28.1157	-2.71529	0.659048	-4.12002	3.78847e-05	0.000564289	39.5779	58.0943	4.08326	10.7075
ENSG00000143434	SEMA6C	14944	121.46	-1.23964	0.278581	-4.44982	8.59434e-06	0.000145637	185.027	156.254	73.4987	71.059
ENSG00000143631	FLG	23029	13.9652	2.58941	0.884792	2.92658	0.00342714	0.0273062	4.94724	3.00488	25.5204	22.3884
ENSG00000143702	CEP170	130921	2249.5	0.625835	0.0771751	8.10929	5.09182e-16	3.23273e-14	1785.95	1751.84	2878.7	2581.48
ENSG00000143772	ITPKB	107634	120.446	-0.836606	0.285224	-2.93315	0.0033554	0.0268566	143.47	165.268	100.04	73.0058
ENSG00000143786	CNIH3	305890	319.908	-0.601988	0.168428	-3.57416	0.000351358	0.00398859	395.779	375.61	254.183	254.06
ENSG00000143850	PLEKHA6	158815	65.5352	-1.08633	0.376687	-2.88389	0.00392791	0.0302874	93.0081	85.1382	47.9783	36.0162
ENSG00000143878	RHOB	2366	1385.77	0.944216	0.0909435	10.3824	2.98037e-25	3.31886e-23	949.87	945.535	1914.03	1733.64
ENSG00000143891	GALM	75328	97.4962	-0.849346	0.307147	-2.76527	0.00568756	0.0409872	125.66	125.203	61.2489	77.8728
ENSG00000143933	CALM2	16520	3408.8	0.582043	0.0628067	9.2672	1.91089e-20	1.58649e-18	2672.5	2788.53	3992.41	4181.77
ENSG00000144040	SFXN5	133583	162.435	-0.692481	0.23735	-2.91755	0.00352792	0.0279206	187.995	213.346	129.644	118.756
ENSG00000144057	ST6GAL2	85509	321.129	-0.888373	0.176196	-5.04197	4.60769e-07	1.03773e-05	421.505	412.67	202.121	248.22
ENSG00000144199	FAHD2B	11300	40.3106	-1.33421	0.47589	-2.80361	0.00505338	0.0372591	58.3775	57.0927	21.4371	24.3353
ENSG00000144218	AFF3	596879	775.158	-0.939671	0.11231	-8.36675	5.92268e-17	3.93844e-15	998.353	1039.69	536.949	525.642
ENSG00000144283	PKP4	225916	469.676	0.523945	0.141166	3.71155	0.000205996	0.00249597	381.927	388.631	574.719	533.429
ENSG00000144320	KIAA1715	78948	902.657	0.523949	0.104623	5.00795	5.50121e-07	1.22132e-05	764.844	716.162	1064.71	1064.91
ENSG00000144355	DLX1	4938	548.422	-0.501004	0.130664	-3.83429	0.000125926	0.00163334	630.279	655.063	464.471	443.875
ENSG00000144476	ACKR3	14572	26.6069	-3.4433	0.716169	-4.80795	1.52489e-06	3.02628e-05	55.4091	42.0683	4.08326	4.86705
ENSG00000144579	CTDSP1	7686	772.853	-0.589847	0.112307	-5.25208	1.50392e-07	3.66346e-06	955.807	901.463	625.76	608.382
ENSG00000144583	2021-03-04	114163	490.037	1.79244	0.144534	12.4015	2.56531e-35	4.44368e-33	210.753	228.371	766.632	754.393
ENSG00000144712	CAND2	75445	137.952	-0.777166	0.286871	-2.70912	0.00674626	0.0469062	186.016	162.263	127.602	75.926
ENSG00000144749	LRIG1	122467	641.365	-1.22392	0.130084	-9.40867	5.02455e-21	4.46199e-19	912.271	884.435	351.161	417.593
ENSG00000144810	COL8A1	160752	3136.01	0.576117	0.0625464	9.21103	3.22997e-20	2.63487e-18	2542.88	2493.05	3798.45	3709.67
ENSG00000144824	PHLDB2	244021	641.051	-0.608454	0.129755	-4.68927	2.74188e-06	5.18481e-05	716.361	832.351	486.929	528.562
ENSG00000144834	TAGLN3	15224	57.6808	1.27017	0.40749	3.11705	0.00182672	0.0162528	39.5779	28.0455	74.5195	88.5804
ENSG00000144891	AGTR1	45225	170.5	0.646816	0.231645	2.79228	0.00523384	0.0382479	136.544	129.21	222.538	193.709
ENSG00000144959	NCEH1	80970	656.034	1.48939	0.128596	11.5819	5.08771e-31	7.93175e-29	321.571	367.597	1002.44	932.527
ENSG00000145014	TMEM44	46017	189.314	-0.590251	0.217676	-2.71161	0.00669583	0.0466481	225.594	229.372	158.226	144.065
ENSG00000145147	SLIT2	367302	296.881	-1.47373	0.183299	-8.04004	8.98096e-16	5.57575e-14	442.283	430.699	170.476	144.065
ENSG00000145247	OCIAD2	21919	113.632	0.919557	0.287128	3.2026	0.00136191	0.0127054	84.1031	73.1187	134.748	162.56
ENSG00000145284	SCD5	169319	740.307	0.518001	0.113427	4.56681	4.95211e-06	8.81764e-05	601.585	616	886.068	857.575
ENSG00000145391	SETD7	110759	1508.08	0.664654	0.0838456	7.92712	2.24295e-15	1.3223e-13	1181.4	1151.87	1888.51	1810.54
ENSG00000145681	HAPLN1	83809	1077.32	1.89638	0.114734	16.5285	2.28856e-61	1.00346e-58	508.576	403.655	1757.84	1639.22
ENSG00000145687	SSBP2	338777	151.156	-0.925689	0.26076	-3.54996	0.000385287	0.00431098	192.942	203.33	84.7277	123.623
ENSG00000145708	CRHBP	28446	49.7	-2.14093	0.466646	-4.58791	4.47704e-06	8.09503e-05	93.0081	69.1122	14.2914	22.3884
ENSG00000145779	TNFAIP8	130997	112.209	-0.832336	0.297203	-2.80057	0.00510127	0.0374743	168.206	119.193	80.6444	80.7931
ENSG00000145990	GFOD1	129833	53.8703	1.21995	0.412181	2.95974	0.00307894	0.0250148	32.6518	32.052	81.6652	69.1121
ENSG00000146021	KLHL3	118591	199.966	0.70872	0.211139	3.35666	0.000788909	0.0080797	151.386	152.247	247.037	249.193
ENSG00000146067	FAM193B	34754	482.241	-0.619645	0.1413	-4.3853	1.15825e-05	0.000192325	590.701	577.938	358.306	402.019
ENSG00000146122	DAAM2	112507	178.78	-1.42088	0.229425	-6.19321	5.89505e-10	2.00761e-08	263.193	257.418	101.061	93.4474
ENSG00000146197	SCUBE3	38667	2788.06	1.51993	0.0739889	20.5427	8.95323e-94	1.25623e-90	1427.77	1455.36	4359.9	3909.22
ENSG00000146242	TPBG	7623	1257.67	-0.831465	0.268426	-3.09756	0.00195119	0.0171751	1913.59	1307.12	909.547	900.405
ENSG00000146592	CREB5	526572	161.014	-0.809956	0.237163	-3.41518	0.000637393	0.0067041	201.847	208.338	110.248	123.623
ENSG00000146674	IGFBP3	9525	1137.5	2.49647	0.110202	22.6537	1.284e-113	3.00263e-110	327.507	357.58	1812.97	2051.95
ENSG00000146966	DENND2A	155574	496.92	-1.23162	0.155962	-7.89691	2.85898e-15	1.65762e-13	642.152	752.221	262.35	330.96
ENSG00000147027	TMEM47	30225	359.194	0.623734	0.159063	3.9213	8.8074e-05	0.00119629	282.982	282.458	443.034	428.301
ENSG00000147065	MSN	153535	11621.7	0.582914	0.0457773	12.7337	3.84221e-37	7.18801e-35	9199.89	9410.27	14276.1	13600.5
ENSG00000147224	PRPS1	22520	1985.59	1.17508	0.0771896	15.2233	2.47658e-52	8.08114e-50	1252.64	1184.92	2812.35	2692.45
ENSG00000147251	DOCK11	190266	236.459	-0.693513	0.199914	-3.46905	0.000522307	0.0056547	295.845	288.468	197.017	164.506
ENSG00000147394	ZNF185	59039	940.491	1.72809	0.109042	15.8479	1.45382e-56	5.66625e-54	423.484	448.728	1502.64	1387.11
ENSG00000147459	DOCK5	233361	1268.27	0.967571	0.0980485	9.86829	5.71304e-23	5.56664e-21	861.81	854.387	1793.57	1563.3
ENSG00000147650	LRP12	99794	424.653	0.586155	0.149344	3.92487	8.67765e-05	0.0011821	330.476	348.566	532.866	486.705
ENSG00000147669	POLR2K	3419	294.622	0.502274	0.176108	2.85208	0.00434345	0.03285	255.278	232.377	350.14	340.694
ENSG00000148154	UGCG	38604	1233.17	0.547623	0.093713	5.84362	5.1078e-09	1.52809e-07	995.385	1008.64	1397.5	1531.17
ENSG00000148386	LCN9	3101	305.528	-0.631075	0.172081	-3.66731	0.000245118	0.0029171	376.98	365.593	243.975	235.565
ENSG00000148426	PROSER2	48939	27.1177	1.82224	0.60572	3.00838	0.00262645	0.0220405	8.90504	15.0244	38.791	45.7503
ENSG00000148634	HERC4	153441	1421.93	0.65052	0.0868269	7.49215	6.77522e-14	3.52086e-12	1068.6	1144.86	1722.12	1752.14
ENSG00000148677	ANKRD1	9181	492.716	3.39356	0.169558	20.0142	4.14062e-89	4.469e-86	86.082	85.1382	939.15	860.495
ENSG00000148943	LIN7C	12198	288.728	0.626777	0.177021	3.54069	0.00039908	0.00445111	229.552	224.364	359.327	341.667
ENSG00000149090	PAMR1	98479	1382.92	-1.09527	0.0868883	-12.6055	1.97039e-36	3.54442e-34	1871.05	1897.08	874.839	888.724
ENSG00000149294	NCAM1	317162	53.7097	-2.18173	0.442585	-4.92952	8.24336e-07	1.73407e-05	98.9448	77.1252	17.3539	21.415
ENSG00000149451	ADAM33	14282	16.1589	-2.46002	0.813866	-3.02264	0.0025058	0.0211291	30.6729	24.039	4.08326	5.84046
ENSG00000149485	FADS1	29692	961.722	-0.610636	0.103863	-5.87923	4.12172e-09	1.25995e-07	1137.87	1186.93	726.821	795.276
ENSG00000149527	PLCH2	79551	112.908	0.988405	0.282999	3.49261	0.000478324	0.00521879	74.2086	77.1252	157.206	143.091
ENSG00000149571	KIRREL3	580102	336.453	0.869964	0.166987	5.20979	1.89056e-07	4.49601e-06	233.51	242.393	454.263	415.646
ENSG00000149591	TAGLN	5462	3230.51	0.95547	0.0682355	14.0025	1.50391e-44	3.98138e-42	2079.82	2316.76	4283.34	4242.12
ENSG00000149809	TM7SF2	4540	59.6885	-1.36905	0.396306	-3.45453	0.000551244	0.00592228	91.0293	81.1317	29.6037	36.9896
ENSG00000150938	CRIM1	195210	4975.9	0.878089	0.0661854	13.2671	3.59181e-40	7.30387e-38	3457.13	3555.77	6871.11	6019.57
ENSG00000151150	ANK3	707193	149.327	-1.24564	0.250718	-4.96827	6.75511e-07	1.46042e-05	201.847	218.354	82.6861	94.4208
ENSG00000151414	NEK7	165458	1283.11	0.864691	0.0947082	9.13006	6.84638e-20	5.52078e-18	862.799	956.552	1709.87	1603.21
ENSG00000151692	RNF144A	150895	87.523	-1.12295	0.342046	-3.28305	0.00102691	0.0100339	108.839	131.213	42.8743	67.1653
ENSG00000151881	C5orf28	39642	154.331	0.741599	0.2436	3.04433	0.00233203	0.019891	112.797	118.192	207.226	179.108
ENSG00000151883	PARP8	180624	102.892	-1.05372	0.331959	-3.17424	0.0015023	0.0137462	123.681	154.25	47.9783	85.6601
ENSG00000151952	TMEM132D	831942	28.6152	-2.16316	0.595002	-3.63554	0.000277394	0.00324884	45.5146	48.078	9.18734	11.6809
ENSG00000152127	MGAT5	334639	1227.48	0.618206	0.0926154	6.67498	2.47262e-11	9.88412e-10	1006.27	930.51	1495.49	1477.64
ENSG00000152137	HSPB8	42490	92.189	1.15128	0.313512	3.67219	0.000240482	0.00286657	58.3775	56.091	130.664	123.623
ENSG00000152217	SETBP1	388338	172.552	-0.969448	0.229935	-4.21619	2.4847e-05	0.000386077	236.478	220.358	120.456	112.916
ENSG00000152268	SPON1	305733	58.3162	1.29007	0.395304	3.26349	0.00110051	0.0106198	33.6412	34.0553	85.7485	79.8197
ENSG00000152332	UHMK1	32379	1815.88	0.662344	0.0779423	8.49787	1.93105e-17	1.36841e-15	1408.97	1403.28	2281.52	2169.73
ENSG00000152377	SPOCK1	623082	310.227	-1.60565	0.178544	-8.99302	2.40525e-19	1.88537e-17	446.241	487.792	152.102	154.772
ENSG00000152784	PRDM8	20451	957.271	-0.845699	0.113348	-7.46109	8.58091e-14	4.44276e-12	1316.96	1142.85	726.821	642.451
ENSG00000152952	PLOD2	94214	5077.33	0.610948	0.0657193	9.29634	1.45366e-20	1.21407e-18	3849.94	4186.79	5802.32	6470.26
ENSG00000152977	ZIC1	116872	155.636	-1.35938	0.246531	-5.51402	3.50731e-08	9.34069e-07	231.531	216.351	92.8942	81.7665
ENSG00000153094	BCL2L11	49070	95.7771	-1.88654	0.323279	-5.83564	5.3583e-09	1.59285e-07	151.386	150.244	35.7285	45.7503
ENSG00000153246	PLA2R1	130603	278.96	-1.40639	0.198072	-7.10038	1.24415e-12	5.74231e-11	435.357	374.608	172.518	133.357
ENSG00000153404	PLEKHG4B	49713	200.585	-1.26221	0.216432	-5.8319	5.47991e-09	1.61871e-07	295.845	270.439	115.352	120.703
ENSG00000153904	DDAH1	259770	1708.61	0.607701	0.0788603	7.70604	1.29781e-14	7.1131e-13	1332.79	1375.23	2056.94	2069.47
ENSG00000153993	SEMA3D	191303	64.723	-1.09045	0.372863	-2.92455	0.00344958	0.0274382	92.0187	84.1365	41.8534	40.8832
ENSG00000154096	THY1	7606	245.652	-1.74247	0.199788	-8.7216	2.74296e-18	2.02561e-16	378.959	377.613	109.227	116.809
ENSG00000154127	UBASH3B	158799	623.287	1.30946	0.131863	9.93043	3.06933e-23	3.05431e-21	373.022	343.558	945.275	831.293
ENSG00000154134	ROBO3	16085	149.73	-0.897432	0.277598	-3.23285	0.00122562	0.0116509	169.196	220.358	127.602	81.7665
ENSG00000154175	ABI3BP	244360	569.315	1.02764	0.133143	7.71831	1.17881e-14	6.51176e-13	382.917	366.595	722.737	805.01
ENSG00000154319	FAM167A	53253	216.649	1.17609	0.208937	5.62892	1.81338e-08	4.9405e-07	131.597	134.218	318.494	282.289
ENSG00000154358	OBSCN	170747	244.923	-1.37226	0.196079	-6.99854	2.58647e-12	1.15209e-10	360.159	346.562	134.748	138.224
ENSG00000154447	SH3RF1	176850	597.054	0.702466	0.131516	5.3413	9.22804e-08	2.32727e-06	459.104	449.73	792.153	687.228
ENSG00000154654	NCAM2	545018	64.6778	-1.01546	0.376937	-2.69397	0.00706068	0.0486345	95.9765	77.1252	40.8326	44.7769
ENSG00000154678	PDE1C	548149	327.019	1.52346	0.174232	8.74382	2.25351e-18	1.68186e-16	160.291	177.288	503.262	467.237
ENSG00000154734	ADAMTS1	9663	1304.47	1.5382	0.0987827	15.5716	1.13613e-54	4.08746e-52	634.236	702.14	2044.69	1836.83
ENSG00000154813	DPH3	6995	403.236	0.512203	0.154662	3.31175	0.000927143	0.00925351	355.212	309.502	484.887	463.343
ENSG00000155011	DKK2	362005	98.5348	-1.18204	0.31117	-3.79871	0.000145454	0.00184527	153.364	120.195	60.2281	60.3514
ENSG00000155090	KLF10	7124	335.195	-0.534316	0.183173	-2.917	0.00353419	0.0279213	340.37	452.735	285.828	261.847
ENSG00000155366	RHOC	6329	1265.85	0.531781	0.0939989	5.65731	1.53764e-08	4.21379e-07	1041.89	1028.67	1416.89	1575.95
ENSG00000155893	ACPL2	66181	102.532	-1.05769	0.31831	-3.32283	0.000891082	0.00896899	124.67	152.247	80.6444	52.5642
ENSG00000155980	KIF5A	36635	280.364	-0.595352	0.184621	-3.22472	0.00126095	0.0119141	336.412	338.549	203.142	243.353
ENSG00000156103	MMP16	296018	1536.93	0.695735	0.0890913	7.80924	5.7536e-15	3.22915e-13	1170.52	1175.91	2015.09	1786.21
ENSG00000156110	ADK	558102	502.632	0.817489	0.137962	5.92545	3.11448e-09	9.77612e-08	359.17	368.598	666.593	616.169
ENSG00000156463	SH3RF2	145213	130.782	0.903275	0.272752	3.31171	0.000927263	0.00925351	90.0398	92.1496	193.955	146.985
ENSG00000156535	CD109	132533	676.604	-0.615444	0.11831	-5.20198	1.97173e-07	4.6732e-06	816.295	821.333	523.678	545.11
ENSG00000156587	UBE2L6	16629	260.254	-1.72633	0.204931	-8.42397	3.63931e-17	2.46682e-15	378.959	420.683	104.123	137.251
ENSG00000156804	FBXO32	43318	122.751	-1.428	0.299323	-4.77077	1.83519e-06	3.58629e-05	201.847	156.254	53.0824	79.8197
ENSG00000157111	TMEM171	11526	68.7522	-1.34009	0.367692	-3.64461	0.000267797	0.00315487	99.9343	97.1577	42.8743	35.0428
ENSG00000157168	NRG1	1125647	189.882	1.11564	0.225544	4.94642	7.55892e-07	1.61676e-05	131.597	108.176	271.537	248.22
ENSG00000157399	ARSE	33588	60.8909	-1.18543	0.404538	-2.93032	0.0033861	0.0270714	81.1348	88.1431	27.562	46.7237
ENSG00000157426	AASDH	49211	112.435	-0.812192	0.285347	-2.84633	0.00442269	0.033327	152.375	134.218	75.5404	87.6069
ENSG00000157510	AFAP1L1	69932	124.767	0.910673	0.271843	3.35	0.000808114	0.0082403	78.1664	95.1544	160.268	165.48
ENSG00000157514	TSC22D3	64122	168.022	0.791853	0.248467	3.18696	0.00143777	0.0132807	114.776	131.213	246.017	180.081
ENSG00000157557	ETS2	19649	515.128	-0.74302	0.144815	-5.13081	2.88505e-07	6.70201e-06	647.099	643.044	344.015	426.354
ENSG00000157657	ZNF618	180310	726.925	-0.521054	0.117157	-4.44748	8.68817e-06	0.000147049	846.968	866.406	627.802	566.525
ENSG00000157796	WDR19	103407	228.06	-0.659665	0.222105	-2.97006	0.00297737	0.0243731	250.33	308.501	148.018	205.39
ENSG00000158008	EXTL1	16581	214.049	1.35318	0.212059	6.38116	1.75747e-10	6.29059e-09	128.628	112.182	318.494	296.89
ENSG00000158089	GALNT14	244736	28.1549	-1.88043	0.614404	-3.06057	0.00220913	0.0190279	52.4408	36.0585	16.333	7.78728
ENSG00000158125	XDH	80395	133.094	0.743658	0.263159	2.82589	0.00471502	0.0351149	106.86	92.1496	177.622	155.746
ENSG00000158270	COLEC12	181362	1092.7	-3.62567	0.272992	-13.2812	2.97436e-40	6.13723e-38	1960.1	2083.38	131.685	195.656
ENSG00000158710	TAGLN2	7626	7460.91	0.55022	0.0510194	10.7845	4.07354e-27	4.80302e-25	6004.96	6105.91	8597.31	9135.46
ENSG00000159023	EPB41	232951	122.178	-0.878237	0.271705	-3.23232	0.0012279	0.0116646	158.312	158.257	80.6444	91.5006
ENSG00000159063	ALG8	38725	327.482	0.663542	0.173747	3.81902	0.000133981	0.00171836	228.563	278.452	395.056	407.859
ENSG00000159164	SV2A	14565	541.056	-0.800417	0.131352	-6.09369	1.10336e-09	3.65986e-08	686.677	688.117	398.118	391.311
ENSG00000159167	STC1	12893	3247.22	1.23084	0.0711696	17.2945	5.1733e-67	2.79179e-64	1846.31	2034.3	4738.63	4369.64
ENSG00000159176	CSRP1	25927	829.088	-0.645271	0.110689	-5.82961	5.55587e-09	1.63426e-07	986.48	1036.68	618.614	674.573
ENSG00000159200	RCAN1	102002	957.874	0.852426	0.101893	8.36592	5.96459e-17	3.9476e-15	698.551	667.083	1241.31	1224.55
ENSG00000159348	CYB5R1	5412	412.741	0.582878	0.149589	3.89652	9.75859e-05	0.00130901	339.381	321.522	505.304	484.758
ENSG00000159363	ATP13A2	25971	586.458	0.678934	0.127517	5.32425	1.01372e-07	2.52189e-06	459.104	442.719	743.154	700.856
ENSG00000159399	HK2	59379	1243.7	0.548078	0.0948022	5.78128	7.41343e-09	2.14913e-07	951.849	1068.73	1486.31	1467.9
ENSG00000159674	SPON2	42031	231.646	-3.23714	0.244089	-13.2621	3.83922e-40	7.69544e-38	388.853	448.728	51.0408	37.963
ENSG00000160094	ZNF362	44175	237.308	-0.74078	0.206193	-3.59265	0.000327331	0.00374615	330.476	263.428	168.435	186.895
ENSG00000160199	PKNOX1	59072	298.143	0.530319	0.174769	3.03441	0.00241009	0.0204697	233.51	254.413	354.223	350.428
ENSG00000160200	CBS	23753	325.779	-0.816435	0.168545	-4.84401	1.27245e-06	2.58375e-05	415.568	415.675	225.6	246.273
ENSG00000160214	RRP1	15781	280.256	0.516783	0.187039	2.76297	0.00572781	0.0411869	205.805	255.415	331.765	328.039
ENSG00000160712	IL6R	64258	85.1344	1.00012	0.325705	3.07062	0.00213613	0.0186046	53.4302	60.0975	109.227	117.783
ENSG00000160818	GPATCH4	7010	313.193	0.514566	0.172105	2.98984	0.00279123	0.0231619	244.394	271.441	378.723	358.215
ENSG00000161326	DUSP14	23667	355.761	0.660596	0.164459	4.01679	5.89955e-05	0.000838668	275.067	276.449	405.264	466.264
ENSG00000161381	PLXDC1	91092	91.0816	-1.29147	0.324974	-3.97408	7.06528e-05	0.000988364	145.449	113.184	54.1032	51.5908
ENSG00000161544	CYGB	23820	105.817	-1.64333	0.300449	-5.46957	4.51117e-08	1.1787e-06	153.364	167.271	51.0408	51.5908
ENSG00000161682	FAM171A2	10661	335.306	-0.536087	0.178164	-3.00894	0.00262159	0.0220129	442.283	351.571	258.266	289.103
ENSG00000161835	GRASP	8950	41.9503	-2.15583	0.538194	-4.00568	6.18385e-05	0.000875536	91.0293	46.0748	11.229	19.4682
ENSG00000162407	PPAP2B	150556	1046.56	-0.67928	0.0988434	-6.87229	6.31784e-12	2.68623e-10	1303.1	1274.07	775.82	833.239
ENSG00000162413	KLHL21	23884	1037.68	0.559848	0.0987339	5.67027	1.42572e-08	3.93011e-07	827.179	850.38	1272.96	1200.22
ENSG00000162496	DHRS3	49799	48.569	-2.57369	0.475884	-5.40824	6.3646e-08	1.63257e-06	78.1664	88.1431	15.3122	12.6543
ENSG00000162522	KIAA1522	33086	304.537	-1.25202	0.17933	-6.98166	2.91715e-12	1.29527e-10	431.399	426.693	165.372	194.682
ENSG00000162542	TMCO4	117733	114.917	-0.836538	0.287199	-2.91275	0.00358258	0.0282083	139.512	155.252	71.4571	93.4474
ENSG00000162591	MEGF6	121576	73.7678	-1.19094	0.355348	-3.35148	0.000803803	0.00820636	96.9659	108.176	50.02	39.9098
ENSG00000162618	ELTD1	116955	306.261	0.885867	0.174245	5.08404	3.69494e-07	8.44359e-06	208.774	221.359	411.389	383.524
ENSG00000162645	GBP2	44325	9.964	-3.6192	1.19331	-3.03291	0.00242209	0.0205468	17.8101	19.0309	2.04163	0.97341
ENSG00000162692	VCAM1	19304	13.6781	-4.12395	1.13063	-3.64749	0.000264817	0.00312765	23.7468	28.0455	0	2.92023
ENSG00000162734	PEA15	10040	2699.69	0.735152	0.0658181	11.1694	5.75416e-29	7.68921e-27	2030.35	2022.28	3404.42	3341.72
ENSG00000162738	VANGL2	28093	259.616	-1.09884	0.192574	-5.70607	1.15616e-08	3.2315e-07	334.434	373.606	156.185	174.24
ENSG00000162745	OLFML2B	40663	209.29	-2.18026	0.223777	-9.74298	1.97671e-22	1.88675e-20	340.37	345.561	70.4363	80.7931
ENSG00000162804	SNED1	96729	1222.41	-1.58254	0.104032	-15.2121	2.93947e-52	9.37356e-50	1861.15	1803.93	670.676	553.871
ENSG00000162849	KIF26B	554447	102.052	-1.05763	0.296978	-3.5613	0.000369028	0.00414558	137.533	138.224	64.3114	68.1387
ENSG00000162878	PKDCC	10509	175.956	-1.25027	0.234093	-5.34093	9.24686e-08	2.32727e-06	269.13	226.367	105.144	103.182
ENSG00000162981	FAM84A	18124	42.3299	-1.89133	0.484253	-3.90567	9.39658e-05	0.00126408	72.2297	61.0992	20.4163	15.5746
ENSG00000162998	FRZB	33889	72.1707	-1.70687	0.364171	-4.68701	2.77224e-06	5.23516e-05	108.839	112.182	31.6453	36.0162
ENSG00000163017	ACTG2	27552	3612.74	-0.914157	0.0726355	-12.5855	2.53578e-36	4.50373e-34	4590.05	4851.87	2323.38	2685.64
ENSG00000163132	MSX1	4271	1041.49	-1.63619	0.122136	-13.3965	6.33751e-41	1.32719e-38	1678.1	1474.39	443.034	570.419
ENSG00000163359	COL6A3	90373	4776.59	-1.83502	0.056303	-32.5918	5.35734e-233	2.50563e-229	7368.42	7555.26	2073.28	2109.38
ENSG00000163453	IGFBP7	79613	974.371	1.24723	0.111413	11.1946	4.3346e-29	5.96262e-27	626.321	528.858	1325.02	1417.29
ENSG00000163482	STK36	30691	393.86	-0.518252	0.152064	-3.40812	0.000654124	0.00685438	472.956	454.738	323.599	324.146
ENSG00000163531	NFASC	194172	23.6866	2.66032	0.683057	3.89473	9.83082e-05	0.00131744	6.92614	6.00975	42.8743	38.9364
ENSG00000163661	PTX3	6840	1492.64	-1.36115	0.105105	-12.9504	2.33583e-38	4.55196e-36	2164.91	2133.46	730.904	941.288
ENSG00000163702	IL17RC	16557	227.082	-0.763633	0.203647	-3.74979	0.000176986	0.00218599	264.183	307.499	164.351	172.294
ENSG00000163739	CXCL1	1850	40.0892	-2.44115	0.514658	-4.74324	2.10327e-06	4.05928e-05	66.293	69.1122	13.2706	11.6809
ENSG00000163840	DTX3L	10966	201.443	-1.38009	0.225179	-6.12886	8.85114e-10	2.97819e-08	296.835	285.463	95.9567	127.517
ENSG00000163879	DNALI1	9939	96.0542	-1.18453	0.312156	-3.79468	0.000147834	0.00187208	125.66	141.229	53.0824	64.2451
ENSG00000164023	SGMS2	90485	293.265	0.739886	0.188412	3.92695	8.60289e-05	0.00117623	195.911	243.395	394.035	339.72
ENSG00000164086	DUSP7	7632	681.38	-0.537707	0.122976	-4.37247	1.22851e-05	0.000202578	819.263	794.289	594.115	517.854
ENSG00000164099	PRSS12	72966	465.562	-0.928655	0.144754	-6.41541	1.4044e-10	5.03968e-09	588.722	632.026	335.848	305.651
ENSG00000164104	HMGB2	3431	543.198	-0.539924	0.131281	-4.11274	3.90998e-05	0.000578092	637.205	650.055	455.284	430.247
ENSG00000164125	FAM198B	48845	19.9074	-2.23794	0.716052	-3.12539	0.0017757	0.0158794	31.6623	34.0553	6.12489	7.78728
ENSG00000164161	HHIP	99251	255.508	2.69802	0.225929	11.9419	7.15907e-33	1.18175e-30	62.3352	74.1203	498.158	387.417
ENSG00000164182	NDUFAF2	207898	208.439	0.652157	0.223319	2.9203	0.00349698	0.027715	187.006	137.223	239.892	269.635
ENSG00000164187	LMBRD2	53550	207.682	0.729529	0.208257	3.50302	0.00046002	0.00504655	162.27	150.244	259.287	258.927
ENSG00000164220	F2RL2	7953	2315.9	0.670276	0.0695561	9.63649	5.60722e-22	5.21026e-20	1796.84	1777.89	2856.24	2832.62
ENSG00000164251	F2RL1	16383	105.015	-1.48547	0.298924	-4.96939	6.71652e-07	1.45431e-05	159.301	150.244	53.0824	57.4312
ENSG00000164283	ESM1	44808	40.0426	2.81545	0.551079	5.10899	3.23892e-07	7.46228e-06	9.89448	10.0163	85.7485	54.511
ENSG00000164305	CASP3	21814	1008.5	0.697183	0.0995728	7.00174	2.52808e-12	1.12966e-10	787.601	751.219	1264.79	1230.39
ENSG00000164307	ERAP1	47283	326.211	-0.59658	0.171407	-3.4805	0.000500486	0.00543944	381.927	403.655	239.892	279.369
ENSG00000164308	ERAP2	43778	29.874	-1.85641	0.57735	-3.2154	0.00130262	0.0122582	39.5779	54.0878	11.229	14.6012
ENSG00000164330	EBF1	403842	119.868	-2.15792	0.311967	-6.91714	4.60854e-12	1.98962e-10	159.301	232.377	45.9367	41.8566
ENSG00000164465	DCBLD1	116042	657.159	0.791198	0.123076	6.42854	1.28839e-10	4.65912e-09	488.788	473.769	871.776	794.303
ENSG00000164535	DAGLB	75065	315.966	0.636978	0.175493	3.62966	0.000283794	0.00330999	265.172	229.372	405.264	364.056
ENSG00000164619	BMPER	250962	45.1765	2.01379	0.473361	4.25424	2.09762e-05	0.000331065	15.8312	20.0325	79.6236	65.2185
ENSG00000164674	SYTL3	114863	78.1432	1.90923	0.361265	5.28485	1.2581e-07	3.10782e-06	33.6412	32.052	138.831	108.049
ENSG00000164713	BRI3	55472	315.364	0.743387	0.176554	4.21053	2.54776e-05	0.000395001	238.457	233.379	360.348	429.274
ENSG00000164983	TMEM65	60703	290.714	-0.653294	0.179404	-3.64146	0.000271092	0.00318301	340.37	370.601	214.371	237.512
ENSG00000165029	ABCA1	147236	461.49	-0.624798	0.14827	-4.21391	2.50983e-05	0.000389551	554.091	565.918	330.744	395.205
ENSG00000165072	MAMDC2	183390	614.065	1.11592	0.125132	8.91795	4.75014e-19	3.68227e-17	384.895	390.634	830.944	849.787
ENSG00000165424	ZCCHC24	63303	924.415	-0.739182	0.107788	-6.85773	6.99617e-12	2.95673e-10	1101.26	1210.97	718.654	666.786
ENSG00000165495	PKNOX2	268703	311.939	-1.08434	0.177746	-6.10052	1.05726e-09	3.51528e-08	454.157	393.639	207.226	192.735
ENSG00000165655	ZNF503	4077	48.7902	-2.35258	0.469826	-5.00734	5.51871e-07	1.22327e-05	90.0398	73.1187	18.3747	13.6277
ENSG00000165732	DDX21	28946	1342.47	0.607756	0.0874135	6.95266	3.58453e-12	1.57663e-10	1043.87	1083.76	1631.26	1610.99
ENSG00000165757	KIAA1462	102695	212.477	0.897298	0.219008	4.09709	4.18368e-05	0.000613456	129.618	167.271	296.037	256.98
ENSG00000165801	ARHGEF40	19971	1591.42	-0.591348	0.0891564	-6.6327	3.29597e-11	1.3053e-09	2027.38	1798.92	1231.1	1308.26
ENSG00000165806	CASP7	51721	218.073	-0.614378	0.20256	-3.03307	0.00242082	0.0205468	259.235	268.436	168.435	176.187
ENSG00000165821	SALL2	16119	299.491	-0.872275	0.179936	-4.84771	1.24897e-06	2.54344e-05	360.159	414.673	203.142	219.991
ENSG00000165891	E2F7	44334	433.523	1.04086	0.158506	6.56671	5.14377e-11	1.99371e-09	315.634	251.408	606.364	560.684
ENSG00000165959	CLMN	137967	94.8888	-1.27859	0.313876	-4.07354	4.63037e-05	0.00067395	140.502	128.208	60.2281	50.6173
ENSG00000166106	ADAMTS15	27664	144.805	-1.60698	0.266436	-6.03137	1.62572e-09	5.34203e-08	203.826	232.377	61.2489	81.7665
ENSG00000166145	SPINT1	14190	39.401	-3.35362	0.606116	-5.53296	3.14872e-08	8.44737e-07	63.3247	80.13	11.229	2.92023
ENSG00000166341	DCHS1	34530	1169.1	-2.41656	0.102507	-23.5746	7.02221e-123	1.97057e-119	2025.4	1913.1	378.723	359.188
ENSG00000166342	NETO1	125833	173.584	-1.01593	0.237176	-4.28345	1.84016e-05	0.000293735	249.341	215.35	103.102	126.543
ENSG00000166396	SERPINB7	52436	712.087	1.14672	0.124966	9.17627	4.46267e-20	3.6194e-18	411.611	474.771	934.046	1027.92
ENSG00000166401	SERPINB8	35120	211.689	0.686311	0.212921	3.2233	0.00126721	0.0119652	170.185	154.25	284.808	237.512
ENSG00000166411	IDH3A	40452	212.936	0.799689	0.212246	3.76774	0.00016473	0.00205269	143.47	167.271	288.891	252.113
ENSG00000166444	ST5	217601	316.014	-0.599336	0.172086	-3.48278	0.000496244	0.0054017	378.959	382.621	234.788	267.688
ENSG00000166448	TMEM130	24284	61.5679	-1.47874	0.401005	-3.68759	0.000226386	0.00271026	93.0081	88.1431	39.8118	25.3087
ENSG00000166482	MFAP4	3799	367.522	-1.08393	0.173535	-6.24618	4.20626e-10	1.45365e-08	529.355	469.762	206.205	264.768
ENSG00000166483	WEE1	19777	335.598	-0.709838	0.170511	-4.16301	3.14081e-05	0.000479008	415.568	417.678	231.725	277.422
ENSG00000166741	NNMT	55499	98.7799	-1.12325	0.309135	-3.63354	0.00027956	0.00327148	126.649	144.234	55.124	69.1121
ENSG00000166831	RBPMS2	35696	56.0416	-1.55418	0.415447	-3.74098	0.000183306	0.00225611	90.0398	77.1252	32.6661	24.3353
ENSG00000166924	NYAP1	10873	128.898	-1.37577	0.270014	-5.09517	3.48427e-07	8.00127e-06	195.911	176.286	69.4155	73.9792
ENSG00000166949	SMAD3	131433	1618.6	-0.849463	0.0830156	-10.2326	1.41702e-24	1.50623e-22	2072.89	2090.39	1199.46	1111.63
ENSG00000167083	GNGT2	7784	41.424	1.65825	0.487617	3.40072	0.000672083	0.00702682	15.8312	24.039	68.3946	57.4312
ENSG00000167157	PRRX2	56956	12.1843	-2.84435	0.973278	-2.92244	0.00347299	0.0275775	21.7679	21.0341	2.04163	3.89364
ENSG00000167371	PRRT2	4025	328.551	-1.67771	0.174424	-9.61863	6.67156e-22	6.11821e-20	522.429	478.777	158.226	154.772
ENSG00000167535	CACNB3	15148	429.134	-0.520345	0.147933	-3.51744	0.000435725	0.00480633	518.471	492.8	367.494	337.773
ENSG00000167617	CDC42EP5	8202	190.847	-0.815401	0.224995	-3.62408	0.000289988	0.00337102	256.267	230.374	153.122	123.623
ENSG00000167680	SEMA6B	17221	255.02	-1.45281	0.201637	-7.2051	5.80009e-13	2.78702e-11	411.611	335.545	133.727	139.198
ENSG00000167702	KIFC2	8160	285.453	-0.585644	0.198926	-2.94403	0.00323965	0.0260789	391.822	293.476	209.267	247.246
ENSG00000167703	SLC43A2	59620	149.699	0.887543	0.245531	3.61479	0.000300589	0.00347411	99.9343	110.179	194.976	193.709
ENSG00000167771	RCOR2	5624	38.0915	-1.80702	0.503058	-3.59206	0.00032807	0.00375155	55.4091	63.1024	16.333	17.5214
ENSG00000167772	ANGPTL4	11085	405.073	2.66961	0.173874	15.3536	3.34855e-53	1.14594e-50	97.9554	122.198	678.842	721.297
ENSG00000167778	SPRYD3	14817	680.115	0.600325	0.118228	5.07767	3.82096e-07	8.68912e-06	527.376	553.899	816.652	822.532
ENSG00000167779	IGFBP6	4910	555.286	-0.937697	0.13134	-7.13944	9.3709e-13	4.38277e-11	728.234	731.187	367.494	394.231
ENSG00000167994	RAB3IL1	22969	51.7245	-1.33864	0.426507	-3.13862	0.00169743	0.0152671	74.2086	74.1203	24.4996	34.0694
ENSG00000167995	BEST1	15695	14.9301	-2.69801	0.862077	-3.12967	0.00175006	0.0156701	27.7046	24.039	4.08326	3.89364
ENSG00000168016	TRANK1	118238	50.4923	-1.15432	0.428569	-2.69343	0.00707219	0.0486898	66.293	73.1187	26.5412	36.0162
ENSG00000168056	LTBP3	20126	3744.97	-0.595576	0.0638054	-9.33426	1.01704e-20	8.75465e-19	4690.97	4323.02	3035.91	2929.97
ENSG00000168077	SCARA3	42909	580.934	-0.597449	0.129954	-4.59738	4.27828e-06	7.7858e-05	662.93	736.195	458.346	466.264
ENSG00000168140	VASN	11681	747.646	-0.549881	0.112582	-4.88426	1.0382e-06	2.1517e-05	897.43	879.427	605.344	608.382
ENSG00000168209	DDIT4	2117	268.578	-0.861405	0.206322	-4.17504	2.9793e-05	0.000455862	321.571	371.603	158.226	222.911
ENSG00000168386	FILIP1L	284373	759.541	-0.607502	0.114447	-5.30814	1.1075e-07	2.74547e-06	956.797	877.424	604.323	599.621
ENSG00000168389	MFSD2A	14837	80.1044	1.19253	0.338509	3.52289	0.000426873	0.00472354	50.4619	47.0764	104.123	118.756
ENSG00000168398	BDKRB2	39651	68.5138	-2.39155	0.403268	-5.93043	3.02138e-09	9.5265e-08	96.9659	133.216	22.4579	21.415
ENSG00000168542	COL3A1	38427	2747.89	-3.746	0.0879533	-42.5908	0	0	5080.82	5147.35	424.659	338.747
ENSG00000168685	IL7R	26909	77.6076	1.51049	0.35255	4.28448	1.83171e-05	0.000292719	41.5568	39.0634	127.602	102.208
ENSG00000168779	SHOX2	9345	150.755	-1.08782	0.251046	-4.33314	1.46997e-05	0.000239271	200.858	209.34	85.7485	107.075
ENSG00000168887	C2orf68	5413	195.603	-0.719255	0.224667	-3.20143	0.00136747	0.0127311	259.235	227.369	165.372	130.437
ENSG00000168916	ZNF608	111893	299.661	-1.14083	0.180779	-6.31062	2.77923e-10	9.77327e-09	384.895	439.714	193.955	180.081
ENSG00000168924	LETM1	44769	806.288	0.569092	0.114685	4.96221	6.9695e-07	1.50214e-05	621.374	677.099	1012.65	914.032
ENSG00000169019	COMMD8	12852	212.568	0.568391	0.205867	2.76096	0.00576313	0.0414022	167.217	175.284	243.975	263.794
ENSG00000169071	ROR2	387072	84.3492	-1.07694	0.327741	-3.28595	0.00101639	0.0099682	117.744	111.18	51.0408	57.4312
ENSG00000169126	ARMC4	223863	98.4754	0.997351	0.304126	3.2794	0.00104026	0.010129	62.3352	69.1122	138.831	123.623
ENSG00000169169	CPT1C	22834	549.478	-0.658359	0.134606	-4.89099	1.00329e-06	2.0917e-05	633.247	712.156	435.888	416.62
ENSG00000169184	MN1	53222	532.112	-1.59829	0.144167	-11.0864	1.46069e-28	1.93348e-26	843.01	757.229	243.975	284.236
ENSG00000169213	RAB3B	82809	3157.6	1.18341	0.0714024	16.5738	1.07776e-61	4.8781e-59	1904.69	1956.17	4634.5	4135.05
ENSG00000169247	SH3TC2	139525	49.3601	1.60686	0.437326	3.67429	0.000238509	0.00284568	22.7573	26.0423	77.582	71.059
ENSG00000169252	ADRB2	2041	98.8683	2.66626	0.353514	7.54218	4.62197e-14	2.438e-12	19.789	34.0553	187.83	153.799
ENSG00000169429	IL8	3211	39.1323	-1.39599	0.520138	-2.68389	0.00727719	0.0499018	68.2719	45.0732	28.5828	14.6012
ENSG00000169490	TM2D2	8017	698.14	0.529351	0.117606	4.50104	6.76209e-06	0.000117279	554.091	588.956	808.486	841.027
ENSG00000169515	CCDC8	3213	329.316	-0.965409	0.168928	-5.71491	1.09763e-08	3.07403e-07	422.494	448.728	214.371	231.672
ENSG00000169744	LDB2	397269	295.879	-1.57194	0.184494	-8.52026	1.59202e-17	1.13968e-15	471.967	413.671	146.997	150.879
ENSG00000169851	PCDH7	426386	97.8819	1.25771	0.305902	4.11147	3.9315e-05	0.000580661	60.3564	55.0894	138.831	137.251
ENSG00000169871	TRIM56	6298	293.762	-0.662166	0.179635	-3.68618	0.000227642	0.00272298	344.328	375.61	241.933	213.177
ENSG00000169908	TM4SF1	8844	1055.61	0.719848	0.109381	6.58113	4.66892e-11	1.81971e-09	788.59	806.309	1432.2	1195.35
ENSG00000169926	KLF13	108811	493.839	-0.532089	0.138553	-3.84033	0.000122871	0.00160223	568.933	598.972	387.91	419.54
ENSG00000170004	CHD3	27955	4063.46	-0.533663	0.0585542	-9.11399	7.94054e-20	6.36649e-18	4927.45	4685.6	3315.61	3325.17
ENSG00000170017	ALCAM	209992	4916.81	0.64976	0.0561342	11.5751	5.51021e-31	8.49602e-29	3816.3	3839.23	6180.02	5831.7
ENSG00000170234	PWWP2A	57623	277.971	0.514591	0.181959	2.82806	0.00468313	0.0349326	241.425	216.351	334.828	319.279
ENSG00000170271	FAXDC2	40762	149.468	-0.823954	0.25125	-3.27942	0.00104023	0.010129	201.847	180.293	96.9775	118.756
ENSG00000170365	SMAD1	76886	82.4884	-1.06215	0.334448	-3.17582	0.00149413	0.0136931	106.86	116.189	59.2073	47.6971
ENSG00000170370	EMX2	7102	21.9234	-2.95527	0.745725	-3.96294	7.40316e-05	0.00103254	40.5674	37.0601	7.14571	2.92023
ENSG00000170385	SLC30A1	7175	445.673	0.697089	0.147456	4.72743	2.27379e-06	4.36508e-05	333.444	346.562	582.886	519.801
ENSG00000170421	KRT8	52762	3301.02	0.713459	0.0623735	11.4385	2.68502e-30	3.92432e-28	2450.86	2551.14	4152.68	4049.39
ENSG00000170515	PA2G4	9589	717.718	0.539869	0.11798	4.57594	4.74088e-06	8.51719e-05	575.859	593.964	891.172	809.877
ENSG00000170558	CDH2	226481	1745.84	0.754029	0.0782942	9.63071	5.93159e-22	5.4754e-20	1289.25	1310.13	2216.19	2167.79
ENSG00000170581	STAT2	18559	1059.28	-0.69344	0.0970289	-7.14674	8.88651e-13	4.17012e-11	1321.9	1296.1	824.819	794.303
ENSG00000170779	CDCA4	11576	412.494	0.580214	0.153906	3.76991	0.000163304	0.00203673	311.676	349.567	518.574	470.157
ENSG00000170801	HTRA3	37347	114.415	-2.52807	0.313884	-8.05417	8.002e-16	4.99005e-14	202.837	187.304	28.5828	38.9364
ENSG00000170893	TRH	3634	268.547	1.22021	0.186554	6.54078	6.1197e-11	2.34605e-09	156.333	166.27	379.743	371.843
ENSG00000170955	PRKCDBP	1702	625.631	-0.519735	0.12213	-4.2556	2.08488e-05	0.000329645	743.076	731.187	510.408	517.854
ENSG00000170961	HAS2	29275	559.779	0.765391	0.130254	5.87614	4.19941e-09	1.27813e-07	401.716	427.694	696.196	713.51
ENSG00000170989	S1PR1	4631	80.6086	1.37769	0.34614	3.98017	6.88671e-05	0.00096531	47.4935	42.0683	130.664	102.208
ENSG00000171223	JUNB	1815	400.181	-1.0471	0.156804	-6.67776	2.42622e-11	9.78226e-10	572.891	505.821	257.246	264.768
ENSG00000171246	NPTX1	10696	1858.88	-2.24405	0.229013	-9.7988	1.13929e-22	1.10244e-20	3230.55	2908.72	747.237	549.003
ENSG00000171282	RP11-1055B8.7	59818	838.855	-0.720621	0.110055	-6.54783	5.83809e-11	2.25039e-09	1084.44	1003.63	649.239	618.116
ENSG00000171298	GAA	18324	511.871	-0.907411	0.14603	-6.21389	5.16892e-10	1.77323e-08	682.719	653.06	317.474	394.231
ENSG00000171303	KCNK3	40670	235.163	0.539592	0.196339	2.74827	0.00599106	0.0426703	182.059	201.327	282.766	274.502
ENSG00000171310	CHST11	306720	389.749	0.678695	0.160655	4.22456	2.39408e-05	0.000373238	296.835	302.491	521.637	438.035
ENSG00000171345	KRT19	4692	1011.32	0.835228	0.112477	7.4258	1.12104e-13	5.74063e-12	699.54	753.222	1411.79	1180.75
ENSG00000171346	KRT15	8787	33.8625	1.70184	0.528582	3.21964	0.00128354	0.0120949	16.8206	15.0244	51.0408	52.5642
ENSG00000171408	PDE7B	343879	92.0723	-0.97631	0.35766	-2.72971	0.00633893	0.0447167	90.0398	154.25	50.02	73.9792
ENSG00000171587	DSCAM	836140	30.6565	2.85266	0.632231	4.51205	6.42044e-06	0.00011163	10.8839	4.0065	56.1449	51.5908
ENSG00000171617	ENC1	14016	2227.34	1.13728	0.071341	15.9415	3.2634e-57	1.30825e-54	1387.21	1397.27	3064.49	3060.4
ENSG00000171703	TCEA2	22512	400.234	-0.557124	0.158252	-3.52049	0.000430747	0.00475944	453.167	499.811	349.119	298.837
ENSG00000171724	VAT1L	191578	771.24	-1.12156	0.113071	-9.9191	3.43829e-23	3.39737e-21	1039.91	1073.74	478.762	492.546
ENSG00000171793	CTPS1	33229	639.246	0.690036	0.121969	5.65749	1.53605e-08	4.21379e-07	502.64	475.772	790.111	788.462
ENSG00000171798	KNDC1	65966	73.2875	-1.35838	0.381132	-3.56407	0.000365146	0.00411185	106.86	104.169	28.5828	53.5376
ENSG00000171867	PRNP	15355	2226.27	0.599072	0.0705931	8.48627	2.13379e-17	1.50448e-15	1758.25	1782.89	2692.91	2671.04
ENSG00000171877	FRMD5	324489	126.041	-0.766435	0.282972	-2.70852	0.00675837	0.0469206	151.386	166.27	75.5404	110.969
ENSG00000171951	SCG2	5564	376.071	-1.23208	0.174613	-7.05607	1.71282e-12	7.8028e-11	510.555	544.884	190.893	257.954
ENSG00000172020	GAP43	98167	47.7272	-2.06885	0.467364	-4.42664	9.57107e-06	0.000160636	83.1137	71.1154	14.2914	22.3884
ENSG00000172115	CYCS	5271	1176.51	0.713161	0.0921044	7.74296	9.7128e-15	5.40795e-13	886.546	896.455	1464.87	1458.17
ENSG00000172123	SLFN12	22224	150.662	0.891517	0.244257	3.64992	0.000262324	0.00310605	101.913	109.177	193.955	197.602
ENSG00000172164	SNTB1	277529	94.6917	-1.56151	0.321435	-4.85793	1.18619e-06	2.41911e-05	130.607	152.247	53.0824	42.8301
ENSG00000172260	NEGR1	886795	217.856	0.932548	0.204191	4.56703	4.94677e-06	8.81764e-05	153.364	146.237	281.745	290.076
ENSG00000172346	CSDC2	16979	25.1598	-1.67571	0.618429	-2.70962	0.006736	0.0468814	41.5568	35.0569	14.2914	9.7341
ENSG00000172379	ARNT2	193587	257.95	-1.13767	0.19629	-5.79589	6.79594e-09	1.9783e-07	378.959	330.536	149.039	173.267
ENSG00000172716	SLFN11	23397	390.027	-0.894405	0.154995	-5.77053	7.90225e-09	2.27206e-07	500.661	513.834	262.35	283.262
ENSG00000172819	RARG	22411	439.323	-0.694072	0.14745	-4.70718	2.51168e-06	4.78822e-05	560.028	525.853	351.161	320.252
ENSG00000172830	SSH3	9160	174.452	-0.672258	0.236377	-2.84401	0.00445501	0.0334985	241.425	187.304	134.748	134.331
ENSG00000172935	MRGPRF	9015	189.555	-0.974061	0.224337	-4.34195	1.41224e-05	0.000230409	269.13	233.379	119.435	136.277
ENSG00000172986	GXYLT2	110066	176.815	-1.35899	0.231298	-5.87548	4.21629e-09	1.28049e-07	241.425	267.434	101.061	97.341
ENSG00000173068	BNC2	461341	1022.3	-1.21626	0.110506	-11.0063	3.56503e-28	4.50639e-26	1410.95	1448.35	555.324	674.573
ENSG00000173166	RAPH1	141066	188.934	0.784419	0.251965	3.1132	0.00185067	0.0164347	162.27	115.187	279.703	198.576
ENSG00000173193	PARP14	50223	303.544	-1.74717	0.183314	-9.53099	1.55792e-21	1.40123e-19	477.904	457.743	128.623	149.905
ENSG00000173209	AHSA2	13786	398.246	-0.578451	0.162311	-3.56384	0.000365474	0.00411224	519.46	434.706	299.099	339.72
ENSG00000173442	EHBP1L1	16613	444.784	-0.790754	0.149728	-5.28126	1.283e-07	3.16119e-06	604.553	522.849	325.64	326.093
ENSG00000173530	TNFRSF10D	28443	5944.09	0.743267	0.052116	14.2618	3.7859e-46	1.0624e-43	4472.31	4419.17	7597.93	7286.95
ENSG00000173542	MOB1B	120124	730.602	0.513983	0.114077	4.50559	6.61896e-06	0.000114939	600.595	602.979	875.86	842.973
ENSG00000173575	CHD2	144712	1268.15	-0.549185	0.0950957	-5.77507	7.69198e-09	2.2207e-07	1544.53	1468.38	1089.21	970.49
ENSG00000173818	ENDOV	22922	183.641	-0.628565	0.226954	-2.76957	0.00561296	0.0406067	208.774	237.385	131.685	156.719
ENSG00000173918	C1QTNF1	26975	68.7775	-1.5812	0.37477	-4.2191	2.45274e-05	0.000381535	96.9659	109.177	38.791	30.1757
ENSG00000174032	SLC25A30	25140	174.022	0.676744	0.22981	2.94479	0.00323171	0.0260449	130.607	137.223	229.684	198.576
ENSG00000174136	RGMB	29994	2172.52	0.691935	0.0720677	9.60118	7.9034e-22	7.20082e-20	1691.96	1630.65	2664.33	2703.16
ENSG00000174348	PODN	23321	23.368	-4.14822	0.869452	-4.77108	1.83242e-06	3.58588e-05	55.4091	33.0536	3.06245	1.94682
ENSG00000174669	SLC29A2	9694	96.7851	-1.10896	0.327048	-3.39081	0.000696872	0.00723746	159.301	105.171	63.2906	59.378
ENSG00000174938	SEZ6L2	28389	561.113	-0.703511	0.129219	-5.44434	5.19982e-08	1.35109e-06	707.456	683.109	423.638	430.247
ENSG00000175040	CHST2	3628	117.923	0.824699	0.277545	2.97141	0.00296439	0.0242952	83.1137	87.1414	139.852	161.586
ENSG00000175137	SH3BP5L	16185	791.528	0.821306	0.115424	7.11556	1.1146e-12	5.19565e-11	543.207	600.975	1051.44	970.49
ENSG00000175166	PSMD2	10346	4734.95	0.56983	0.0559732	10.1804	2.42515e-24	2.53935e-22	3831.14	3792.15	5798.23	5518.26
ENSG00000175215	CTDSP2	26813	1861.73	-0.614971	0.0761577	-8.07496	6.74995e-16	4.24702e-14	2284.64	2220.6	1467.93	1473.74
ENSG00000175264	CHST1	16746	59.3429	-1.45515	0.428067	-3.39935	0.000675472	0.007057	101.913	72.117	22.4579	40.8832
ENSG00000175274	TP53I11	65387	256.989	-1.35934	0.203276	-6.68716	2.2754e-11	9.22722e-10	351.254	388.631	124.539	163.533
ENSG00000175309	PHYKPL	24295	255.316	-0.512753	0.188202	-2.72448	0.00644023	0.0452947	291.887	308.501	217.434	203.443
ENSG00000175352	NRIP3	23474	245.893	0.727955	0.193041	3.77099	0.000162603	0.00202979	192.942	177.288	316.453	296.89
ENSG00000175416	CLTB	24115	509.879	0.5488	0.135269	4.05709	4.96884e-05	0.000717999	425.463	402.653	597.177	614.222
ENSG00000175592	FOSL1	8525	1404.32	0.64014	0.0979005	6.53868	6.20638e-11	2.36635e-09	1086.41	1108.8	1855.84	1566.22
ENSG00000175600	SUGCT	725788	217.824	0.887913	0.205182	4.32745	1.50849e-05	0.000244972	152.375	153.249	296.037	269.635
ENSG00000175745	NR2F1	11279	362.208	-1.67421	0.16605	-10.0826	6.59514e-24	6.75449e-22	533.313	569.925	168.435	177.161
ENSG00000175764	TTLL11	271679	79.6454	0.973903	0.358198	2.7189	0.00655001	0.0459057	62.3352	45.0732	124.539	86.6335
ENSG00000175898	CTD-2369P2.2	1760	109.596	-0.949495	0.28826	-3.29388	0.000988153	0.00975019	134.565	154.25	76.5612	73.0058
ENSG00000175928	LRRN1	48267	177.57	-0.848094	0.233718	-3.62871	0.000284841	0.00331944	247.362	209.34	115.352	138.224
ENSG00000176014	TUBB6	36652	5419.96	0.589621	0.0520588	11.3261	9.74776e-30	1.36771e-27	4293.22	4362.08	6462.78	6561.76
ENSG00000176049	JAKMIP2	194349	18.9103	-2.72399	0.770556	-3.5351	0.000407624	0.004532	31.6623	34.0553	4.08326	5.84046
ENSG00000176463	SLCO3A1	318741	12.9741	-2.92714	0.977354	-2.99497	0.00274474	0.022869	20.7784	25.0406	5.10408	0.97341
ENSG00000176490	DIRAS1	6852	78.7944	-1.95965	0.375106	-5.22424	1.74871e-07	4.18705e-06	125.66	125.203	22.4579	41.8566
ENSG00000176533	GNG7	191491	45.6153	-2.0252	0.475097	-4.26271	2.0196e-05	0.000320451	66.293	80.13	21.4371	14.6012
ENSG00000176641	RNF152	86185	697.223	0.95793	0.122396	7.82651	5.01599e-15	2.83788e-13	480.872	466.758	975.9	865.362
ENSG00000176697	BDNF	67166	387.405	1.13048	0.15907	7.1068	1.18764e-12	5.51779e-11	243.404	242.393	563.49	500.333
ENSG00000176871	WSB2	29524	995.83	0.652144	0.0990517	6.58388	4.58333e-11	1.79133e-09	769.791	779.265	1210.69	1223.58
ENSG00000176971	FIBIN	3003	204.929	-2.24179	0.238849	-9.38578	6.24533e-21	5.51121e-19	342.349	334.543	57.1657	85.6601
ENSG00000176978	DPP7	4636	197.365	-0.921354	0.215322	-4.27896	1.87767e-05	0.000299042	253.299	263.428	129.644	143.091
ENSG00000177000	MTHFR	21198	161.017	-0.95819	0.246476	-3.88756	0.000101255	0.00135177	192.942	232.377	99.0191	119.729
ENSG00000177133	LINC00982	8823	30.6657	-1.68956	0.56611	-2.98451	0.0028403	0.023484	46.5041	47.0764	18.3747	10.7075
ENSG00000177374	HIC1	5534	433.336	-1.17114	0.148755	-7.87294	3.46406e-15	1.99198e-13	619.395	580.943	263.37	269.635
ENSG00000177409	SAMD9L	18315	47.8264	-2.11009	0.464171	-4.54593	5.46931e-06	9.65281e-05	80.1453	75.1219	21.4371	14.6012
ENSG00000177425	PAWR	116119	661.1	0.507953	0.121045	4.19641	2.7118e-05	0.000418123	562.007	529.86	753.362	799.17
ENSG00000177426	TGIF1	46804	301.864	-0.568817	0.185458	-3.0671	0.00216147	0.0187903	404.684	316.514	241.933	244.326
ENSG00000177697	CD151	6989	3384.39	0.535751	0.0620688	8.63156	6.05204e-18	4.42272e-16	2820.92	2705.39	3942.39	4068.86
ENSG00000177700	POLR2L	5190	1438.7	0.551332	0.084821	6.49995	8.03471e-11	2.98241e-09	1188.33	1145.86	1698.64	1721.96
ENSG00000177706	FAM20C	107743	1236.67	-1.66027	0.09852	-16.8521	1.01275e-63	5.07496e-61	1956.14	1801.92	567.573	621.036
ENSG00000177732	SOX12	4659	1213.49	-0.641558	0.0937413	-6.84392	7.70559e-12	3.22738e-10	1538.59	1419.3	940.171	955.889
ENSG00000177971	IMP3	9622	455.964	0.52089	0.155847	3.34232	0.000830823	0.0084473	328.497	420.683	524.699	549.977
ENSG00000178105	DDX10	275906	272.256	0.974164	0.200132	4.8676	1.12961e-06	2.31381e-05	193.932	173.281	409.347	312.465
ENSG00000178498	DTX3	5183	267.694	-0.521713	0.182818	-2.85374	0.00432085	0.0327598	317.613	313.509	223.559	216.097
ENSG00000178573	MAF	14872	70.3175	-2.15054	0.409986	-5.24541	1.55934e-07	3.78531e-06	143.47	86.1398	22.4579	29.2023
ENSG00000178685	PARP10	35620	77.7189	-2.03667	0.362106	-5.62453	1.86014e-08	5.05808e-07	123.681	126.205	34.7077	26.2821
ENSG00000178726	THBD	4109	369.085	-0.633271	0.159872	-3.96111	7.46011e-05	0.00103761	471.967	425.691	282.766	295.917
ENSG00000178996	SNX18	28827	897.778	-0.686306	0.107668	-6.37427	1.83842e-10	6.54693e-09	1144.79	1069.74	716.613	659.972
ENSG00000179242	CDH4	688192	818.082	0.721282	0.111145	6.48957	8.60792e-11	3.18675e-09	625.331	609.99	1061.65	975.357
ENSG00000179403	VWA1	8022	128.725	-1.45409	0.273	-5.32634	1.00211e-07	2.49745e-06	199.869	177.288	73.4987	64.2451
ENSG00000180053	NKX2-6	4148	11.4512	-3.83562	1.15459	-3.32206	0.000893548	0.00898093	22.7573	20.0325	2.04163	0.97341
ENSG00000180263	FGD6	140734	170.054	-0.775507	0.242799	-3.19403	0.00140303	0.0129769	198.879	230.374	142.914	108.049
ENSG00000180398	MCFD2	39986	5100.47	0.64631	0.0578018	11.1815	5.02452e-29	6.77875e-27	3885.56	4067.6	6430.12	6018.6
ENSG00000180447	GAS1	2826	13.6917	-3.67083	1.02474	-3.58222	0.000340692	0.00388322	24.7362	26.0423	2.04163	1.94682
ENSG00000180488	FAM73A	98798	250.874	0.568361	0.199644	2.84687	0.00441513	0.0332878	212.731	191.31	331.765	267.688
ENSG00000180672	AC007362.1	1894	72.4051	-1.02202	0.352592	-2.8986	0.00374834	0.0292209	99.9343	94.1528	44.9159	50.6173
ENSG00000180914	OXTR	19221	1132.14	1.63364	0.100743	16.2159	3.89055e-59	1.65419e-56	584.764	518.842	1729.26	1695.68
ENSG00000181061	HIGD1A	47355	961.519	0.529237	0.105137	5.03378	4.80894e-07	1.07786e-05	746.044	828.344	1105.54	1166.15
ENSG00000181381	DDX60L	181052	110.599	-1.05489	0.289514	-3.64367	0.000268776	0.0031611	155.343	143.232	78.6028	65.2185
ENSG00000181541	MAB21L2	2767	987.552	-1.16232	0.101693	-11.4296	2.97364e-30	4.30135e-28	1397.1	1333.16	613.51	606.435
ENSG00000181751	C5orf30	19959	449.312	1.7123	0.153056	11.1874	4.69881e-29	6.40087e-27	202.837	217.353	726.821	650.238
ENSG00000181790	BAI1	95580	52.5119	-1.39774	0.41903	-3.33565	0.000851006	0.00862127	80.1453	72.117	28.5828	29.2023
ENSG00000181924	COA4	4322	358.207	0.536727	0.166158	3.23023	0.00123692	0.0117265	271.109	313.509	448.138	400.072
ENSG00000182095	TNRC18	118625	1898.51	-0.593747	0.0809641	-7.33346	2.24283e-13	1.1239e-11	2380.61	2186.55	1562.87	1464.01
ENSG00000182175	RGMA	45798	34.6751	-2.4837	0.579426	-4.28649	1.81521e-05	0.000290745	48.483	69.1122	14.2914	6.81387
ENSG00000182179	UBA7	8740	67.9404	-3.91272	0.482482	-8.10957	5.07981e-16	3.23273e-14	124.67	130.211	7.14571	9.7341
ENSG00000182240	BACE2	114718	238.389	-0.647515	0.210416	-3.0773	0.00208883	0.0182607	304.75	277.45	157.206	214.15
ENSG00000182287	AP1S2	29126	473.76	0.871304	0.149322	5.83507	5.37677e-09	1.59496e-07	362.138	307.499	647.197	578.206
ENSG00000182500	ORAI1	16129	306.487	0.612626	0.171688	3.56825	0.00035937	0.00405984	246.373	238.387	365.452	375.736
ENSG00000182568	SATB1	100202	368.429	-0.600127	0.157037	-3.82157	0.000132605	0.00170383	444.262	443.72	287.87	297.864
ENSG00000182580	EPHB3	20626	101.272	-1.25597	0.305831	-4.10674	4.01279e-05	0.000590802	157.322	128.208	59.2073	60.3514
ENSG00000182704	TSKU	15904	805.978	-1.19333	0.12199	-9.78219	1.34278e-22	1.29045e-20	1072.56	1170.9	445.076	535.376
ENSG00000182718	ANXA2	55750	22998.8	0.562023	0.0417392	13.4651	2.50908e-41	5.41613e-39	18119.8	19029.9	27747.8	27097.8
ENSG00000182796	TMEM198B	6502	219.071	-0.729623	0.204571	-3.5666	0.000361644	0.00407896	260.225	286.465	159.247	170.347
ENSG00000182798	MAGEB17	3984	8.20841	6.48654	1.73958	3.72879	0.000192404	0.0023475	0	0	15.3122	17.5214
ENSG00000182871	COL18A1	108583	2206.17	-0.728255	0.0822133	-8.85811	8.13827e-19	6.20587e-17	2900.07	2603.22	1574.1	1747.27
ENSG00000182919	C11orf54	23159	87.4827	-1.0528	0.32771	-3.21261	0.00131536	0.0123699	106.86	129.21	62.2697	51.5908
ENSG00000183010	PYCR1	10029	747.962	-0.647134	0.113028	-5.72543	1.03171e-08	2.90154e-07	897.43	928.507	581.865	584.046
ENSG00000183049	CAMK1D	486065	252.827	-1.72518	0.200314	-8.61237	7.15654e-18	5.17595e-16	378.959	397.645	107.186	127.517
ENSG00000183087	GAS6	43525	2115.04	0.530575	0.0729895	7.26919	3.61642e-13	1.77419e-11	1771.11	1689.74	2491.81	2507.51
ENSG00000183098	GPC6	1180561	239.505	-1.01659	0.195085	-5.21101	1.87818e-07	4.47414e-06	318.602	322.523	158.226	158.666
ENSG00000183160	TMEM119	8475	672.755	-3.94307	0.160483	-24.5701	2.63983e-133	9.25986e-130	1311.02	1215.97	73.4987	90.5272
ENSG00000183570	PCBP3	298761	75.1513	-1.4463	0.353232	-4.09449	4.23105e-05	0.000617109	117.744	102.166	39.8118	40.8832
ENSG00000183691	NOG	1892	216.117	1.24268	0.212143	5.85773	4.6924e-09	1.40983e-07	137.533	119.193	321.557	286.183
ENSG00000183715	OPCML	1117544	138.558	1.98941	0.27253	7.29978	2.88239e-13	1.43414e-11	52.4408	59.0959	205.184	237.512
ENSG00000183762	KREMEN1	95256	47.7893	-1.43132	0.450932	-3.17413	0.00150286	0.0137462	59.3669	80.13	22.4579	29.2023
ENSG00000183780	SLC35F3	419584	8.44216	3.99404	1.40025	2.85237	0.00433944	0.03285	0	2.00325	13.2706	18.4948
ENSG00000183801	OLFML1	25990	12.9378	-3.58965	1.04871	-3.42293	0.000619494	0.0065569	21.7679	26.0423	1.02082	2.92023
ENSG00000183876	ARSI	42965	203.159	-1.37297	0.216023	-6.35563	2.07569e-10	7.31757e-09	303.761	282.458	117.394	109.022
ENSG00000183963	SMTN	40653	1094.43	1.12554	0.103241	10.9021	1.1265e-27	1.38649e-25	700.529	675.096	1595.53	1406.58
ENSG00000184058	TBX1	26891	11.7111	-3.8783	1.16165	-3.3386	0.000842005	0.0085485	15.8312	28.0455	1.02082	1.94682
ENSG00000184156	KCNQ3	360093	21.8459	2.2815	0.702254	3.24883	0.00115882	0.0110834	9.89448	5.00813	30.6245	41.8566
ENSG00000184178	SCFD2	493094	256.37	0.548872	0.196222	2.7972	0.00515471	0.037768	193.932	222.361	331.765	277.422
ENSG00000184371	CSF1	20751	565.186	-0.641637	0.152542	-4.20629	2.59599e-05	0.000401591	663.92	714.159	372.598	510.067
ENSG00000184557	SOCS3	3295	351.088	-0.562252	0.160622	-3.50046	0.000464447	0.00508717	411.611	425.691	283.787	283.262
ENSG00000184678	HIST2H2BE	2223	181.018	0.785783	0.22238	3.53352	0.000410068	0.00455555	130.607	135.219	225.6	232.645
ENSG00000184702	2021-09-05	10309	139.568	-1.92358	0.268909	-7.15327	8.47365e-13	3.98973e-11	231.531	210.341	54.1032	62.2983
ENSG00000184985	SORCS2	550290	133.214	-1.08719	0.262104	-4.14793	3.35498e-05	0.000508326	187.995	174.283	88.811	81.7665
ENSG00000185022	MAFF	14630	209.427	0.845072	0.208617	4.05083	5.10352e-05	0.00073519	157.322	142.231	269.495	268.661
ENSG00000185070	FLRT2	98547	310.961	1.88691	0.182756	10.3247	5.44635e-25	5.97013e-23	142.481	122.198	501.22	477.945
ENSG00000185112	FAM43A	3141	202.916	-1.15823	0.237696	-4.87274	1.10059e-06	2.27223e-05	295.845	264.429	152.102	99.2879
ENSG00000185275	CD24P4	243	164.421	-1.15642	0.240715	-4.80408	1.55463e-06	3.08092e-05	231.531	222.361	112.29	91.5006
ENSG00000185338	SOCS1	1775	44.0706	-1.96481	0.47736	-4.116	3.85505e-05	0.000571779	76.1875	64.104	20.4163	15.5746
ENSG00000185361	TNFAIP8L1	16051	197.475	-0.776467	0.213504	-3.63678	0.000276068	0.00323601	253.299	245.398	150.06	141.145
ENSG00000185567	AHNAK2	41114	5690.24	0.624901	0.0570635	10.951	6.57308e-28	8.16168e-26	4427.78	4525.34	7189.6	6618.22
ENSG00000185585	OLFML2A	37728	120.201	-3.05245	0.324306	-9.41224	4.85659e-21	4.3403e-19	203.826	225.366	21.4371	30.1757
ENSG00000185630	PBX1	343713	380.452	-1.01976	0.170453	-5.98268	2.19495e-09	7.07675e-08	450.199	568.923	260.308	242.379
ENSG00000185742	C11orf87	6995	117.437	0.908456	0.279537	3.24986	0.00115461	0.0110507	84.1031	79.1284	165.372	141.145
ENSG00000185745	IFIT1	11443	43.3169	-2.38058	0.491943	-4.83913	1.30406e-06	2.6403e-05	72.2297	73.1187	14.2914	13.6277
ENSG00000185825	BCAP31	24206	1417.86	0.511621	0.0865166	5.91356	3.3479e-09	1.04156e-07	1184.37	1153.87	1619.01	1714.18
ENSG00000185885	IFITM1	1767	40.516	-1.98273	0.508637	-3.89813	9.69365e-05	0.00130155	64.3141	65.1057	11.229	21.415
ENSG00000185920	PTCH1	74078	137.363	-1.04697	0.257568	-4.06484	4.80663e-05	0.000696713	187.006	183.297	84.7277	94.4208
ENSG00000185950	IRS2	32732	760.29	0.787088	0.128525	6.12403	9.12403e-10	3.05711e-08	594.658	520.845	1053.48	872.176
ENSG00000186340	THBS2	38265	8218.78	-0.692536	0.0497941	-13.908	5.66326e-44	1.44475e-41	10046.9	10262.7	6096.31	6469.29
ENSG00000186432	KPNA4	70594	1178.76	0.525913	0.0926664	5.67534	1.38412e-08	3.82296e-07	950.86	981.593	1416.89	1365.69
ENSG00000186470	BTN3A2	13160	212.661	-1.18033	0.218103	-5.41181	6.23897e-08	1.60622e-06	289.908	300.488	112.29	147.958
ENSG00000186575	NF2	95043	1451.99	0.698443	0.0913038	7.64966	2.01509e-14	1.09588e-12	1091.36	1122.82	1905.86	1687.89
ENSG00000186815	TPCN1	77536	736.444	-0.706061	0.119724	-5.8974	3.69277e-09	1.14126e-07	928.103	898.458	519.595	599.621
ENSG00000186897	C1QL4	4772	64.7433	-2.68248	0.416397	-6.44212	1.17813e-10	4.2936e-09	106.86	117.19	18.3747	16.548
ENSG00000186918	ZNF395	57117	215.784	-0.730983	0.234241	-3.12064	0.00180457	0.0160965	245.383	293.476	128.623	195.656
ENSG00000186951	PPARA	93230	155.809	-0.782932	0.239494	-3.26911	0.00107885	0.0104446	199.869	194.315	111.269	117.783
ENSG00000187164	KIAA1598	242356	100.019	-1.23457	0.310044	-3.9819	6.83665e-05	0.00095925	130.607	150.244	52.0616	67.1653
ENSG00000187244	BCAM	12346	321.422	-0.731376	0.176977	-4.1326	3.58675e-05	0.000538243	416.558	385.626	266.433	217.071
ENSG00000187266	EPOR	6783	70.7452	-1.29771	0.360764	-3.59711	0.000321771	0.00369457	97.9554	103.167	43.8951	37.963
ENSG00000187323	DCC	1191243	271.723	0.554651	0.196527	2.82227	0.00476853	0.035457	210.753	229.372	365.452	281.316
ENSG00000187498	COL4A1	158179	5434.29	1.13242	0.0521769	21.7035	1.9008e-104	3.81003e-101	3399.74	3409.53	7496.87	7431.02
ENSG00000187535	IFT140	101684	408.113	-0.573519	0.151657	-3.78168	0.000155773	0.00196372	497.693	478.777	312.37	343.614
ENSG00000187678	SPRY4	16029	469.931	0.898548	0.151617	5.92644	3.09571e-09	9.73899e-08	318.602	337.548	670.676	552.897
ENSG00000187867	PALM3	5795	97.5971	-1.50602	0.30944	-4.86691	1.13357e-06	2.31616e-05	141.491	147.239	51.0408	50.6173
ENSG00000187957	DNER	356930	618.045	1.14564	0.127783	8.96549	3.08897e-19	2.40785e-17	372.033	397.645	817.673	884.83
ENSG00000188042	ARL4C	4013	926.061	-0.503359	0.104833	-4.80153	1.57458e-06	3.11168e-05	1082.46	1089.77	730.904	801.117
ENSG00000188064	WNT7B	56768	28.8548	-2.26475	0.599312	-3.77892	0.000157509	0.00197367	47.4935	48.078	8.16652	11.6809
ENSG00000188112	C6orf132	41502	101.465	0.93709	0.320565	2.92325	0.00346401	0.0275218	85.0926	54.0878	145.977	120.703
ENSG00000188158	NHS	360572	205.165	-0.601608	0.209783	-2.86776	0.00413387	0.0316779	258.246	236.384	166.393	159.639
ENSG00000188313	PLSCR1	29685	135.832	-0.944017	0.264646	-3.5671	0.000360955	0.00407446	178.101	179.291	105.144	80.7931
ENSG00000188483	IER5L	2706	303.907	-0.661415	0.176815	-3.74072	0.000183494	0.00225645	353.233	391.636	222.538	248.22
ENSG00000188522	FAM83G	36016	314.76	0.590237	0.183405	3.21822	0.0012899	0.0121467	280.014	222.361	405.264	351.401
ENSG00000188549	C15orf52	9516	1018.01	1.23591	0.10412	11.87	1.69479e-32	2.76507e-30	611.479	601.977	1502.64	1355.96
ENSG00000188581	KRTAP1-1	903	21.3602	2.12981	0.716835	2.97113	0.00296701	0.0243025	11.8734	4.0065	30.6245	38.9364
ENSG00000189056	RELN	517733	10.8418	3.30367	1.14414	2.88747	0.00388353	0.0300551	1.9789	2.00325	30.6245	8.76069
ENSG00000189060	H1F0	2329	267.896	-1.34866	0.188535	-7.15339	8.46614e-13	3.98973e-11	395.779	373.606	156.185	146.012
ENSG00000189067	LITAF	88385	242.311	-1.07386	0.195265	-5.49948	3.80904e-08	1.0103e-06	328.497	328.533	162.31	149.905
ENSG00000189159	HN1	33034	1060.99	0.508004	0.0961932	5.28108	1.28421e-07	3.16119e-06	867.746	884.435	1254.58	1237.2
ENSG00000189184	PCDH18	13577	421.342	-1.72195	0.155809	-11.0517	2.15174e-28	2.76983e-26	647.099	646.049	208.246	183.975
ENSG00000189275	AL450307.1	17802	401.134	2.79512	0.184447	15.1541	7.1219e-52	2.22061e-49	96.9659	105.171	622.697	779.702
ENSG00000189337	KAZN	519340	201.292	1.17709	0.213704	5.50803	3.62873e-08	9.64294e-07	123.681	123.2	283.787	274.502
ENSG00000189410	SH2D5	13106	126.135	0.859594	0.268542	3.20097	0.00136966	0.0127311	85.0926	94.1528	171.497	153.799
ENSG00000196405	EVL	172788	564.599	-0.788824	0.143792	-5.48587	4.11428e-08	1.0892e-06	634.236	796.292	408.326	419.54
ENSG00000196476	C20orf96	19887	92.8263	-0.885514	0.310812	-2.84904	0.00438516	0.0331153	117.744	123.2	61.2489	69.1121
ENSG00000196517	SLC6A9	39968	160.601	-1.01675	0.242683	-4.18963	2.79414e-05	0.000429403	231.531	198.322	112.29	100.261
ENSG00000196549	MME	159585	1002.1	-1.28234	0.110541	-11.6006	4.09423e-31	6.45462e-29	1429.75	1411.29	528.782	638.557
ENSG00000196557	CACNA1H	68531	21.3754	-2.24346	0.698842	-3.21026	0.00132616	0.0124547	40.5674	30.0488	6.12489	8.76069
ENSG00000196562	SULF2	130269	105.627	1.02414	0.301785	3.39363	0.000689736	0.00718462	75.1981	64.104	124.539	158.666
ENSG00000196611	MMP1	8241	9704.82	0.960404	0.0474622	20.2351	4.80176e-91	6.12487e-88	6609.52	6567.66	13154.2	12487.9
ENSG00000196648	GOLGA6L20	9376	12.7321	-3.21636	1.14574	-2.80724	0.0049968	0.0369925	4.94724	41.0666	1.02082	3.89364
ENSG00000196739	COL27A1	156952	798.382	-0.55078	0.112649	-4.88934	1.01176e-06	2.10624e-05	995.385	902.465	651.28	644.398
ENSG00000196781	TLE1	105623	429.358	-0.544281	0.152053	-3.57955	0.000344182	0.00391982	488.788	529.86	374.639	324.146
ENSG00000196839	ADA	32712	171.495	-1.00416	0.253982	-3.95364	7.69706e-05	0.00106297	225.594	232.377	88.811	139.198
ENSG00000196963	PCDHB16	4814	63.565	1.12942	0.404098	2.79491	0.00519146	0.0379976	27.7046	52.0845	88.811	85.6601
ENSG00000197019	SERTAD1	4434	195.126	0.690924	0.215758	3.20231	0.00136332	0.0127101	156.333	142.231	232.746	249.193
ENSG00000197093	GAL3ST4	9507	113.17	-1.26328	0.297605	-4.24483	2.18757e-05	0.000344875	149.407	170.276	55.124	77.8728
ENSG00000197102	DYNC1H1	86265	12544.1	0.515843	0.0558785	9.23152	2.66824e-20	2.20224e-18	10510.9	10138.5	15653.2	13874
ENSG00000197256	KANK2	33525	1980.97	-0.694799	0.0785445	-8.84593	9.07654e-19	6.88394e-17	2546.84	2350.82	1548.58	1477.64
ENSG00000197321	SVIL	279444	1202.16	-0.547186	0.0918131	-5.95978	2.52582e-09	8.05449e-08	1453.5	1401.27	990.191	963.676
ENSG00000197380	DACT3	13527	205.514	-0.824508	0.212998	-3.87097	0.000108403	0.00143762	278.035	247.402	140.873	155.746
ENSG00000197381	ADARB1	152711	245.873	0.727512	0.191586	3.79732	0.000146271	0.00185395	187.995	182.296	313.39	299.81
ENSG00000197461	PDGFA	23039	98.2763	0.849336	0.316133	2.68664	0.00721744	0.0495682	80.1453	60.0975	141.893	110.969
ENSG00000197536	C5orf56	65409	22.6965	-1.82003	0.663866	-2.74157	0.00611471	0.0433311	33.6412	37.0601	13.2706	6.81387
ENSG00000197614	MFAP5	25543	42.5732	1.31668	0.462272	2.84829	0.00439553	0.0331757	23.7468	25.0406	59.2073	62.2983
ENSG00000197646	PDCD1LG2	60738	186.106	0.838872	0.226173	3.70898	0.000208098	0.00250853	118.734	148.241	240.912	236.539
ENSG00000197780	TAF13	13517	416.399	0.534898	0.151133	3.53925	0.000401266	0.00446838	324.539	355.577	511.429	474.051
ENSG00000197852	FAM212B	75195	145.21	0.83145	0.251838	3.30152	0.000961614	0.00954656	113.787	95.1544	189.872	182.028
ENSG00000197860	SGTB	57108	332.704	0.816943	0.175038	4.66724	3.05277e-06	5.69593e-05	246.373	235.382	466.513	382.55
ENSG00000197892	KIF13B	195846	179.58	-0.746183	0.239071	-3.12117	0.00180133	0.0160779	206.795	243.395	114.331	153.799
ENSG00000197903	HIST1H2BK	8547	296.758	0.732613	0.176256	4.15654	3.23107e-05	0.000491171	228.563	217.353	384.847	356.268
ENSG00000197932	F8A1	1701	49.4598	1.35364	0.496918	2.72408	0.0064481	0.0453273	33.6412	22.0358	42.8743	99.2879
ENSG00000197971	MBP	154857	20.4107	-2.27451	0.715548	-3.1787	0.00147936	0.0135843	38.5885	29.0471	8.16652	5.84046
ENSG00000198040	ZNF84	26008	90.2049	4.63801	0.8863	5.233	1.66784e-07	4.01396e-06	7.91559	6.00975	259.287	87.6069
ENSG00000198108	CHSY3	282163	170.096	0.650532	0.228778	2.84351	0.00446194	0.0335147	136.544	128.208	209.267	206.363
ENSG00000198113	TOR4A	4893	344.718	0.819183	0.166062	4.93301	8.09727e-07	1.71362e-05	252.309	246.4	465.492	414.673
ENSG00000198121	LPAR1	165439	1134.56	-0.682512	0.0942927	-7.23823	4.54588e-13	2.19942e-11	1426.78	1369.22	876.881	865.362
ENSG00000198301	SDAD1	50013	280.528	0.541599	0.179421	3.0186	0.00253943	0.021387	229.552	227.369	342.994	322.199
ENSG00000198363	ASPH	214040	5841.32	0.559323	0.05133	10.8966	1.19615e-27	1.45941e-25	4771.12	4674.59	7038.52	6881.04
ENSG00000198522	GPN1	23262	237.187	0.536455	0.197433	2.71715	0.00658461	0.0461021	204.816	182.296	292.974	268.661
ENSG00000198795	ZNF521	290265	104.863	-0.953002	0.31253	-3.04932	0.00229361	0.0195941	140.502	136.221	55.124	87.6069
ENSG00000198805	PNP	8141	217.124	1.29075	0.218077	5.91879	3.2432e-09	1.01574e-07	120.713	131.213	344.015	272.555
ENSG00000198873	GRK5	248031	521.683	-1.31117	0.154173	-8.50456	1.82293e-17	1.29835e-15	792.548	695.128	260.308	338.747
ENSG00000198892	SHISA4	3627	273.507	-0.600658	0.184092	-3.26282	0.0011031	0.0106302	311.676	347.564	223.559	211.23
ENSG00000198910	L1CAM	47709	277.796	-2.65015	0.208494	-12.7109	5.14342e-37	9.37237e-35	507.587	450.732	84.7277	68.1387
ENSG00000198911	SREBF2	74204	1643.2	-0.548338	0.0820779	-6.68071	2.37793e-11	9.61519e-10	2017.49	1886.06	1324	1345.25
ENSG00000198919	DZIP3	105165	131.419	-0.785547	0.274278	-2.86405	0.00418256	0.031929	162.27	170.276	113.311	79.8197
ENSG00000204131	NHSL2	232487	96.4078	-1.08284	0.309253	-3.50146	0.000462721	0.00507221	120.713	141.229	64.3114	59.378
ENSG00000204219	TCEA3	43680	29.7002	-1.62612	0.586015	-2.77488	0.00552215	0.0400132	38.5885	51.0829	19.3955	9.7341
ENSG00000204262	COL5A2	147984	8718.02	-0.547848	0.0461828	-11.8626	1.85146e-32	2.98595e-30	10321.9	10385.9	6984.42	7179.88
ENSG00000204771	CTD-3232M19.2	23177	18.8495	5.2052	1.20329	4.32581	1.51976e-05	0.000246232	0.989448	1.00163	29.6037	43.8035
ENSG00000205220	PSMB10	2586	31.3181	-1.74037	0.567712	-3.06559	0.00217239	0.0188153	59.3669	37.0601	13.2706	15.5746
ENSG00000205413	SAMD9	18508	119.552	-0.748238	0.27389	-2.73189	0.00629721	0.0444895	141.491	158.257	90.8526	87.6069
ENSG00000205476	CCDC85C	92761	410.425	0.727322	0.149318	4.87096	1.11059e-06	2.28765e-05	308.708	309.502	512.449	511.04
ENSG00000205683	DPF3	274806	526.699	-0.843316	0.135763	-6.21166	5.24291e-10	1.79423e-08	695.582	657.066	393.014	361.135
ENSG00000205978	NYNRIN	20503	468.088	-1.51331	0.147443	-10.2637	1.02714e-24	1.1086e-22	716.361	670.088	255.204	230.698
ENSG00000206538	VGLL3	53151	1185.41	0.715103	0.0952551	7.50724	6.03855e-14	3.1497e-12	906.335	888.442	1537.35	1409.5
ENSG00000210196	MT-TP	68	180.106	0.731428	0.222609	3.2857	0.00101727	0.0099682	133.576	137.223	228.663	220.964
ENSG00000211772	TRBC2	1708	180.962	0.709162	0.222429	3.18827	0.00143128	0.0132295	138.523	136.221	217.434	231.672
ENSG00000212724	KRTAP2-3	850	49.6394	2.8031	0.482997	5.80355	6.49235e-09	1.89385e-07	13.8523	11.0179	92.8942	80.7931
ENSG00000213366	GSTM2	41528	213.932	-0.690482	0.233027	-2.9631	0.00304555	0.0248079	267.151	261.424	127.602	199.549
ENSG00000213445	SIPA1	12834	688.766	-0.585551	0.125663	-4.65971	3.16651e-06	5.88468e-05	867.746	785.274	590.031	512.014
ENSG00000213593	TMX2	28374	382.134	0.527134	0.154628	3.40904	0.000651923	0.00683642	316.623	309.502	462.429	439.982
ENSG00000214021	TTLL3	47053	241.75	-0.850864	0.19456	-4.37328	1.22395e-05	0.000202277	322.56	299.486	175.58	169.373
ENSG00000214517	PPME1	83605	678.222	0.65227	0.123596	5.27744	1.30998e-07	3.21897e-06	541.228	513.834	777.861	879.963
ENSG00000214706	IFRD2	5187	519.469	0.610274	0.138231	4.41489	1.01062e-05	0.000168809	411.611	410.666	668.634	586.967
ENSG00000216775	RP1-152L7.5	4008	691.321	-1.18524	0.122049	-9.71121	2.70109e-22	2.54355e-20	919.198	1001.63	409.347	435.114
ENSG00000217801	RP11-465B22.3	9622	36.862	-1.53198	0.503616	-3.04196	0.00235045	0.0200359	50.4619	59.0959	19.3955	18.4948
ENSG00000220785	MTMR9LP	9963	85.4973	-1.79269	0.363584	-4.93062	8.19683e-07	1.72687e-05	163.259	102.166	34.7077	41.8566
ENSG00000221866	PLXNA4	525357	498.53	0.68202	0.147002	4.63954	3.49192e-06	6.45522e-05	386.874	378.614	674.759	553.871
ENSG00000221869	CEBPD	2178	59.7791	-1.41458	0.455668	-3.10441	0.0019066	0.016878	102.903	71.1154	18.3747	46.7237
ENSG00000221890	NPTXR	25531	518.796	-0.681415	0.140012	-4.86682	1.13406e-06	2.31616e-05	623.352	655.063	367.494	429.274
ENSG00000221914	PPP2R2A	81190	728.742	0.573059	0.113904	5.03108	4.87729e-07	1.09026e-05	581.796	589.957	876.881	866.335
ENSG00000221963	APOL6	20015	33.1093	-1.6019	0.542613	-2.9522	0.00315513	0.0255304	41.5568	58.0943	14.2914	18.4948
ENSG00000222041	LINC00152	151438	230.122	0.661916	0.19866	3.3319	0.000862553	0.00872566	169.196	187.304	280.724	283.262
ENSG00000223459	FAM115B	9979	116.42	-0.925198	0.338766	-2.73108	0.00631263	0.044576	204.816	100.163	85.7485	74.9526
ENSG00000224531	SMIM13	44699	270.877	0.53616	0.192231	2.78915	0.0052847	0.0385352	210.753	231.376	354.223	287.156
ENSG00000225206	MIR137HG	61864	156.053	1.24682	0.277761	4.48881	7.16217e-06	0.000123607	110.818	74.1203	257.246	182.028
ENSG00000225614	ZNF469	13287	383.259	-0.519903	0.159597	-3.25761	0.00112356	0.010783	446.241	456.741	340.952	289.103
ENSG00000225648	SBDSP1	7906	257.855	0.710749	0.188739	3.76578	0.000166028	0.00206702	203.826	187.304	330.744	309.545
ENSG00000225783	MIAT	30047	44.0717	-2.54358	0.527583	-4.82119	1.42702e-06	2.85222e-05	56.3986	94.1528	9.18734	16.548
ENSG00000226380	MIR29A	36575	174.993	0.92146	0.232731	3.95933	7.51589e-05	0.00104205	129.618	112.182	244.996	213.177
ENSG00000227051	C14orf132	54757	795.525	-0.906556	0.11408	-7.94669	1.91554e-15	1.13885e-13	1059.7	1015.65	523.678	583.073
ENSG00000228594	C1orf233	2085	193.575	-0.627639	0.217162	-2.89019	0.00385014	0.0298589	223.615	246.4	159.247	145.038
ENSG00000230630	DNM3OS	4474	175.035	-1.20059	0.229314	-5.23559	1.64462e-07	3.9717e-06	237.468	250.406	106.165	106.102
ENSG00000231298	LINC00704	27970	80.6527	0.941169	0.332429	2.83119	0.00463759	0.0346486	56.3986	54.0878	103.102	109.022
ENSG00000231991	ANXA2P2	1310	1988.97	0.558903	0.0753716	7.4153	1.21346e-13	6.16884e-12	1562.34	1654.69	2354	2384.86
ENSG00000232527	RP11-14N7.2	23274	108.876	0.808589	0.285955	2.82768	0.00468867	0.0349372	81.1348	77.1252	142.914	134.331
ENSG00000234840	RP11-399D6.2	178014	22.9217	1.94341	0.651362	2.98361	0.00284868	0.0235128	8.90504	10.0163	36.7494	36.0162
ENSG00000235162	C12orf75	160808	617.393	0.699219	0.138716	5.04065	4.6395e-07	1.04155e-05	523.418	417.678	801.34	727.138
ENSG00000236609	ZNF853	8674	103.518	-1.12123	0.296642	-3.77974	0.000156993	0.00197203	142.481	141.229	61.2489	69.1121
ENSG00000238035	AC138035.2	21566	150.048	-1.38257	0.302412	-4.5718	4.83556e-06	8.6651e-05	254.288	179.291	108.206	58.4046
ENSG00000238178	RP11-431J24.2	17929	11.4912	2.74071	0.994279	2.75648	0.00584264	0.0418469	1.9789	4.0065	22.4579	17.5214
ENSG00000238266	LINC00707	63309	27.3231	2.77066	0.682432	4.05998	4.90761e-05	0.000709883	3.95779	10.0163	61.2489	34.0694
ENSG00000239672	NME1	8893	58.4184	1.327	0.418684	3.16947	0.00152719	0.0139415	42.5463	24.039	76.5612	90.5272
ENSG00000240476	LINC00973	2039	28.179	1.74525	0.581954	2.99895	0.00270914	0.0226081	11.8734	14.0228	45.9367	40.8832
ENSG00000242265	PEG10	13371	909.565	-0.891415	0.107559	-8.2877	1.15456e-16	7.60546e-15	1230.87	1132.84	657.405	617.142
ENSG00000242419	PCDHGC4	27806	58.47	-1.51164	0.4	-3.77911	0.000157391	0.00197367	90.0398	83.1349	28.5828	32.1225
ENSG00000242516	LINC00960	6913	41.676	-1.68464	0.53107	-3.17216	0.00151308	0.0138216	78.1664	49.0797	11.229	28.2289
ENSG00000245812	RP11-175K6.1	16996	11.7426	-3.41298	1.12449	-3.03514	0.00240422	0.0204446	14.8417	28.0455	4.08326	0
ENSG00000246859	STARD4-AS1	227500	387.604	-0.90243	0.174612	-5.1682	2.36362e-07	5.54581e-06	439.315	570.927	250.1	290.076
ENSG00000247626	MARS2	3027	74.452	1.14756	0.351432	3.26538	0.00109317	0.0105563	41.5568	51.0829	100.04	105.128
ENSG00000248905	FMN1	429151	244.687	0.695362	0.218358	3.1845	0.00145003	0.0133688	165.238	208.338	350.14	255.034
ENSG00000249279	CTC-436P18.3	63621	21.4022	2.12777	0.691298	3.07793	0.00208442	0.0182335	5.93669	10.0163	32.6661	36.9896
ENSG00000250510	GPR162	8426	109.933	-1.12566	0.293052	-3.84116	0.000122453	0.00159827	151.386	150.244	60.2281	77.8728
ENSG00000250786	SNHG18	4410	112.931	-0.856597	0.297898	-2.87547	0.00403422	0.030999	121.702	169.275	86.7693	73.9792
ENSG00000251322	SHANK3	58884	303.231	-0.568776	0.176116	-3.22955	0.00123986	0.0117398	385.885	338.549	248.058	240.432
ENSG00000253304	TMEM200B	4508	168.374	-0.718361	0.236583	-3.0364	0.0023942	0.0203718	218.668	200.325	114.331	140.171
ENSG00000253305	PCDHGB6	104777	839.37	-0.801837	0.109737	-7.30689	2.73397e-13	1.36514e-11	1064.65	1068.73	640.051	584.046
ENSG00000253368	TRNP1	7192	409.592	0.71481	0.154742	4.61936	3.84924e-06	7.07847e-05	311.676	308.501	545.116	473.077
ENSG00000253953	PCDHGB4	125095	84.1181	-2.81494	0.370818	-7.59116	3.17058e-14	1.70446e-12	153.364	141.229	21.4371	20.4416
ENSG00000255103	KIAA0754	6004	421.438	0.652924	0.175255	3.72556	0.000194885	0.0023757	320.581	334.543	603.302	427.327
ENSG00000257219	RP11-54A9.1	45293	33.4003	1.50016	0.545504	2.75004	0.00595872	0.0425116	11.8734	23.0374	50.02	48.6705
ENSG00000258486	RN7SL1	300	163.162	-0.836143	0.289816	-2.88508	0.00391311	0.030234	265.172	153.249	96.9775	137.251
ENSG00000259330	LINC00984	1500	199.275	0.846073	0.223064	3.79296	0.000148859	0.00188336	127.639	157.255	276.641	235.565
ENSG00000259498	RP11-244F12.3	3354	115.27	0.798823	0.285726	2.79577	0.00517763	0.0379161	84.1031	84.1365	164.351	128.49
ENSG00000260336	RP11-395B7.7	3921	176.475	-0.64939	0.225612	-2.87835	0.00399764	0.0307516	209.763	221.359	131.685	143.091
ENSG00000261534	RP11-244O19.1	3779	137.689	1.34681	0.269698	4.99378	5.92085e-07	1.30009e-05	67.2825	88.1431	212.33	183.001
ENSG00000261578	RP11-21L23.2	4192	31.6268	-1.68531	0.565437	-2.98055	0.00287734	0.0236943	57.388	39.0634	18.3747	11.6809
ENSG00000261786	RP4-555D20.2	5067	611.212	1.27858	0.128339	9.96256	2.22271e-23	2.22763e-21	375.001	338.549	871.776	859.521
ENSG00000261971	RP11-473M20.7	7380	52.2923	-1.15392	0.417591	-2.76327	0.00572247	0.0411754	77.177	67.1089	34.7077	30.1757
ENSG00000264514	RP11-720L2.4	2429	13.684	-3.30941	1.00637	-3.28847	0.00100734	0.00991162	32.6518	17.0276	4.08326	0.97341
ENSG00000267279	RP11-879F14.2	21171	75.538	1.24436	0.357857	3.47726	0.000506561	0.00549695	36.6096	53.0862	110.248	102.208
ENSG00000267534	S1PR2	7429	92.856	-1.03829	0.312803	-3.3193	0.000902425	0.00906365	132.586	117.19	62.2697	59.378
ENSG00000270018	RP3-462E2.5	571	10.7155	2.92894	1.04346	2.80694	0.0050014	0.0369925	2.96835	2.00325	19.3955	18.4948
ENSG00000272327	RP11-1002K11.1	1835	62.6058	1.37646	0.40091	3.43334	0.000596186	0.00637123	42.5463	27.0439	100.04	80.7931

## Sheet: KD_sgNTC_39_vs_37
Hyperthermia-associated differentially expressed genes (DEGs) with non-targeting knockdown sgRNA
GeneID	Symbol	Length	baseMean	log2FoldChange	lfcSE	stat	pvalue	padj	KD-sgNTC-37-1	KD-sgNTC-37-2	KD-sgNTC-39-1	KD-sgNTC-39-2
ENSG00000010292	NCAPD2	38600	987.411	-0.700612	0.164645	-4.25528	2.08787e-05	0.00238291	1279.4	1165.78	696.456	808
ENSG00000011426	ANLN	63986	598.571	-1.19554	0.207053	-5.77408	7.73764e-09	3.3626e-06	826.991	839.758	294.537	433
ENSG00000012048	BRCA1	81189	104.594	-1.20759	0.336905	-3.58435	0.000337922	0.0204181	159.561	132.385	64.4299	62
ENSG00000013810	TACC3	23672	356.76	-0.923633	0.205569	-4.49307	7.02052e-06	0.00097932	460.196	474.217	253.629	239
ENSG00000024526	DEPDC1	23070	140.288	-1.19117	0.293024	-4.0651	4.80127e-05	0.00444669	191.667	198.578	85.9065	85
ENSG00000029153	ARNTL2	90455	122.833	-1.26453	0.320467	-3.94591	7.94983e-05	0.00666878	179.019	167.952	61.3618	83
ENSG00000029993	HMGB3	10267	312.921	-0.717996	0.213124	-3.36891	0.000754664	0.0389359	388.199	390.241	236.243	237
ENSG00000034063	UHRF1	59074	736.822	-1.06106	0.195466	-5.42836	5.68735e-08	1.69109e-05	970.984	1021.54	394.761	560
ENSG00000051341	POLQ	114576	86.5349	-1.44545	0.376789	-3.83624	0.000124933	0.00960284	108.968	144.241	41.9306	51
ENSG00000054654	SYNE2	373483	355.208	-1.07141	0.237885	-4.50391	6.67157e-06	0.000959695	474.79	488.048	179.995	278
ENSG00000060718	COL11A1	232030	1621.11	0.867962	0.162666	5.33584	9.51034e-08	2.62091e-05	1193.79	1101.57	1851.08	2338
ENSG00000066279	ASPM	62567	407.26	-1.37163	0.23244	-5.90103	3.61248e-09	1.85534e-06	612.946	562.144	177.949	276
ENSG00000068489	PRR11	49207	266.734	-1.22627	0.233342	-5.25525	1.47826e-07	3.7961e-05	345.39	402.096	155.45	164
ENSG00000071539	TRIP13	26715	141.588	-0.985963	0.292333	-3.37274	0.000744246	0.0386973	195.559	180.795	89.9973	100
ENSG00000072571	HMMR	31739	106.898	-1.17167	0.328881	-3.56259	0.000367213	0.0218376	143.994	152.144	65.4526	66
ENSG00000072682	P4HA2	103478	1964.14	0.776071	0.145193	5.34511	9.03638e-08	2.55255e-05	1354.32	1542.19	2525.04	2435
ENSG00000073111	MCM2	24211	373.659	-1.02903	0.202637	-5.07818	3.81076e-07	8.28035e-05	492.303	510.771	250.561	241
ENSG00000075218	GTSE1	34070	249.783	-1.47815	0.2356	-6.27397	3.51966e-10	3.31405e-07	371.659	363.566	130.905	133
ENSG00000075702	WDR62	50226	105.234	-1.37566	0.3476	-3.95758	7.57125e-05	0.00648087	153.723	150.169	47.0441	70
ENSG00000076382	SPAG5	21710	154.55	-1.19323	0.286844	-4.15985	3.18462e-05	0.0033012	234.476	195.614	95.1108	93
ENSG00000079739	PGM1	66970	853.307	0.533817	0.161437	3.30666	0.000944168	0.0453004	675.214	719.228	1026.79	992
ENSG00000080986	NDC80	45125	116.742	-1.24473	0.317658	-3.91846	8.91151e-05	0.00724397	167.344	161.036	71.5888	67
ENSG00000083444	PLOD1	41334	10318.3	0.86248	0.129705	6.64957	2.93947e-11	3.01937e-08	7228.87	7416.55	14096.9	12531
ENSG00000087586	AURKA	22949	272.712	-0.755641	0.2291	-3.29831	0.000972693	0.0461762	359.011	326.024	216.812	189
ENSG00000088325	TPX2	62535	650.436	-1.21536	0.176506	-6.88564	5.75292e-12	7.28615e-09	908.717	909.903	366.125	417
ENSG00000088340	FER1L4	48978	233.723	1.14426	0.242945	4.70995	2.4778e-06	0.000424192	141.075	150.169	299.65	344
ENSG00000090530	LEPREL1	165710	613.401	0.658592	0.178315	3.69341	0.000221264	0.0148478	503.005	448.53	724.069	778
ENSG00000090889	KIF4A	130804	159.557	-1.39339	0.293481	-4.7478	2.05644e-06	0.000363058	197.505	264.771	87.9519	88
ENSG00000094804	CDC6	15287	145.432	-0.951858	0.288469	-3.29968	0.000967935	0.0461464	181.938	201.542	101.247	97
ENSG00000094916	CBX5	49163	1897.58	-0.706657	0.156924	-4.50319	6.69415e-06	0.000959695	2238.71	2467.9	1292.69	1591
ENSG00000095303	PTGS1	25159	411.685	-0.733243	0.197877	-3.70554	0.000210937	0.0143577	525.382	502.867	292.491	326
ENSG00000099977	DDT	9107	43.2408	-3.60308	0.607308	-5.93287	2.97683e-09	1.68176e-06	79.7803	80.024	7.15888	6
ENSG00000100196	KDELR3	15386	1090.63	0.559093	0.16543	3.37964	0.000725814	0.0379675	879.529	884.216	1431.78	1167
ENSG00000100297	MCM5	25368	497.497	-1.08762	0.195828	-5.55394	2.79306e-08	9.01679e-06	661.593	691.566	352.83	284
ENSG00000100714	MTHFD1	71974	473.291	-0.801427	0.19067	-4.20321	2.63156e-05	0.00285904	597.379	605.614	323.172	367
ENSG00000101003	GINS1	44902	97.8863	-1.26056	0.34946	-3.60716	0.000309565	0.019471	153.723	122.506	59.3164	56
ENSG00000101057	MYBL2	49383	154.498	-1.32023	0.295175	-4.4727	7.72393e-06	0.00105148	210.153	231.181	74.6569	102
ENSG00000101188	NTSR1	53935	63.4053	-1.96845	0.433375	-4.54215	5.56833e-06	0.000838888	99.2389	102.747	28.6355	23
ENSG00000101412	E2F1	10722	122.642	-1.20277	0.313074	-3.8418	0.000122137	0.00951745	180.965	161.036	70.5661	78
ENSG00000101447	FAM83D	26749	149.152	-1.06587	0.296665	-3.59285	0.000327083	0.0198694	210.153	193.638	81.8157	111
ENSG00000102144	PGK1	64109	7850.03	0.849491	0.136669	6.21568	5.1102e-10	4.1243e-07	5141.94	6065.03	9874.14	10319
ENSG00000102265	TIMP1	4477	2062.94	0.656727	0.155055	4.23544	2.28101e-05	0.00252677	1620.9	1581.71	2801.17	2248
ENSG00000102317	RBM3	4618	937.381	-1.19215	0.163038	-7.31212	2.62968e-13	5.94255e-10	1291.08	1316.94	608.505	533
ENSG00000104419	NDRG1	64852	4096.21	0.864404	0.145925	5.92362	3.14931e-09	1.69448e-06	2688.21	3120.94	4897.69	5678
ENSG00000104738	MCM4	17976	530.51	-1.00411	0.183109	-5.4837	4.16532e-08	1.272e-05	684.943	731.084	361.012	345
ENSG00000104812	GYS1	25186	2192.97	0.570652	0.139988	4.07643	4.57315e-05	0.00437899	1680.25	1849.44	2621.17	2621
ENSG00000105372	RPS19	13007	5320.87	0.559317	0.166931	3.35059	0.000806388	0.040495	4277	4327.23	7445.23	5234
ENSG00000105486	LIG1	55159	206.4	-1.05032	0.251865	-4.17018	3.04365e-05	0.00318428	283.123	273.662	126.814	142
ENSG00000106211	HSPB1	1752	2321.87	0.561482	0.141795	3.95983	7.5004e-05	0.00646924	1853.43	1897.85	2938.21	2598
ENSG00000106366	SERPINE1	12178	14153.2	0.578424	0.128255	4.50997	6.48371e-06	0.000959695	11158.5	11548.2	17895.1	16011
ENSG00000108106	UBE2S	6494	565.917	-0.656717	0.200636	-3.27317	0.00106348	0.0490126	776.398	608.578	481.69	397
ENSG00000109046	WSB1	19556	2616.63	0.503017	0.135038	3.72501	0.000195305	0.0136219	2120.02	2210.05	3129.45	3007
ENSG00000109107	ALDOC	4150	312.027	1.30867	0.21845	5.99071	2.08925e-09	1.38862e-06	170.263	188.699	457.145	432
ENSG00000109685	WHSC1	110784	1314.33	-0.555576	0.150462	-3.69248	0.00022208	0.0148478	1610.2	1518.48	1020.65	1108
ENSG00000109805	NCAPG	33961	185.657	-1.19476	0.271349	-4.40303	1.06749e-05	0.00138639	250.043	266.747	127.837	98
ENSG00000110876	SELPLG	12050	222.306	0.97402	0.252344	3.85989	0.00011344	0.00896333	153.723	146.217	328.286	261
ENSG00000111206	FOXM1	19360	351.667	-0.94778	0.205896	-4.60319	4.16068e-06	0.000652938	467.007	459.397	237.266	243
ENSG00000111602	TIMELESS	32285	265.692	-0.971872	0.227508	-4.27181	1.9389e-05	0.00225852	352.201	351.711	173.858	185
ENSG00000111669	TPI1	3830	8359.92	0.595021	0.130473	4.56051	5.10301e-06	0.000781439	6373.67	6946.28	10485.7	9634
ENSG00000111674	ENO2	9953	1769.97	1.04602	0.148498	7.04399	1.86806e-12	3.01531e-09	1069.25	1240.87	2377.77	2392
ENSG00000112118	MCM3	20873	467.044	-0.978955	0.18956	-5.16435	2.41278e-07	5.56367e-05	606.136	633.277	304.764	324
ENSG00000112335	SNX3	50039	1818.8	0.539657	0.163732	3.29597	0.00098082	0.0461762	1462.31	1502.67	2442.2	1868
ENSG00000112902	SEMA5A	511050	365.227	-1.1967	0.251664	-4.75517	1.98283e-06	0.000355618	532.193	485.084	163.631	280
ENSG00000112984	KIF20A	8997	287.024	-1.06244	0.229213	-4.63515	3.56682e-06	0.000575735	391.118	385.301	165.677	206
ENSG00000113368	LMNB1	60398	374.928	-1.23262	0.206514	-5.96871	2.39136e-09	1.42211e-06	517.599	534.482	208.63	239
ENSG00000113732	ATP6V0E1	51689	1054.36	0.588551	0.176835	3.32826	0.000873914	0.0427461	836.72	847.662	1445.07	1088
ENSG00000113739	STC2	14791	5243.67	0.737773	0.13186	5.59514	2.20445e-08	7.54792e-06	3864.48	3998.24	6891.95	6220
ENSG00000113810	SMC4	35689	653.539	-0.812686	0.185677	-4.37688	1.20392e-05	0.0014817	818.234	847.662	417.26	531
ENSG00000114023	FAM162A	28159	729.419	1.20879	0.195974	6.16813	6.91032e-10	5.20531e-07	394.037	487.06	1152.58	884
ENSG00000114268	PFKFB4	44332	530.487	1.07641	0.184104	5.84673	5.01316e-09	2.36015e-06	325.932	356.65	737.364	702
ENSG00000114346	ECT2	70793	375.809	-0.844993	0.205128	-4.11935	3.79935e-05	0.00379901	481.601	484.096	249.538	288
ENSG00000114480	GBE1	272463	1249.09	0.513241	0.154853	3.31437	0.000918506	0.0445416	983.633	1074.89	1389.84	1548
ENSG00000114757	PEX5L	242096	137.971	-1.34793	0.299766	-4.49659	6.90509e-06	0.000975258	186.803	209.446	73.6342	82
ENSG00000115486	GGCX	16825	818.409	0.529001	0.161653	3.27244	0.00106624	0.0490126	680.078	659.951	973.607	960
ENSG00000115884	SDC1	24637	3373.43	-0.610009	0.131052	-4.65472	3.24416e-06	0.000531242	4043.5	4108.89	2628.33	2713
ENSG00000115944	COX7A2L	91543	1200.23	0.529598	0.153501	3.45012	0.000560333	0.0313426	981.687	983.011	1496.21	1340
ENSG00000116209	TMEM59	21831	1362.51	0.524782	0.160692	3.26577	0.00109168	0.0495377	1088.71	1146.02	1770.29	1445
ENSG00000116560	SFPQ	16771	2718.77	-0.662968	0.134973	-4.91187	9.02124e-07	0.000175743	3411.09	3254.31	2058.69	2151
ENSG00000117289	TXNIP	4167	1815.48	0.853516	0.139912	6.10038	1.05816e-09	7.47257e-07	1297.89	1289.28	2331.75	2343
ENSG00000117394	SLC2A1	33479	4219.08	0.740763	0.132329	5.59791	2.16957e-08	7.54792e-06	3054.03	3264.19	5457.11	5101
ENSG00000117399	CDC20	4249	406.209	-1.17623	0.223393	-5.2653	1.39961e-07	3.71302e-05	575.002	551.277	295.559	203
ENSG00000117616	C1orf63	95977	1135.46	0.921622	0.163106	5.65044	1.60034e-08	6.69712e-06	742.346	826.915	1603.59	1369
ENSG00000117724	CENPF	61394	747.375	-1.35288	0.187494	-7.21558	5.37058e-13	1.01137e-09	1106.22	1042.29	359.989	481
ENSG00000118193	KIF14	69235	105.997	-1.32048	0.338113	-3.90544	9.40536e-05	0.0075908	161.506	141.277	54.2029	67
ENSG00000119655	NPC2	17986	360.747	0.842212	0.213469	3.94537	7.96783e-05	0.00666878	259.772	256.867	511.348	415
ENSG00000120802	TMPO	34868	483.386	-0.780505	0.191096	-4.08437	4.4197e-05	0.00426823	638.242	583.879	334.422	377
ENSG00000121152	NCAPH	38059	117.131	-1.10122	0.336957	-3.26812	0.00108263	0.0494331	166.371	153.132	91.02	58
ENSG00000122026	RPL21	5383	2059.1	0.511394	0.15326	3.33679	0.000847534	0.041636	1782.41	1613.32	2642.65	2198
ENSG00000122203	KIAA1191	15908	1219.91	0.521682	0.150577	3.46455	0.000531121	0.0300057	966.12	1037.35	1450.18	1426
ENSG00000122862	SRGN	16706	3113.94	0.655131	0.154954	4.2279	2.35888e-05	0.00258767	2396.33	2441.23	4290.21	3328
ENSG00000122884	P4HA1	89758	3455	0.815095	0.158871	5.13055	2.8889e-07	6.52834e-05	2334.06	2674.38	3854.54	4957
ENSG00000122952	ZWINT	4048	214.47	-1.23447	0.24757	-4.98634	6.15345e-07	0.000131185	296.744	305.277	128.86	127
ENSG00000122966	CIT	191501	303.289	-1.44536	0.258278	-5.59613	2.19195e-08	7.54792e-06	430.035	457.421	121.701	204
ENSG00000123131	PRDX4	22138	1189.55	0.557467	0.16909	3.29688	0.000977665	0.0461762	927.203	997.831	1585.18	1248
ENSG00000123485	HJURP	21151	178.788	-1.22979	0.289912	-4.24195	2.21585e-05	0.00250369	228.639	272.675	127.837	86
ENSG00000124762	CDKN1A	10812	19290.2	0.646934	0.13157	4.91702	8.78707e-07	0.000174184	15159.2	14913.1	25306.6	21782
ENSG00000126458	RRAS	4910	1024.9	0.571171	0.162779	3.50888	0.000449999	0.0260745	811.424	837.783	1324.39	1126
ENSG00000126787	DLGAP5	43567	217.185	-1.02406	0.247865	-4.13154	3.60344e-05	0.00363529	291.879	290.458	153.405	133
ENSG00000127564	PKMYT1	12516	112.136	-1.2071	0.328339	-3.67638	0.00023657	0.0155407	141.075	171.904	70.5661	65
ENSG00000128510	CPA4	31047	7169.8	0.614945	0.1265	4.86122	1.16664e-06	0.000219697	5493.16	5835.83	8571.22	8779
ENSG00000128512	DOCK4	480301	607.939	-0.731773	0.190345	-3.84445	0.000120823	0.00948039	741.373	776.53	398.852	515
ENSG00000130513	GDF15	14446	335.911	0.781268	0.21889	3.56922	0.000358043	0.0214138	241.287	252.915	470.441	379
ENSG00000130816	DNMT1	97942	1531.07	-0.638236	0.145537	-4.38539	1.15776e-05	0.00146984	1845.65	1883.03	1152.58	1243
ENSG00000131016	AKAP12	118559	2709.52	-0.628214	0.183801	-3.41789	0.000631075	0.034294	3261.26	3319.52	1681.31	2576
ENSG00000131747	TOP2A	29435	1093.95	-1.11838	0.166242	-6.72742	1.727e-11	1.95134e-08	1437.99	1558	621.8	758
ENSG00000133119	RFC3	148510	96.5396	-1.2318	0.352378	-3.49567	0.000472868	0.0271215	118.698	152.144	59.3164	56
ENSG00000134057	CCNB1	11236	543.385	-0.728868	0.19127	-3.81068	0.000138583	0.0102997	701.483	654.024	452.032	366
ENSG00000134107	BHLHE40	6208	495.525	0.700107	0.191053	3.66446	0.000247859	0.0161882	354.147	401.108	578.846	648
ENSG00000134333	LDHA	14038	16808.6	0.576716	0.130847	4.40757	1.04535e-05	0.00137342	12920.5	14065.5	21280.3	18968
ENSG00000134690	CDCA8	17302	186.849	-1.03825	0.264415	-3.92661	8.61511e-05	0.00710527	271.448	231.181	124.769	120
ENSG00000135451	TROAP	8496	128.051	-1.28955	0.310695	-4.15054	3.31696e-05	0.00340713	197.505	165.976	77.725	71
ENSG00000135476	ESPL1	25345	138.063	-1.19614	0.2981	-4.01254	6.00688e-05	0.00534424	180.965	203.518	79.7703	88
ENSG00000135842	FAM129A	183825	123.498	-1.09407	0.316885	-3.45258	0.000555258	0.0312132	156.642	179.807	69.5434	88
ENSG00000136492	BRIP1	182256	81.5892	-1.26363	0.376711	-3.35438	0.000795427	0.0401229	112.86	117.566	41.9306	54
ENSG00000136824	SMC2	47158	329.9	-0.802184	0.220384	-3.63995	0.000272694	0.0175067	387.226	451.494	219.88	261
ENSG00000137309	HMGA1	9359	10768.1	-0.544919	0.132523	-4.11187	3.92463e-05	0.00385603	13425.5	12130.1	9224.72	8292
ENSG00000137804	NUSAP1	48357	274.816	-1.21865	0.234075	-5.20625	1.92693e-07	4.73313e-05	362.903	406.048	149.314	181
ENSG00000137807	KIF23	34180	258.923	-0.990842	0.23151	-4.27992	1.86964e-05	0.00220053	357.065	331.952	165.677	181
ENSG00000137812	CASC5	70323	185.613	-1.34151	0.271969	-4.93256	8.11596e-07	0.000166731	260.745	271.687	91.02	119
ENSG00000138131	LOXL4	20561	3611.67	0.589583	0.13094	4.50269	6.70997e-06	0.000959695	2818.58	2949.03	4284.08	4395
ENSG00000138160	KIF11	62108	277.505	-1.19209	0.232766	-5.12139	3.03291e-07	6.71939e-05	418.36	353.687	178.972	159
ENSG00000138180	CEP55	32461	180.794	-1.20863	0.265056	-4.5599	5.11784e-06	0.000781439	260.745	244.024	108.406	110
ENSG00000138182	KIF20B	73334	146.813	-0.998793	0.306135	-3.26259	0.00110399	0.0498959	177.073	214.385	80.793	115
ENSG00000138778	CENPE	92604	166.1	-1.31026	0.280255	-4.67522	2.93637e-06	0.000487912	237.395	236.12	84.8838	106
ENSG00000139354	GAS2L3	54604	129.927	-1.12119	0.309296	-3.62497	0.000288991	0.0184481	165.398	190.675	73.6342	90
ENSG00000139734	DIAPH3	498405	206.915	-1.00002	0.252811	-3.95561	7.63405e-05	0.0064855	286.042	265.759	128.86	147
ENSG00000140264	SERF2	25503	455.446	0.752367	0.22481	3.34668	0.000817858	0.0408893	330.796	347.759	686.23	457
ENSG00000140525	FANCI	73313	185.162	-1.06333	0.261117	-4.07223	4.6566e-05	0.00440317	253.935	246.988	122.724	117
ENSG00000141526	SLC16A3	32733	5054.53	0.732767	0.15551	4.71203	2.4526e-06	0.000424192	3767.19	3828.31	7192.63	5430
ENSG00000142089	IFITM3	7869	2616.67	0.571398	0.16722	3.41705	0.000633047	0.034294	2076.23	2133.97	3625.46	2631
ENSG00000142731	PLK4	18335	88.9997	-1.39257	0.364678	-3.81863	0.000134193	0.0101083	133.291	124.482	55.2256	43
ENSG00000142945	KIF2C	27950	169.708	-1.11775	0.277976	-4.02102	5.79461e-05	0.00519629	229.612	235.132	94.0881	120
ENSG00000143228	NUF2	89189	136.101	-1.14114	0.297208	-3.83954	0.000123266	0.0095396	181.938	192.65	81.8157	88
ENSG00000143847	PPFIA4	52243	520.218	1.05161	0.199791	5.26354	1.41304e-07	3.71302e-05	354.147	323.06	615.663	788
ENSG00000143870	PDIA6	54587	2878.87	0.548621	0.146994	3.73227	0.000189764	0.0133177	2241.63	2434.31	3719.55	3120
ENSG00000144554	FANCD2	75517	71.8578	-1.58669	0.398618	-3.98047	6.87791e-05	0.0060243	110.914	104.723	35.7944	36
ENSG00000145386	CCNA2	7489	270.086	-1.22558	0.227357	-5.39056	7.02374e-08	2.0349e-05	386.253	370.482	162.609	161
ENSG00000145730	PAM	277125	3014.66	0.506744	0.14851	3.41219	0.000644432	0.0345092	2494.59	2486.67	3170.36	3907
ENSG00000146263	MMS22L	141057	101.898	-1.23852	0.336287	-3.68292	0.00023058	0.0153254	143.021	143.253	59.3164	62
ENSG00000146670	CDCA5	17865	173.952	-0.945336	0.27093	-3.48922	0.000484423	0.027505	221.828	236.12	128.86	109
ENSG00000146674	IGFBP3	9525	712.211	1.6882	0.180354	9.36045	7.93942e-21	8.97075e-17	322.04	352.699	996.107	1178
ENSG00000146918	NCAPG2	73518	356.911	-1.07323	0.207018	-5.18425	2.16889e-07	5.15709e-05	475.763	492	219.88	240
ENSG00000148677	ANKRD1	9181	136.762	1.1661	0.297154	3.92422	8.70105e-05	0.00712414	84.6449	83.9758	199.426	179
ENSG00000148773	MKI67	29727	1174.47	-1.64202	0.199802	-8.21822	2.06549e-16	7.77934e-13	1760.03	1798.07	440.782	699
ENSG00000149257	SERPINH1	10728	6395.66	0.503374	0.13774	3.65452	0.000257664	0.0167319	5238.26	5343.83	8135.55	6865
ENSG00000149503	INCENP	29191	408.669	-1.16536	0.20709	-5.62732	1.83026e-08	7.38575e-06	545.814	584.867	224.993	279
ENSG00000149591	TAGLN	5462	2730.28	0.606014	0.147338	4.11309	3.90404e-05	0.00385603	2045.1	2285.13	3553.87	3037
ENSG00000151012	SLC7A11	78253	115.405	-1.22609	0.340701	-3.59872	0.000319792	0.0196027	167.344	156.096	53.1802	85
ENSG00000151835	SACS	104877	2451.37	-0.64165	0.182319	-3.51938	0.000432552	0.0253234	2915.87	3059.68	1527.91	2302
ENSG00000152952	PLOD2	94214	5768.23	0.937353	0.136156	6.88439	5.80364e-12	7.28615e-09	3785.67	4129.64	7101.61	8056
ENSG00000156103	MMP16	296018	944.663	-0.654522	0.18151	-3.60598	0.00031098	0.019471	1150.98	1159.85	622.822	845
ENSG00000156970	BUB1B	60114	186.826	-1.34524	0.273056	-4.9266	8.36731e-07	0.000168825	265.61	270.699	89.9973	121
ENSG00000156976	EIF4A2	6696	3531.56	0.561897	0.134014	4.19282	2.75502e-05	0.00296466	2794.26	2910.5	4392.48	4029
ENSG00000157456	CCNB2	19968	175.327	-1.00974	0.268404	-3.76203	0.000168541	0.0121296	238.368	230.193	123.746	109
ENSG00000157657	ZNF618	180310	698.291	-0.60954	0.183718	-3.3178	0.000907281	0.0441869	832.828	854.578	484.758	621
ENSG00000158373	HIST1H2BD	13229	170.544	1.63034	0.279881	5.82512	5.7072e-09	2.57943e-06	92.4284	74.0963	254.651	261
ENSG00000159388	BTG2	4112	328.281	0.741436	0.217788	3.4044	0.000663101	0.0351755	225.72	265.759	434.646	387
ENSG00000161800	RACGAP1	56214	317.922	-0.901834	0.220188	-4.09575	4.20802e-05	0.00409883	423.225	405.06	243.402	200
ENSG00000162433	AK4	84597	435.331	0.908258	0.238296	3.81147	0.000138142	0.0102997	269.502	335.903	446.918	689
ENSG00000162607	USP1	15508	288.049	-0.986283	0.222881	-4.42516	9.63714e-06	0.00128106	384.307	381.349	204.539	182
ENSG00000163132	MSX1	4271	1252.87	-0.703047	0.164261	-4.28006	1.86846e-05	0.00220053	1650.09	1454.26	1042.13	865
ENSG00000163453	IGFBP7	79613	719.141	0.612234	0.18311	3.34354	0.000827161	0.0410399	615.865	521.638	949.063	790
ENSG00000163507	KIAA1524	39776	140.868	-0.974639	0.291832	-3.33973	0.000838612	0.0413776	191.667	181.783	91.02	99
ENSG00000163516	ANKZF1	6913	676.549	0.760376	0.174385	4.36032	1.29875e-05	0.00157791	528.301	476.192	887.701	814
ENSG00000163703	CRELD1	11592	347.155	1.22177	0.218188	5.59963	2.14806e-08	7.54792e-06	207.234	209.446	537.938	434
ENSG00000163808	KIF15	111660	79.6269	-1.34734	0.397328	-3.391	0.000696389	0.0365977	97.293	131.398	36.8171	53
ENSG00000164032	H2AFZ	2303	499.188	-0.697149	0.210633	-3.30977	0.000933711	0.0450855	576.948	657.975	442.828	319
ENSG00000164040	PGRMC2	19588	1184.14	0.544669	0.160375	3.39621	0.000683255	0.0360752	898.988	1027.47	1491.09	1319
ENSG00000164096	C4orf3	7394	1931.86	0.895234	0.152626	5.86555	4.47634e-09	2.19905e-06	1285.24	1416.72	2724.46	2301
ENSG00000164104	HMGB2	3431	469.338	-1.05664	0.201389	-5.24676	1.54795e-07	3.88673e-05	626.567	641.18	342.603	267
ENSG00000164109	MAD2L1	11467	189.456	-1.08722	0.267183	-4.06919	4.71768e-05	0.00440538	282.15	233.156	113.519	129
ENSG00000164611	PTTG1	6920	296.267	-0.752945	0.230103	-3.27221	0.00106709	0.0490126	400.847	342.819	243.402	198
ENSG00000165304	MELK	104820	204.816	-1.21371	0.252916	-4.79888	1.59554e-06	0.000290774	293.825	278.602	127.837	119
ENSG00000166340	TPP1	6693	1815.19	0.524331	0.145693	3.59887	0.000319606	0.0196027	1395.18	1582.7	2156.87	2126
ENSG00000166508	MCM7	9213	1024.85	-0.966431	0.155228	-6.2259	4.78815e-10	4.1243e-07	1364.05	1347.57	710.774	677
ENSG00000166598	HSP90B1	23539	11527.9	0.510332	0.126189	4.04419	5.25046e-05	0.00474997	9280.78	9739.22	13044.5	14047
ENSG00000166851	PLK1	12712	445.382	-1.13031	0.203015	-5.56763	2.5823e-08	8.58159e-06	657.701	565.108	302.718	256
ENSG00000167107	ACSF2	48688	400.197	0.685578	0.196433	3.49014	0.000482768	0.027505	307.446	306.265	499.076	488
ENSG00000167670	CHAF1A	42357	226.053	-0.987064	0.242933	-4.06311	4.84226e-05	0.00444819	296.744	304.289	143.178	160
ENSG00000167772	ANGPTL4	11085	170.751	1.1044	0.275825	4.00398	6.2286e-05	0.0054982	96.3201	120.53	232.152	234
ENSG00000167900	TK1	13155	556.632	-0.835031	0.19079	-4.37671	1.20486e-05	0.0014817	700.51	726.144	444.873	355
ENSG00000168078	PBK	28476	138.958	-1.01391	0.295225	-3.43437	0.000593941	0.0328968	174.155	197.59	94.0881	90
ENSG00000168209	DDIT4	2117	571.818	1.23272	0.206344	5.97411	2.31348e-09	1.42211e-06	316.202	366.53	925.541	679
ENSG00000168496	FEN1	4608	170.166	-1.28213	0.274086	-4.67786	2.89888e-06	0.000487912	244.206	238.096	106.36	92
ENSG00000169607	CKAP2L	28325	127.959	-1.03603	0.30423	-3.40541	0.000660644	0.0351755	175.127	168.94	79.7703	88
ENSG00000169679	BUB1	40417	217.593	-1.29804	0.250473	-5.18237	2.19082e-07	5.15709e-05	298.69	320.096	116.587	135
ENSG00000170525	PFKFB3	90615	1607.41	0.639776	0.146187	4.37642	1.20645e-05	0.0014817	1204.49	1309.04	1898.13	2018
ENSG00000170955	PRKCDBP	1702	571.46	-0.799787	0.178141	-4.48964	7.13439e-06	0.000983067	730.671	721.204	403.965	430
ENSG00000171241	SHCBP1	41073	165.472	-0.943456	0.275001	-3.43074	0.000601941	0.0331772	205.288	230.193	108.406	118
ENSG00000171246	NPTX1	10696	2533.68	-0.564124	0.138563	-4.07124	4.67635e-05	0.00440317	3176.62	2869.01	2032.1	2057
ENSG00000171848	RRM2	9091	518.968	-1.36536	0.185197	-7.37249	1.67476e-13	4.73077e-10	723.86	771.59	289.423	291
ENSG00000172534	HCFC1	24255	1727.99	-0.721875	0.189997	-3.7994	0.000145045	0.010642	2197.85	2105.32	1026.79	1582
ENSG00000173486	FKBP2	3130	335.475	0.961977	0.242845	3.96129	7.45473e-05	0.00646924	210.153	245.012	528.734	358
ENSG00000175265	GOLGA8A	209436	1340.09	0.562358	0.150288	3.74187	0.000182659	0.0128992	1109.14	1055.13	1671.09	1525
ENSG00000176171	BNIP3	13858	3378.7	1.15568	0.134719	8.5784	9.62023e-18	5.43495e-14	2051.91	2134.96	4862.92	4465
ENSG00000176619	LMNB2	29359	2515.07	-0.597056	0.134626	-4.43492	9.21062e-06	0.00123894	3055	3001.4	1976.87	2027
ENSG00000176971	FIBIN	3003	425.637	0.635938	0.194067	3.27689	0.00104957	0.0490045	336.634	329.976	537.938	498
ENSG00000177374	HIC1	5534	487.763	-0.620441	0.188532	-3.29091	0.000998642	0.0468202	609.054	573.012	404.988	364
ENSG00000177943	MAMDC4	9855	222.178	0.937449	0.245379	3.82041	0.000133231	0.0101032	156.642	148.193	309.877	274
ENSG00000178921	PFAS	22874	417.515	-0.833254	0.196648	-4.23728	2.26243e-05	0.00252677	526.355	543.373	285.332	315
ENSG00000178999	AURKB	5863	162.263	-1.0172	0.282729	-3.59777	0.000320958	0.0196027	213.072	221.301	120.678	94
ENSG00000179750	APOBEC3B	10458	42.1653	-1.96463	0.522628	-3.75914	0.000170496	0.0121926	71.0239	63.2289	18.4085	16
ENSG00000180573	HIST1H2AC	14972	520.596	0.921988	0.188795	4.88355	1.04194e-06	0.000199541	378.47	340.843	724.069	639
ENSG00000181458	TMEM45A	84826	304.051	0.842763	0.216355	3.89527	9.80881e-05	0.00780491	212.099	223.277	397.829	383
ENSG00000182010	RTKN2	85673	37.24	-1.85194	0.553938	-3.34322	0.000828135	0.0410399	58.3758	58.2891	13.2951	19
ENSG00000182195	LDOC1	1377	1932.74	0.538224	0.146328	3.67819	0.000234893	0.0155208	1595.61	1557.01	2449.36	2129
ENSG00000182481	KPNA2	11324	1180.54	-0.674858	0.15859	-4.25536	2.08711e-05	0.00238291	1421.45	1481.93	981.789	837
ENSG00000182492	BGN	14616	8809.18	0.500826	0.131481	3.80911	0.000139468	0.0102997	7262.92	7327.63	11001.1	9645
ENSG00000183856	IQGAP3	47200	369.164	-0.993226	0.22615	-4.39188	1.12373e-05	0.00144285	448.521	534.482	209.653	284
ENSG00000184678	HIST2H2BE	2223	212.47	1.16743	0.253216	4.61041	4.01867e-06	0.000639535	128.427	133.373	319.081	269
ENSG00000186185	KIF18B	23006	200.385	-1.1116	0.258393	-4.30196	1.69291e-05	0.00203492	276.312	271.687	114.542	139
ENSG00000187741	FANCA	79109	152.014	-1.04774	0.28231	-3.71129	0.000206202	0.0141205	204.315	205.494	101.247	97
ENSG00000188243	COMMD6	24226	280.517	0.813486	0.24168	3.36596	0.000762777	0.0389497	202.37	204.506	414.192	301
ENSG00000196584	XRCC2	31387	53.7706	-1.6687	0.472541	-3.53134	0.000413463	0.0244592	86.5908	77.0602	19.4312	32
ENSG00000196611	MMP1	8241	5248.83	-0.694671	0.140527	-4.94334	7.67954e-07	0.000160687	6499.17	6478	4378.16	3640
ENSG00000197903	HIST1H2BK	8547	334.961	1.03624	0.2145	4.83093	1.35894e-06	0.000251717	224.747	214.385	482.713	418
ENSG00000198695	MT-ND6	525	12577.7	0.797048	0.190483	4.18435	2.85979e-05	0.00301988	9273.97	9103.97	19905.8	12027
ENSG00000198826	ARHGAP11A	24806	304.231	-1.22899	0.218877	-5.61497	1.96598e-08	7.54792e-06	419.333	433.711	174.881	189
ENSG00000198830	HMGN2	3523	1809.49	-0.603327	0.144011	-4.18946	2.79613e-05	0.00298052	2107.37	2257.47	1493.14	1380
ENSG00000198840	MT-ND3	346	2648.93	0.817651	0.202189	4.04399	5.25486e-05	0.00474997	1907.92	1927.49	4250.33	2510
ENSG00000198901	PRC1	29590	370.95	-1.16322	0.210727	-5.52004	3.38913e-08	1.06372e-05	558.462	467.301	227.039	231
ENSG00000205129	C4orf47	23587	40.9194	1.9171	0.537138	3.56911	0.000358192	0.0214138	21.4045	12.8434	64.4299	65
ENSG00000206503	HLA-A	4625	500.333	0.661479	0.188493	3.5093	0.00044928	0.0260745	409.604	365.542	639.185	587
ENSG00000214193	SH3D21	18497	302.957	0.931829	0.225105	4.13953	3.48013e-05	0.00354252	198.478	218.337	361.012	434
ENSG00000214517	PPME1	83605	648.196	0.580481	0.172566	3.36382	0.000768721	0.0389497	532.193	506.819	800.772	753
ENSG00000221983	UBA52	5821	4305.37	0.727509	0.195875	3.71414	0.000203897	0.0140478	2777.72	3706.79	6486.97	4250
ENSG00000228474	OST4	1302	516.508	0.783762	0.232442	3.37186	0.000746617	0.0386973	363.876	395.18	809.976	497
ENSG00000228589	SPCS2P4	1352	69.4504	1.63925	0.501681	3.2675	0.001085	0.0494331	42.8089	24.6988	58.2937	152
ENSG00000228716	DHFR	28756	331.142	-0.790508	0.210469	-3.75594	0.000172695	0.0122722	410.577	428.771	235.22	250
ENSG00000238035	AC138035.2	21566	153.454	-1.19131	0.302933	-3.93259	8.40353e-05	0.00698173	250.043	176.843	86.9292	100
ENSG00000245532	NEAT1	22767	3914.19	0.626576	0.169268	3.70168	0.000214176	0.0144909	3228.18	2926.31	5554.27	3948
ENSG00000247095	MIR210HG	2798	296.763	0.996702	0.26009	3.83214	0.000127034	0.00969833	186.803	209.446	486.804	304
ENSG00000253729	PRKDC	187075	3385.22	-0.59771	0.17451	-3.42508	0.000614626	0.0337119	4042.53	4110.86	2184.48	3203
ENSG00000258486	RN7SL1	300	330.988	1.14626	0.302864	3.78474	0.000153866	0.0112164	260.745	151.157	588.051	324

## Sheet: Shared_upregulated_Terms
Shared GO terms enriched for the upregulated hyperthermia DEGs and DEGs upon knockdown of CDC20 in hMSCs
Go	Description	LogP	Counts	class
GO:0070482	response to oxygen levels	-6.7	23	KD_sgCDC20_up
GO:0070482	response to oxygen levels	-14	17	KD_sgNTC_39_up
R-HSA-1474244	Extracellular matrix organization	-8.3	11	KD_sgNTC_39_up
R-HSA-1474244	Extracellular matrix organization	-11	26	KD_sgCDC20_up
GO:0036293	response to decreased oxygen levels	-6	21	KD_sgCDC20_up
GO:0036293	response to decreased oxygen levels	-13	16	KD_sgNTC_39_up
GO:0001666	response to hypoxia	-5.1	19	KD_sgCDC20_up
GO:0001666	response to hypoxia	-13	16	KD_sgNTC_39_up
WP3888	VEGFA-VEGFR2 Signaling Pathway	-10	30	KD_sgCDC20_up
WP3888	VEGFA-VEGFR2 Signaling Pathway	-5.7	10	KD_sgNTC_39_up
GO:0030198	extracellular matrix organization	-12	31	KD_sgCDC20_up
GO:0030198	extracellular matrix organization	-3.4	7	KD_sgNTC_39_up
GO:0043062	extracellular structure organization	-3.4	7	KD_sgNTC_39_up
GO:0043062	extracellular structure organization	-12	31	KD_sgCDC20_up
GO:0045229	external encapsulating structure organization	-3.4	7	KD_sgNTC_39_up
GO:0045229	external encapsulating structure organization	-12	31	KD_sgCDC20_up
M255	PID HIF1 TFPATHWAY	-2.3	5	KD_sgCDC20_up
M255	PID HIF1 TFPATHWAY	-12	9	KD_sgNTC_39_up
R-HSA-1474290	Collagen formation	-4.7	9	KD_sgCDC20_up
R-HSA-1474290	Collagen formation	-9.2	8	KD_sgNTC_39_up
WP2880	Glucocorticoid Receptor Pathway	-9.8	13	KD_sgCDC20_up
WP2880	Glucocorticoid Receptor Pathway	-4	4	KD_sgNTC_39_up
M5884	NABA CORE MATRISOME	-10	24	KD_sgCDC20_up
M5884	NABA CORE MATRISOME	-3.5	6	KD_sgNTC_39_up
R-HSA-71387	Metabolism of carbohydrates	-3.3	14	KD_sgCDC20_up
R-HSA-71387	Metabolism of carbohydrates	-9.5	12	KD_sgNTC_39_up
M5885	NABA MATRISOME ASSOCIATED	-4.4	11	KD_sgNTC_39_up
M5885	NABA MATRISOME ASSOCIATED	-7.7	36	KD_sgCDC20_up
WP3932	Focal Adhesion-PI3K-Akt-mTOR-signaling pathway	-5	8	KD_sgNTC_39_up
WP3932	Focal Adhesion-PI3K-Akt-mTOR-signaling pathway	-7.1	21	KD_sgCDC20_up
M3468	NABA ECM REGULATORS	-7	9	KD_sgNTC_39_up
M3468	NABA ECM REGULATORS	-4.9	15	KD_sgCDC20_up
GO:0048545	response to steroid hormone	-4.8	8	KD_sgNTC_39_up
GO:0048545	response to steroid hormone	-6.6	21	KD_sgCDC20_up
M145	PID P53 DOWNSTREAM PATHWAY	-4.7	11	KD_sgCDC20_up
M145	PID P53 DOWNSTREAM PATHWAY	-6.4	7	KD_sgNTC_39_up
WP3614	Photodynamic therapy-induced HIF-1 survival signaling	-8.6	6	KD_sgNTC_39_up
WP3614	Photodynamic therapy-induced HIF-1 survival signaling	-2.5	4	KD_sgCDC20_up
R-HSA-1650814	Collagen biosynthesis and modifying enzymes	-8.6	7	KD_sgNTC_39_up
R-HSA-1650814	Collagen biosynthesis and modifying enzymes	-2.3	5	KD_sgCDC20_up
hsa04151	PI3K-Akt signaling pathway	-8.7	26	KD_sgCDC20_up
hsa04151	PI3K-Akt signaling pathway	-2	5	KD_sgNTC_39_up
GO:0031960	response to corticosteroid	-5.7	13	KD_sgCDC20_up
GO:0031960	response to corticosteroid	-4.9	6	KD_sgNTC_39_up
hsa04066	HIF-1 signaling pathway	-8.2	8	KD_sgNTC_39_up
hsa04066	HIF-1 signaling pathway	-2.4	7	KD_sgCDC20_up
WP4963	p53 transcriptional gene network	-6.5	10	KD_sgCDC20_up
WP4963	p53 transcriptional gene network	-4	4	KD_sgNTC_39_up
GO:0010942	positive regulation of cell death	-3.5	9	KD_sgNTC_39_up
GO:0010942	positive regulation of cell death	-6.6	31	KD_sgCDC20_up
hsa04115	p53 signaling pathway	-6.6	10	KD_sgCDC20_up
hsa04115	p53 signaling pathway	-2.8	3	KD_sgNTC_39_up
ko04115	p53 signaling pathway	-6.6	10	KD_sgCDC20_up
ko04115	p53 signaling pathway	-2.8	3	KD_sgNTC_39_up
GO:1901654	response to ketone	-6	15	KD_sgCDC20_up
GO:1901654	response to ketone	-3.3	5	KD_sgNTC_39_up
GO:0051384	response to glucocorticoid	-5.2	6	KD_sgNTC_39_up
GO:0051384	response to glucocorticoid	-4	10	KD_sgCDC20_up
WP2882	Nuclear Receptors Meta-Pathway	-2.3	5	KD_sgNTC_39_up
WP2882	Nuclear Receptors Meta-Pathway	-6.8	21	KD_sgCDC20_up
WP615	Senescence and Autophagy in Cancer	-3.3	4	KD_sgNTC_39_up
WP615	Senescence and Autophagy in Cancer	-5.7	11	KD_sgCDC20_up
GO:0061448	connective tissue development	-2.9	5	KD_sgNTC_39_up
GO:0061448	connective tissue development	-6	17	KD_sgCDC20_up
GO:0042542	response to hydrogen peroxide	-4.7	11	KD_sgCDC20_up
GO:0042542	response to hydrogen peroxide	-4	5	KD_sgNTC_39_up
GO:0071453	cellular response to oxygen levels	-2.7	11	KD_sgCDC20_up
GO:0071453	cellular response to oxygen levels	-6	8	KD_sgNTC_39_up
GO:0010035	response to inorganic substance	-3.3	8	KD_sgNTC_39_up
GO:0010035	response to inorganic substance	-5.2	25	KD_sgCDC20_up
GO:0042493	response to drug	-5.5	20	KD_sgCDC20_up
GO:0042493	response to drug	-2.9	6	KD_sgNTC_39_up
GO:0071456	cellular response to hypoxia	-6.3	8	KD_sgNTC_39_up
GO:0071456	cellular response to hypoxia	-2.1	9	KD_sgCDC20_up
R-HSA-8957275	Post-translational protein phosphorylation	-5.8	6	KD_sgNTC_39_up
R-HSA-8957275	Post-translational protein phosphorylation	-2.6	7	KD_sgCDC20_up
R-HSA-381426	Regulation of Insulin-like Growth Factor (IGF) transport and uptake by Insulin-like Growth Factor Binding Proteins (IGFBPs)	-2.9	8	KD_sgCDC20_up
R-HSA-381426	Regulation of Insulin-like Growth Factor (IGF) transport and uptake by Insulin-like Growth Factor Binding Proteins (IGFBPs)	-5.4	6	KD_sgNTC_39_up
GO:0044706	multi-multicellular organism process	-3.2	5	KD_sgNTC_39_up
GO:0044706	multi-multicellular organism process	-5	14	KD_sgCDC20_up
GO:0043068	positive regulation of programmed cell death	-5	26	KD_sgCDC20_up
GO:0043068	positive regulation of programmed cell death	-3.1	8	KD_sgNTC_39_up
GO:0009612	response to mechanical stimulus	-4.2	6	KD_sgNTC_39_up
GO:0009612	response to mechanical stimulus	-3.8	12	KD_sgCDC20_up
GO:0043065	positive regulation of apoptotic process	-5.2	26	KD_sgCDC20_up
GO:0043065	positive regulation of apoptotic process	-2.5	7	KD_sgNTC_39_up
R-HSA-8953897	Cellular responses to external stimuli	-5.5	12	KD_sgNTC_39_up
R-HSA-8953897	Cellular responses to external stimuli	-2.2	21	KD_sgCDC20_up
GO:1901652	response to peptide	-2.7	7	KD_sgNTC_39_up
GO:1901652	response to peptide	-4.9	24	KD_sgCDC20_up
GO:0045765	regulation of angiogenesis	-2.3	5	KD_sgNTC_39_up
GO:0045765	regulation of angiogenesis	-5.3	19	KD_sgCDC20_up
GO:0045766	positive regulation of angiogenesis	-2.5	4	KD_sgNTC_39_up
GO:0045766	positive regulation of angiogenesis	-5	13	KD_sgCDC20_up
GO:1904018	positive regulation of vasculature development	-5	13	KD_sgCDC20_up
GO:1904018	positive regulation of vasculature development	-2.5	4	KD_sgNTC_39_up
GO:1901342	regulation of vasculature development	-2.2	5	KD_sgNTC_39_up
GO:1901342	regulation of vasculature development	-5.2	19	KD_sgCDC20_up
GO:1901137	carbohydrate derivative biosynthetic process	-2.1	7	KD_sgNTC_39_up
GO:1901137	carbohydrate derivative biosynthetic process	-5.2	29	KD_sgCDC20_up
GO:0007565	female pregnancy	-3.7	11	KD_sgCDC20_up
GO:0007565	female pregnancy	-3.5	5	KD_sgNTC_39_up
GO:0006979	response to oxidative stress	-3.9	8	KD_sgNTC_39_up
GO:0006979	response to oxidative stress	-3.2	18	KD_sgCDC20_up
GO:0000302	response to reactive oxygen species	-3.9	13	KD_sgCDC20_up
GO:0000302	response to reactive oxygen species	-3	5	KD_sgNTC_39_up
GO:0008285	negative regulation of cell population proliferation	-3.7	27	KD_sgCDC20_up
GO:0008285	negative regulation of cell population proliferation	-3	9	KD_sgNTC_39_up
M256	PID TAP63 PATHWAY	-3.5	6	KD_sgCDC20_up
M256	PID TAP63 PATHWAY	-3.1	3	KD_sgNTC_39_up
GO:0071260	cellular response to mechanical stimulus	-2.7	3	KD_sgNTC_39_up
GO:0071260	cellular response to mechanical stimulus	-3.6	7	KD_sgCDC20_up
GO:0009991	response to extracellular stimulus	-3.3	19	KD_sgCDC20_up
GO:0009991	response to extracellular stimulus	-3	7	KD_sgNTC_39_up
GO:0043687	post-translational protein modification	-2.5	14	KD_sgCDC20_up
GO:0043687	post-translational protein modification	-3.7	7	KD_sgNTC_39_up
R-HSA-114608	Platelet degranulation	-2	3	KD_sgNTC_39_up
R-HSA-114608	Platelet degranulation	-4.2	10	KD_sgCDC20_up
GO:0071214	cellular response to abiotic stimulus	-2.3	5	KD_sgNTC_39_up
GO:0071214	cellular response to abiotic stimulus	-3.8	16	KD_sgCDC20_up
GO:0104004	cellular response to environmental stimulus	-2.3	5	KD_sgNTC_39_up
GO:0104004	cellular response to environmental stimulus	-3.8	16	KD_sgCDC20_up
GO:0007566	embryo implantation	-3.2	3	KD_sgNTC_39_up
GO:0007566	embryo implantation	-2.8	5	KD_sgCDC20_up
GO:0051216	cartilage development	-3.5	11	KD_sgCDC20_up
GO:0051216	cartilage development	-2.5	4	KD_sgNTC_39_up
R-HSA-5250924	B-WICH complex positively regulates rRNA expression	-2.4	6	KD_sgCDC20_up
R-HSA-5250924	B-WICH complex positively regulates rRNA expression	-3.6	4	KD_sgNTC_39_up
WP500	Glycogen Synthesis and Degradation	-2.4	4	KD_sgCDC20_up
WP500	Glycogen Synthesis and Degradation	-3.5	3	KD_sgNTC_39_up
GO:0043434	response to peptide hormone	-2.5	6	KD_sgNTC_39_up
GO:0043434	response to peptide hormone	-3.3	18	KD_sgCDC20_up
GO:0010038	response to metal ion	-3.5	16	KD_sgCDC20_up
GO:0010038	response to metal ion	-2.2	5	KD_sgNTC_39_up
GO:0051604	protein maturation	-3.3	6	KD_sgNTC_39_up
GO:0051604	protein maturation	-2.3	12	KD_sgCDC20_up
R-HSA-3700989	Transcriptional Regulation by TP53	-3.6	7	KD_sgNTC_39_up
R-HSA-3700989	Transcriptional Regulation by TP53	-2	13	KD_sgCDC20_up
GO:0002576	platelet degranulation	-2	3	KD_sgNTC_39_up
GO:0002576	platelet degranulation	-3.5	9	KD_sgCDC20_up
GO:0030330	DNA damage response, signal transduction by p53 class mediator	-3.4	4	KD_sgNTC_39_up
GO:0030330	DNA damage response, signal transduction by p53 class mediator	-2	6	KD_sgCDC20_up
R-HSA-5250913	Positive epigenetic regulation of rRNA expression	-2	6	KD_sgCDC20_up
R-HSA-5250913	Positive epigenetic regulation of rRNA expression	-3.4	4	KD_sgNTC_39_up
GO:0070997	neuron death	-3.1	15	KD_sgCDC20_up
GO:0070997	neuron death	-2.2	5	KD_sgNTC_39_up
M19	PID P73PATHWAY	-2.7	6	KD_sgCDC20_up
M19	PID P73PATHWAY	-2.6	3	KD_sgNTC_39_up
R-HSA-8939211	ESR-mediated signaling	-3	5	KD_sgNTC_39_up
R-HSA-8939211	ESR-mediated signaling	-2.3	10	KD_sgCDC20_up
GO:0031667	response to nutrient levels	-2.7	17	KD_sgCDC20_up
GO:0031667	response to nutrient levels	-2.4	6	KD_sgNTC_39_up
GO:0016485	protein processing	-2.2	4	KD_sgNTC_39_up
GO:0016485	protein processing	-2.8	11	KD_sgCDC20_up
R-HSA-6785807	Interleukin-4 and Interleukin-13 signaling	-2.6	7	KD_sgCDC20_up
R-HSA-6785807	Interleukin-4 and Interleukin-13 signaling	-2.2	3	KD_sgNTC_39_up
GO:0043666	regulation of phosphoprotein phosphatase activity	-2.1	3	KD_sgNTC_39_up
GO:0043666	regulation of phosphoprotein phosphatase activity	-2.4	7	KD_sgCDC20_up
GO:0031331	positive regulation of cellular catabolic process	-2	5	KD_sgNTC_39_up
GO:0031331	positive regulation of cellular catabolic process	-2.2	14	KD_sgCDC20_up

## Sheet: Shared_downgregulated_Terms
Shared GO terms enriched for the downregulated hyperthermia DEGs and DEGs upon knockdown of CDC20 in hMSCs
Go	Description	LogP	Counts	class
hsa04110	Cell cycle	-23	19	KD_sgNTC_39_down
hsa04110	Cell cycle	-2.1	8	KD_sgCDC20_down
ko04110	Cell cycle	-2.1	8	KD_sgCDC20_down
ko04110	Cell cycle	-23	19	KD_sgNTC_39_down
WP179	Cell Cycle	-2.2	8	KD_sgCDC20_down
WP179	Cell Cycle	-19	17	KD_sgNTC_39_down
GO:0045786	negative regulation of cell cycle	-17	27	KD_sgNTC_39_down
GO:0045786	negative regulation of cell cycle	-2	24	KD_sgCDC20_down
GO:0051129	negative regulation of cellular component organization	-7.7	43	KD_sgCDC20_down
GO:0051129	negative regulation of cellular component organization	-11	22	KD_sgNTC_39_down
GO:0043009	chordate embryonic development	-14	48	KD_sgCDC20_down
GO:0043009	chordate embryonic development	-4.5	12	KD_sgNTC_39_down
GO:0009792	embryo development ending in birth or egg hatching	-4.4	12	KD_sgNTC_39_down
GO:0009792	embryo development ending in birth or egg hatching	-13	48	KD_sgCDC20_down
GO:0060322	head development	-14	55	KD_sgCDC20_down
GO:0060322	head development	-3.4	12	KD_sgNTC_39_down
GO:0045930	negative regulation of mitotic cell cycle	-13	18	KD_sgNTC_39_down
GO:0045930	negative regulation of mitotic cell cycle	-2.5	16	KD_sgCDC20_down
GO:0007420	brain development	-11	48	KD_sgCDC20_down
GO:0007420	brain development	-3.1	11	KD_sgNTC_39_down
R-HSA-983231	Factors involved in megakaryocyte development and platelet production	-2.8	11	KD_sgCDC20_down
R-HSA-983231	Factors involved in megakaryocyte development and platelet production	-10	12	KD_sgNTC_39_down
GO:0007264	small GTPase mediated signal transduction	-3	9	KD_sgNTC_39_down
GO:0007264	small GTPase mediated signal transduction	-9.3	37	KD_sgCDC20_down
GO:0010942	positive regulation of cell death	-8.7	42	KD_sgCDC20_down
GO:0010942	positive regulation of cell death	-2.8	10	KD_sgNTC_39_down
GO:0051781	positive regulation of cell division	-8	8	KD_sgNTC_39_down
GO:0051781	positive regulation of cell division	-2.5	7	KD_sgCDC20_down
hsa05166	HTLV-I infection	-4.4	8	KD_sgNTC_39_down
hsa05166	HTLV-I infection	-5.7	20	KD_sgCDC20_down
ko05166	HTLV-I infection	-5.7	20	KD_sgCDC20_down
ko05166	HTLV-I infection	-4.4	8	KD_sgNTC_39_down
GO:0043068	positive regulation of programmed cell death	-3.1	10	KD_sgNTC_39_down
GO:0043068	positive regulation of programmed cell death	-7	36	KD_sgCDC20_down
GO:0043065	positive regulation of apoptotic process	-6.8	35	KD_sgCDC20_down
GO:0043065	positive regulation of apoptotic process	-3.2	10	KD_sgNTC_39_down
GO:0010638	positive regulation of organelle organization	-7.5	16	KD_sgNTC_39_down
GO:0010638	positive regulation of organelle organization	-2.4	24	KD_sgCDC20_down
R-HSA-109582	Hemostasis	-6.3	15	KD_sgNTC_39_down
R-HSA-109582	Hemostasis	-3.6	29	KD_sgCDC20_down
GO:0048511	rhythmic process	-2.5	6	KD_sgNTC_39_down
GO:0048511	rhythmic process	-7	24	KD_sgCDC20_down
GO:1904888	cranial skeletal system development	-6.6	11	KD_sgCDC20_down
GO:1904888	cranial skeletal system development	-2.4	3	KD_sgNTC_39_down
GO:0001701	in utero embryonic development	-6	24	KD_sgCDC20_down
GO:0001701	in utero embryonic development	-2.8	7	KD_sgNTC_39_down
GO:0010563	negative regulation of phosphorus metabolic process	-6.2	32	KD_sgCDC20_down
GO:0010563	negative regulation of phosphorus metabolic process	-2.3	8	KD_sgNTC_39_down
GO:0045936	negative regulation of phosphate metabolic process	-6.2	32	KD_sgCDC20_down
GO:0045936	negative regulation of phosphate metabolic process	-2.3	8	KD_sgNTC_39_down
R-HSA-3108232	SUMO E3 ligases SUMOylate target proteins	-6.5	9	KD_sgNTC_39_down
R-HSA-3108232	SUMO E3 ligases SUMOylate target proteins	-2	10	KD_sgCDC20_down
GO:0048144	fibroblast proliferation	-4.3	5	KD_sgNTC_39_down
GO:0048144	fibroblast proliferation	-4.1	9	KD_sgCDC20_down
GO:0051347	positive regulation of transferase activity	-5.8	15	KD_sgNTC_39_down
GO:0051347	positive regulation of transferase activity	-2.4	27	KD_sgCDC20_down
GO:0030900	forebrain development	-3.4	8	KD_sgNTC_39_down
GO:0030900	forebrain development	-4.5	22	KD_sgCDC20_down
GO:0080135	regulation of cellular response to stress	-2.8	29	KD_sgCDC20_down
GO:0080135	regulation of cellular response to stress	-5	14	KD_sgNTC_39_down
GO:0048145	regulation of fibroblast proliferation	-3.4	8	KD_sgCDC20_down
GO:0048145	regulation of fibroblast proliferation	-4.3	5	KD_sgNTC_39_down
GO:0009314	response to radiation	-4.8	11	KD_sgNTC_39_down
GO:0009314	response to radiation	-2.8	21	KD_sgCDC20_down
GO:1902806	regulation of cell cycle G1/S phase transition	-5.2	8	KD_sgNTC_39_down
GO:1902806	regulation of cell cycle G1/S phase transition	-2.3	11	KD_sgCDC20_down
GO:0045859	regulation of protein kinase activity	-2.3	30	KD_sgCDC20_down
GO:0045859	regulation of protein kinase activity	-5	15	KD_sgNTC_39_down
GO:0031400	negative regulation of protein modification process	-4.4	29	KD_sgCDC20_down
GO:0031400	negative regulation of protein modification process	-2.7	9	KD_sgNTC_39_down
GO:0001933	negative regulation of protein phosphorylation	-2	6	KD_sgNTC_39_down
GO:0001933	negative regulation of protein phosphorylation	-4.9	23	KD_sgCDC20_down
GO:0061053	somite development	-4.7	10	KD_sgCDC20_down
GO:0061053	somite development	-2.1	3	KD_sgNTC_39_down
GO:0008630	intrinsic apoptotic signaling pathway in response to DNA damage	-2.8	4	KD_sgNTC_39_down
GO:0008630	intrinsic apoptotic signaling pathway in response to DNA damage	-4	10	KD_sgCDC20_down
GO:0097193	intrinsic apoptotic signaling pathway	-4.1	8	KD_sgNTC_39_down
GO:0097193	intrinsic apoptotic signaling pathway	-2.6	15	KD_sgCDC20_down
GO:0051098	regulation of binding	-3.4	8	KD_sgNTC_39_down
GO:0051098	regulation of binding	-3.2	19	KD_sgCDC20_down
GO:0045860	positive regulation of protein kinase activity	-3.5	10	KD_sgNTC_39_down
GO:0045860	positive regulation of protein kinase activity	-2.6	23	KD_sgCDC20_down
R-HSA-1280218	Adaptive Immune System	-3.8	34	KD_sgCDC20_down
R-HSA-1280218	Adaptive Immune System	-2.3	10	KD_sgNTC_39_down
GO:0097190	apoptotic signaling pathway	-2.6	9	KD_sgNTC_39_down
GO:0097190	apoptotic signaling pathway	-3.4	27	KD_sgCDC20_down
GO:0033674	positive regulation of kinase activity	-3.1	10	KD_sgNTC_39_down
GO:0033674	positive regulation of kinase activity	-2.8	26	KD_sgCDC20_down
GO:0009411	response to UV	-3.1	5	KD_sgNTC_39_down
GO:0009411	response to UV	-2.7	10	KD_sgCDC20_down
GO:0051493	regulation of cytoskeleton organization	-2.8	23	KD_sgCDC20_down
GO:0051493	regulation of cytoskeleton organization	-3	9	KD_sgNTC_39_down
GO:2000134	negative regulation of G1/S transition of mitotic cell cycle	-2.2	8	KD_sgCDC20_down
GO:2000134	negative regulation of G1/S transition of mitotic cell cycle	-3.5	5	KD_sgNTC_39_down
WP3646	Hepatitis C and Hepatocellular Carcinoma	-2.7	3	KD_sgNTC_39_down
WP3646	Hepatitis C and Hepatocellular Carcinoma	-3	6	KD_sgCDC20_down
ko05206	MicroRNAs in cancer	-2.4	6	KD_sgNTC_39_down
ko05206	MicroRNAs in cancer	-3.3	17	KD_sgCDC20_down
GO:1902807	negative regulation of cell cycle G1/S phase transition	-2.1	8	KD_sgCDC20_down
GO:1902807	negative regulation of cell cycle G1/S phase transition	-3.4	5	KD_sgNTC_39_down
hsa05206	MicroRNAs in cancer	-3.1	17	KD_sgCDC20_down
hsa05206	MicroRNAs in cancer	-2.4	6	KD_sgNTC_39_down
WP2525	Trans-sulfuration and one carbon metabolism	-3.3	3	KD_sgNTC_39_down
WP2525	Trans-sulfuration and one carbon metabolism	-2.2	4	KD_sgCDC20_down
GO:0048872	homeostasis of number of cells	-3.2	15	KD_sgCDC20_down
GO:0048872	homeostasis of number of cells	-2.1	5	KD_sgNTC_39_down
WP3594	Circadian rhythm related genes	-3.2	6	KD_sgNTC_39_down
WP3594	Circadian rhythm related genes	-2.1	11	KD_sgCDC20_down
GO:0007623	circadian rhythm	-3.2	6	KD_sgNTC_39_down
GO:0007623	circadian rhythm	-2	11	KD_sgCDC20_down
GO:0021537	telencephalon development	-3	14	KD_sgCDC20_down
GO:0021537	telencephalon development	-2.2	5	KD_sgNTC_39_down
GO:0021987	cerebral cortex development	-2.7	4	KD_sgNTC_39_down
GO:0021987	cerebral cortex development	-2.5	8	KD_sgCDC20_down
GO:1900182	positive regulation of protein localization to nucleus	-2.1	3	KD_sgNTC_39_down
GO:1900182	positive regulation of protein localization to nucleus	-3.1	8	KD_sgCDC20_down
GO:0061351	neural precursor cell proliferation	-2.9	10	KD_sgCDC20_down
GO:0061351	neural precursor cell proliferation	-2.3	4	KD_sgNTC_39_down
GO:0034644	cellular response to UV	-2	3	KD_sgNTC_39_down
GO:0034644	cellular response to UV	-3	8	KD_sgCDC20_down
GO:0009636	response to toxic substance	-2.9	6	KD_sgNTC_39_down
GO:0009636	response to toxic substance	-2	12	KD_sgCDC20_down
GO:1903827	regulation of cellular protein localization	-2.2	8	KD_sgNTC_39_down
GO:1903827	regulation of cellular protein localization	-2.7	24	KD_sgCDC20_down
GO:0046661	male sex differentiation	-2.2	4	KD_sgNTC_39_down
GO:0046661	male sex differentiation	-2.6	10	KD_sgCDC20_down
GO:0021543	pallium development	-2.5	10	KD_sgCDC20_down
GO:0021543	pallium development	-2.1	4	KD_sgNTC_39_down
GO:0051100	negative regulation of binding	-2.1	4	KD_sgNTC_39_down
GO:0051100	negative regulation of binding	-2.4	10	KD_sgCDC20_down

## Sheet: 39_Activation_sgCDC20_vs_sgNTC
Differentially expressed genes (DEGs) upon CDC20 activation under 39℃ culture
GeneID	Symbol	Length	baseMean	log2FoldChange	lfcSE	stat	pvalue	padj	Activation-sgNTC-39-1	Activation-sgNTC-39-2	Activation-sgCDC20-39-1	Activation-sgCDC20-39-2
ENSG00000005884	ITGA3	34514	6024.18	-0.577431	0.11136	-5.18527	2.15697e-07	3.98238e-05	7073.87	7355.83	5070.45	4596.6
ENSG00000006468	ETV1	100198	199.021	0.898222	0.268643	3.34355	0.000827136	0.0490188	166.566	111.493	254.149	263.876
ENSG00000008516	MMP25	14046	25.2182	2.66214	0.70717	3.7645	0.000166881	0.0127832	7.52839	6.29395	51.0087	36.0416
ENSG00000010278	CD9	38545	718.931	0.662327	0.155669	4.25471	2.09322e-05	0.00225428	559.924	552.968	841.196	921.636
ENSG00000018236	CNTN1	379977	234.221	4.05141	0.29587	13.6932	1.11434e-42	4.0119e-39	21.6441	31.4697	415.229	468.541
ENSG00000026559	KCNG1	19474	452.17	-0.774427	0.180478	-4.29098	1.77883e-05	0.00200132	559.924	580.842	320.371	347.544
ENSG00000034063	UHRF1	59074	609.039	0.66378	0.167622	3.95997	7.49585e-05	0.00654229	436.647	506.213	766.026	727.269
ENSG00000049130	KITLG	88059	427.868	0.836443	0.192169	4.35263	1.34511e-05	0.00158778	290.784	322.79	499.348	598.548
ENSG00000054356	PTPRN	20026	346.839	0.807178	0.219566	3.67623	0.000236703	0.016792	247.496	258.052	513.667	368.14
ENSG00000058085	LAMC2	58663	1816.99	-0.794414	0.129519	-6.13359	8.59196e-10	2.57777e-07	2260.4	2347.64	1246.58	1413.35
ENSG00000060656	PTPRU	90298	249.372	1.01155	0.227738	4.44171	8.92464e-06	0.00108003	166.566	164.542	356.166	310.215
ENSG00000065534	MYLK	274283	794.75	0.811471	0.160778	5.04716	4.48424e-07	7.55059e-05	553.337	601.522	1102.5	921.636
ENSG00000065717	TLE2	49998	118.102	1.24753	0.333511	3.74059	0.000183587	0.013628	63.0503	77.3256	196.876	135.156
ENSG00000066735	KIF26A	42172	59.2113	3.36272	0.530645	6.33704	2.34222e-10	8.64881e-08	7.52839	13.487	136.023	79.8065
ENSG00000070614	NDST1	72393	5886.07	-0.538617	0.139823	-3.85213	0.000117093	0.00952691	6859.31	7088.78	5508.05	4088.15
ENSG00000072041	SLC6A15	53903	235.631	1.11048	0.238656	4.65306	3.27045e-06	0.000428162	145.863	151.954	288.155	356.555
ENSG00000072832	CRMP1	144975	459.818	0.981738	0.179846	5.45877	4.79447e-08	1.00065e-05	303.018	315.597	636.267	584.389
ENSG00000077942	FBLN1	98898	1567.3	1.12553	0.163959	6.86467	6.66456e-12	3.42773e-09	950.46	1021.42	2511.96	1785.35
ENSG00000078401	EDN1	6832	206.952	-1.77543	0.267633	-6.63381	3.27125e-11	1.47216e-08	327.485	314.697	110.966	74.6577
ENSG00000080823	MOK	80701	986.182	-0.919925	0.142554	-6.45318	1.0953e-10	4.38151e-08	1249.71	1330.72	675.642	688.653
ENSG00000082397	EPB41L3	238317	1591.17	-0.615483	0.126132	-4.87968	1.06256e-06	0.000157752	1947.03	1904.37	1269.85	1243.44
ENSG00000090539	CHRD	10664	43.8375	2.06456	0.534274	3.86424	0.000111436	0.00917026	15.9978	17.9827	88.5941	52.7752
ENSG00000091986	CCDC80	44971	6686.04	-0.619385	0.119151	-5.1983	2.01124e-07	3.81104e-05	7968.8	8233.38	5720.14	4821.86
ENSG00000092820	EZR	53672	3253.03	-0.678198	0.124759	-5.43608	5.44656e-08	1.12051e-05	3892.18	4118.04	2701.67	2300.23
ENSG00000092969	TGFB2	98385	814.289	-0.775823	0.163003	-4.75957	1.94009e-06	0.000273914	1014.45	1043.9	668.483	530.327
ENSG00000100234	TIMP3	61344	1249.1	-0.746189	0.157097	-4.74987	2.0355e-06	0.000284594	1644.01	1488.97	1055.08	808.362
ENSG00000101000	PROCR	5290	324.107	-0.863427	0.205667	-4.19818	2.69069e-05	0.00276372	415.003	420.795	214.774	245.855
ENSG00000101188	NTSR1	53935	27.6554	2.92494	0.685149	4.26905	1.96303e-05	0.00217459	6.58734	6.29395	50.1138	47.6264
ENSG00000102385	DRP2	44729	261.809	-0.952268	0.229142	-4.1558	3.24146e-05	0.00319727	345.365	346.167	198.666	157.039
ENSG00000102471	NDFIP2	74924	636.355	-0.582435	0.163044	-3.57226	0.000353913	0.0240065	771.66	753.476	479.661	540.624
ENSG00000102804	TSC22D1	143629	1267.34	-0.548365	0.13711	-3.99944	6.34919e-05	0.00567917	1471.8	1540.22	1085.5	971.837
ENSG00000103241	FOXF1	3944	68.383	2.51976	0.445487	5.6562	1.54765e-08	3.48247e-06	26.3494	14.3862	120.81	111.986
ENSG00000103257	SLC7A5	39466	1017.14	-0.883909	0.163972	-5.3906	7.02217e-08	1.42431e-05	1286.41	1355	817.034	610.133
ENSG00000103485	QPRT	35421	120.412	-1.45362	0.33434	-4.34773	1.37556e-05	0.00161053	185.387	166.34	50.1138	79.8065
ENSG00000104368	PLAT	33007	3902.17	-0.504528	0.110954	-4.54716	5.43746e-06	0.000675042	4501.04	4654.82	3282.46	3170.38
ENSG00000104415	WISP1	39306	23.5332	-2.62049	0.769743	-3.40438	0.000663154	0.0401264	29.1725	52.1499	8.9489	3.8616
ENSG00000104419	NDRG1	64852	5091.86	-0.546599	0.138982	-3.93288	8.39334e-05	0.00715222	5691.47	6401.84	4680.27	3593.87
ENSG00000104435	STMN2	55362	2773.28	0.575202	0.11448	5.02448	5.04794e-07	8.35578e-05	2245.34	2210.07	3333.46	3304.25
ENSG00000104783	KCNN4	14725	183.954	0.968507	0.255863	3.78526	0.000153549	0.0119528	117.631	131.274	248.779	238.132
ENSG00000105220	GPI	42677	2633.18	-0.600591	0.131234	-4.57648	4.72862e-06	0.00059734	3086.64	3262.96	2290.92	1892.19
ENSG00000105290	APLP1	11893	624.29	0.758407	0.162695	4.66151	3.13891e-06	0.00041471	448.88	479.239	813.455	755.587
ENSG00000105376	ICAM5	6798	238.052	1.42244	0.239131	5.94837	2.70821e-09	7.09109e-07	124.218	134.87	380.328	312.79
ENSG00000106366	SERPINE1	12178	32863.5	-1.06723	0.110139	-9.6899	3.32862e-22	5.32617e-19	44041.1	44948.7	22739.1	19725.1
ENSG00000107719	PALD1	89629	22.5222	3.71233	0.859481	4.31927	1.56548e-05	0.00178924	0.941049	5.39481	43.8496	39.9032
ENSG00000108947	EFNB3	6177	113.08	1.1224	0.316355	3.54791	0.000388305	0.0255342	68.6966	73.7291	159.29	150.603
ENSG00000109610	SOD3	10931	97.3668	1.24782	0.349391	3.57141	0.000355071	0.0240065	50.8167	64.7378	150.341	123.571
ENSG00000110090	CPT1A	89791	340.214	0.916212	0.199659	4.58889	4.45601e-06	0.000567885	246.555	224.784	440.286	449.233
ENSG00000110492	MDK	3070	508.007	1.29346	0.188657	6.85612	7.07558e-12	3.51363e-09	272.904	316.496	796.452	646.175
ENSG00000111799	COL12A1	121726	1203.29	0.652707	0.139275	4.68646	2.77978e-06	0.000377656	956.106	916.219	1557.11	1383.74
ENSG00000113083	LOX	15091	9968.6	-0.576398	0.103402	-5.57436	2.48443e-08	5.42094e-06	11792.3	12076.3	8146.18	7859.65
ENSG00000113356	POLR3G	42806	287.129	-0.837353	0.215559	-3.88457	0.000102512	0.00858297	366.068	369.545	191.506	221.399
ENSG00000113657	DPYSL3	119246	1025.65	0.922525	0.146811	6.28377	3.30461e-10	1.08158e-07	680.379	737.291	1427.35	1257.6
ENSG00000113810	SMC4	35689	489.893	0.622751	0.186598	3.33739	0.000845702	0.0493075	405.592	365.049	532.459	656.473
ENSG00000114251	WNT5A	24231	954.453	-0.667133	0.14276	-4.6731	2.9669e-06	0.000399311	1173.49	1169.78	758.867	715.684
ENSG00000114757	PEX5L	242096	105.616	1.3846	0.348869	3.96883	7.22271e-05	0.00634233	53.6398	62.9395	124.39	181.495
ENSG00000115380	EFEMP1	58173	540.108	-0.708227	0.174077	-4.06847	4.73219e-05	0.00439666	631.444	709.418	429.547	390.022
ENSG00000115461	IGFBP5	23421	1638.37	-0.945895	0.137551	-6.87669	6.12594e-12	3.26739e-09	2113.6	2202.88	1218.84	1018.18
ENSG00000115594	IL1R1	115331	518.735	0.604941	0.181122	3.33996	0.000837913	0.0492522	415.944	408.207	690.855	559.932
ENSG00000116016	EPAS1	93031	2153.64	-0.54684	0.146144	-3.7418	0.000182709	0.013628	2504.13	2612.89	1990.23	1507.31
ENSG00000116132	PRRX1	76692	1469.47	0.708635	0.128692	5.50645	3.66151e-08	7.75433e-06	1094.44	1136.51	1793.36	1853.57
ENSG00000116675	DNAJC6	167651	38.2914	-1.83771	0.550129	-3.3405	0.000836268	0.0492522	65.8734	53.9481	17.8978	15.4464
ENSG00000117115	PADI2	52693	57.7925	-3.08357	0.501002	-6.15481	7.51662e-10	2.35319e-07	97.8691	108.795	11.6336	12.872
ENSG00000117152	RGS4	8028	5558.01	-0.509001	0.111408	-4.5688	4.90534e-06	0.000614276	6655.1	6400.05	4376.91	4799.97
ENSG00000117394	SLC2A1	33479	5172.83	-0.575801	0.135079	-4.26272	2.01958e-05	0.00220333	5977.54	6409.04	4683.85	3620.9
ENSG00000117399	CDC20	4249	990.07	3.14205	0.153537	20.4645	4.46654e-93	6.43226e-89	208.913	194.213	1801.41	1755.74
ENSG00000117724	CENPF	61394	574.265	0.56371	0.165839	3.39915	0.000675966	0.0407305	452.645	473.844	661.324	709.248
ENSG00000118515	SGK1	148867	1092.87	-0.504241	0.142837	-3.53018	0.00041527	0.0270602	1339.11	1223.72	859.989	948.667
ENSG00000118523	CTGF	3198	3264.22	-0.609884	0.124906	-4.88273	1.04626e-06	0.000156951	3895.94	3994.86	2802.79	2363.3
ENSG00000120708	TGFBI	34924	44290.1	-0.654855	0.10415	-6.28759	3.2244e-10	1.07987e-07	52748.6	55598.9	35829.6	32983.2
ENSG00000122641	INHBA	17995	2452.07	-0.759906	0.124766	-6.09065	1.12455e-09	3.23892e-07	3047.12	3117.3	1697.61	1946.25
ENSG00000122861	PLAU	8321	3469.68	-0.54031	0.111343	-4.85268	1.21804e-06	0.00017899	4143.44	4080.28	2818.01	2836.99
ENSG00000124191	TOX2	154753	170.569	1.26898	0.312898	4.05556	5.00141e-05	0.0045876	82.8123	117.787	298.893	182.783
ENSG00000125148	MT2A	1299	1895.64	-0.564246	0.13418	-4.20514	2.60917e-05	0.00270321	2185.12	2335.95	1402.29	1659.2
ENSG00000126016	AMOT	66313	264.995	0.959717	0.224557	4.27381	1.92158e-05	0.00214516	178.799	181.625	380.328	319.226
ENSG00000127585	FBXL16	13330	127.319	1.4012	0.333082	4.20678	2.5903e-05	0.00270321	59.2861	80.9222	221.038	148.028
ENSG00000128342	LIF	6405	315.259	-0.774328	0.217307	-3.56329	0.000366241	0.0244291	441.352	355.159	246.99	217.537
ENSG00000128564	VGF	3085	26.4432	3.10721	0.716761	4.33507	1.45716e-05	0.00167877	4.70525	6.29395	51.0087	43.7648
ENSG00000128567	PODXL	57956	1144.05	-0.75423	0.143762	-5.24637	1.55123e-07	3.06018e-05	1435.1	1435.92	784.818	920.349
ENSG00000130707	ASS1	56346	69.9754	-1.39656	0.413914	-3.37403	0.000740764	0.0442645	85.6355	116.888	34.9007	42.4776
ENSG00000131737	KRT34	4754	243.557	-2.06807	0.249	-8.30553	9.93787e-17	9.54102e-14	388.653	396.519	79.6452	109.412
ENSG00000132386	SERPINF1	15616	682.529	0.633214	0.162535	3.89587	9.78461e-05	0.00824024	530.752	540.38	893.1	765.885
ENSG00000132688	NES	8635	1450.92	1.55286	0.135067	11.497	1.36611e-30	3.2789e-27	782.953	692.334	2129.84	2198.54
ENSG00000133424	LARGE	760618	102.905	-1.36886	0.343193	-3.98861	6.64616e-05	0.0059081	156.214	141.164	65.327	48.9136
ENSG00000134013	LOXL2	128140	9248.37	-0.549344	0.147121	-3.73395	0.0001885	0.013921	10534.1	11446	8783.34	6230.05
ENSG00000134107	BHLHE40	6208	555.158	-0.673919	0.194882	-3.45809	0.00054401	0.0345123	633.326	733.695	495.769	357.842
ENSG00000134853	PDGFRA	69151	693.939	1.00434	0.15872	6.32776	2.48753e-10	8.8856e-08	487.464	436.081	928.001	924.21
ENSG00000134871	COL4A2	207216	6731.25	-1.04318	0.109789	-9.50173	2.0644e-21	2.70268e-18	8770.58	9359.1	4551.41	4243.9
ENSG00000135454	B4GALNT1	9946	192.077	1.62401	0.264641	6.13663	8.42911e-10	2.57777e-07	95.987	92.611	324.845	254.866
ENSG00000135480	KRT7	19667	36.9679	-1.99175	0.568246	-3.50508	0.000456467	0.0296107	67.7555	50.3516	14.3182	15.4464
ENSG00000135636	DYSF	233047	178.369	-1.64575	0.276236	-5.95776	2.55719e-09	6.81964e-07	244.673	296.715	94.8583	77.2321
ENSG00000135919	SERPINE2	64208	3390.82	-0.608356	0.116126	-5.23877	1.61649e-07	3.14583e-05	4068.16	4120.74	2556.7	2817.68
ENSG00000136153	LMO7	239435	1218.06	-0.535586	0.133674	-4.00667	6.15819e-05	0.00554276	1455.8	1427.83	1010.33	978.273
ENSG00000136156	ITM2B	29770	1751.41	-0.501081	0.139254	-3.59833	0.000320269	0.0222812	1995.02	2107.57	1305.64	1597.42
ENSG00000136944	LMX1B	86590	40.4798	4.06535	0.681083	5.96895	2.3878e-09	6.48807e-07	1.8821	7.19308	85.9094	66.9345
ENSG00000136997	MYC	5995	885.506	-0.645983	0.157374	-4.10476	4.04731e-05	0.0038095	1038.92	1123.92	756.182	623.005
ENSG00000137285	TUBB2B	7470	104.802	1.60895	0.342731	4.69449	2.67271e-06	0.000366568	45.1704	58.4438	172.714	142.879
ENSG00000137801	THBS1	18388	31008.5	0.552063	0.114758	4.81067	1.50422e-06	0.00021881	24919	25377.2	40068.7	33669.3
ENSG00000137809	ITGA11	130452	646.33	-0.585088	0.17019	-3.43784	0.000586364	0.0365551	809.302	743.585	566.465	465.967
ENSG00000138623	SEMA7A	25179	2084.36	-0.775902	0.123236	-6.29609	3.05254e-10	1.04666e-07	2568.12	2696.51	1593.8	1478.99
ENSG00000139211	AMIGO2	4245	925.478	-0.52122	0.151504	-3.44031	0.000581056	0.0363817	1017.27	1165.28	794.662	724.694
ENSG00000140092	FBLN5	78576	284.685	0.939459	0.232371	4.04293	5.27881e-05	0.0048114	202.326	188.818	432.232	315.364
ENSG00000142178	SIK1	12614	373.156	-0.889606	0.214618	-4.14507	3.39706e-05	0.0033167	467.701	503.516	305.157	216.25
ENSG00000142910	TINAGL1	11173	50.9699	-1.63949	0.471075	-3.48031	0.000500835	0.0320557	74.3429	80.0231	25.0569	24.4568
ENSG00000143248	RGS5	210667	936.59	-0.638784	0.147229	-4.33873	1.43312e-05	0.00166438	1144.32	1138.31	777.659	686.078
ENSG00000143320	CRABP2	6211	975.912	0.748944	0.176146	4.25184	2.12024e-05	0.00226174	695.435	762.467	1432.72	1013.03
ENSG00000143786	CNIH3	305890	224.735	1.28276	0.246689	5.19991	1.9938e-07	3.81104e-05	135.511	125.879	280.995	356.555
ENSG00000144476	ACKR3	14572	40.7163	-2.37488	0.558238	-4.25424	2.09759e-05	0.00225428	58.3451	78.2248	13.4233	12.872
ENSG00000144810	COL8A1	160752	4743.49	-0.88964	0.121388	-7.32887	2.32104e-13	1.59168e-10	6106.47	6219.32	3609.09	3039.08
ENSG00000145147	SLIT2	367302	177.929	0.987975	0.261233	3.78197	0.000155595	0.0120469	128.924	109.695	236.251	236.845
ENSG00000145681	HAPLN1	83809	1706.28	-0.753095	0.126948	-5.9323	2.98721e-09	7.68193e-07	2176.65	2105.78	1223.31	1319.38
ENSG00000145934	TENM2	979359	237.241	-2.94305	0.267734	-10.9924	4.15613e-28	8.55034e-25	387.712	453.164	61.7474	46.3392
ENSG00000146197	SCUBE3	38667	2100.08	-1.11024	0.120874	-9.1851	4.11147e-20	4.22924e-17	2919.13	2821.49	1314.59	1345.13
ENSG00000146574	CCZ1B	32637	183.934	-1.03397	0.297699	-3.47319	0.00051431	0.0327725	187.269	307.504	131.549	109.412
ENSG00000146674	IGFBP3	9525	4173.04	-1.67692	0.132931	-12.6149	1.74699e-36	5.03169e-33	5947.43	6771.39	2188.01	1785.35
ENSG00000147224	PRPS1	22520	2105.65	-0.633506	0.122624	-5.16626	2.38819e-07	4.29905e-05	2549.3	2570.63	1580.38	1722.28
ENSG00000148677	ANKRD1	9181	600.1	-1.27238	0.164295	-7.74445	9.59944e-15	7.27587e-12	850.709	846.986	352.587	350.119
ENSG00000148848	ADAM12	376075	1199.74	-0.569837	0.135508	-4.20519	2.60866e-05	0.00270321	1408.75	1459.3	995.117	935.795
ENSG00000148926	ADM	2718	2445.49	-0.501351	0.145079	-3.4557	0.000548858	0.0346671	2761.04	2974.34	2299.87	1746.73
ENSG00000150403	TMCO3	59233	1472.5	-0.512945	0.129066	-3.97429	7.05897e-05	0.00623658	1751.29	1711.05	1180.36	1247.3
ENSG00000151079	KCNA6	41936	49.4773	2.32378	0.50339	4.61627	3.90703e-06	0.000506894	15.0568	17.9827	96.6481	68.2217
ENSG00000151414	NEK7	165458	1501.8	-0.674051	0.136473	-4.93907	7.84978e-07	0.000124225	1792.7	1898.07	1072.97	1243.44
ENSG00000152952	PLOD2	94214	12310.4	-0.532942	0.104844	-5.08318	3.71158e-07	6.43982e-05	14490.3	14625.3	9676.44	10449.5
ENSG00000153404	PLEKHG4B	49713	142.863	1.48222	0.300381	4.93446	8.03721e-07	0.000125809	79.9892	71.0317	238.936	181.495
ENSG00000154096	THY1	7606	1165.15	0.845751	0.138013	6.12807	8.89493e-10	2.6142e-07	832.829	832.599	1427.35	1567.81
ENSG00000154175	ABI3BP	244360	401.953	-0.991083	0.202306	-4.89894	9.63563e-07	0.000146066	572.158	499.02	299.788	236.845
ENSG00000154358	OBSCN	170747	304.836	0.850155	0.215531	3.94447	7.99766e-05	0.00689666	213.618	222.086	432.232	351.406
ENSG00000154678	PDE1C	548149	257.296	-1.30841	0.228087	-5.73645	9.66831e-09	2.35989e-06	390.535	342.571	146.762	149.315
ENSG00000154734	ADAMTS1	9663	1440.3	-0.670068	0.129568	-5.17157	2.32139e-07	4.23168e-05	1752.23	1784.78	1083.71	1140.46
ENSG00000158258	CLSTN2	642213	2064.21	-0.693988	0.131971	-5.25863	1.45135e-07	2.90291e-05	2497.54	2607.49	1710.13	1441.67
ENSG00000158270	COLEC12	181362	938.762	1.3484	0.14524	9.28395	1.63312e-20	1.80912e-17	545.809	513.406	1379.03	1316.81
ENSG00000159167	STC1	12893	3148.3	-0.561352	0.113211	-4.95848	7.10485e-07	0.000113685	3768.9	3736.81	2497.64	2589.85
ENSG00000159200	RCAN1	102002	1264.96	-0.517037	0.136385	-3.79102	0.000150027	0.0117421	1547.08	1430.52	1002.28	1079.96
ENSG00000159674	SPON2	42031	523.968	4.82273	0.272304	17.7108	3.46033e-70	2.49161e-66	32.9367	38.6628	1251.95	772.321
ENSG00000160200	CBS	23753	264.829	1.27943	0.224509	5.69876	1.20678e-08	2.849e-06	163.743	145.66	394.646	355.267
ENSG00000162433	AK4	84597	901.849	-0.929514	0.146955	-6.32516	2.52975e-10	8.8856e-08	1148.08	1216.53	600.471	642.313
ENSG00000162576	MXRA8	9089	680.677	0.609536	0.159365	3.82479	0.000130886	0.0104716	511.931	565.556	798.242	846.978
ENSG00000162745	OLFML2B	40663	142.144	1.23397	0.294562	4.18917	2.79977e-05	0.0028394	79.9892	89.9135	221.038	177.634
ENSG00000162998	FRZB	33889	130.543	2.79129	0.339797	8.21458	2.12907e-16	1.91629e-13	25.4083	40.4611	245.2	211.101
ENSG00000163132	MSX1	4271	476.816	1.12689	0.180671	6.23724	4.45366e-10	1.42527e-07	279.492	319.193	635.372	673.206
ENSG00000163453	IGFBP7	79613	877.846	-0.924439	0.161419	-5.72694	1.02257e-08	2.45434e-06	1112.32	1185.06	536.934	677.068
ENSG00000163531	NFASC	194172	32.7197	-2.25125	0.611324	-3.68258	0.000230887	0.0164604	52.6988	55.7464	13.4233	9.01041
ENSG00000163661	PTX3	6840	886.54	1.63516	0.174724	9.35852	8.08627e-21	9.7042e-18	430.059	432.484	1133.83	1549.79
ENSG00000164099	PRSS12	72966	480.359	0.925818	0.182106	5.08395	3.69666e-07	6.43982e-05	338.778	324.588	680.116	577.953
ENSG00000164161	HHIP	99251	78.4076	-1.41022	0.381177	-3.69965	0.000215894	0.0156407	108.221	119.585	42.0598	43.7648
ENSG00000164171	ITGA2	105454	678.872	1.29889	0.182452	7.11909	1.08646e-12	6.25842e-10	394.3	389.326	819.719	1112.14
ENSG00000164220	F2RL2	7953	2093.28	-0.619332	0.129448	-4.78439	1.71508e-06	0.000246989	2524.84	2549.05	1779.04	1520.18
ENSG00000164951	PDP1	68260	598.598	0.595792	0.165839	3.5926	0.000327391	0.0226671	458.291	494.524	687.275	754.3
ENSG00000165757	KIAA1462	102695	186.357	-0.88178	0.255657	-3.44908	0.000562505	0.0353739	227.734	255.354	129.759	132.582
ENSG00000166145	SPINT1	14190	89.9331	2.20316	0.373826	5.89355	3.77983e-09	9.38505e-07	30.1136	34.1671	162.87	132.582
ENSG00000166165	CKB	3453	401.979	1.39712	0.19496	7.16618	7.71166e-13	4.82851e-10	214.559	228.38	628.213	536.763
ENSG00000166341	DCHS1	34530	969.2	1.28227	0.182298	7.03396	2.00757e-12	1.11196e-09	538.28	592.53	1628.7	1117.29
ENSG00000166342	NETO1	125833	126.295	1.80074	0.319504	5.63605	1.73994e-08	3.85491e-06	48.9346	63.8386	214.774	177.634
ENSG00000166831	RBPMS2	35696	62.4938	1.46661	0.43938	3.3379	0.000844138	0.0493075	41.4062	25.1758	98.4379	84.9553
ENSG00000167641	PPP1R14A	5355	70.0534	-1.61916	0.418991	-3.86442	0.000111353	0.00917026	96.9281	115.089	41.1649	27.0312
ENSG00000167772	ANGPTL4	11085	706.564	-1.58327	0.16425	-9.63936	5.45269e-22	7.85241e-19	1012.57	1105.04	330.214	378.437
ENSG00000167900	TK1	13155	354.219	0.717634	0.195667	3.66762	0.000244814	0.0172822	267.258	268.841	457.289	423.489
ENSG00000168542	COL3A1	38427	2176.49	0.986198	0.14403	6.84716	7.53304e-12	3.61611e-09	1454.86	1467.39	3267.24	2516.48
ENSG00000168779	SHOX2	9345	161.466	1.10847	0.290667	3.81355	0.000136983	0.0108389	106.339	98.9049	260.413	180.208
ENSG00000168824	NSG1	70919	97.3369	3.03211	0.383278	7.91098	2.55369e-15	2.04309e-12	23.5262	18.8818	162.87	184.07
ENSG00000169071	ROR2	387072	44.3663	-2.6012	0.573456	-4.53601	5.73276e-06	0.000705619	66.8145	86.317	17.8978	6.43601
ENSG00000169184	MN1	53222	563.734	-1.23723	0.204905	-6.03809	1.55949e-09	4.40358e-07	766.955	819.112	406.28	262.589
ENSG00000169744	LDB2	397269	268.087	1.10267	0.220964	4.99028	6.02926e-07	9.75588e-05	159.037	181.625	368.695	362.991
ENSG00000170370	EMX2	7102	44.5373	3.37857	0.571883	5.9078	3.46704e-09	8.75944e-07	7.52839	8.09222	81.435	81.0937
ENSG00000170624	SGCD	897446	50.3144	2.29097	0.520013	4.4056	1.05493e-05	0.00126572	23.5262	10.7896	94.8583	72.0833
ENSG00000170801	HTRA3	37347	92.2295	2.43023	0.379288	6.40736	1.48066e-10	5.76296e-08	27.2904	30.5706	177.188	133.869
ENSG00000171246	NPTX1	10696	258.689	1.03734	0.222143	4.66968	3.01664e-06	0.000402246	161.86	177.13	350.797	344.97
ENSG00000171724	VAT1L	191578	854.785	1.10803	0.147197	7.52757	5.16921e-14	3.72209e-11	540.162	543.078	1140.09	1195.81
ENSG00000173210	ABLIM3	119060	273.649	1.06579	0.216342	4.92642	8.37488e-07	0.000129685	175.035	178.928	377.643	362.991
ENSG00000173442	EHBP1L1	16613	388.13	1.29124	0.196916	6.55733	5.47812e-11	2.32031e-08	208.913	240.968	520.826	581.815
ENSG00000173530	TNFRSF10D	28443	4420.79	-0.565975	0.110617	-5.11651	3.11234e-07	5.53343e-05	5387.51	5165.53	3475.75	3654.36
ENSG00000174348	PODN	23321	39.3498	1.90819	0.534592	3.56944	0.00035775	0.0240745	15.9978	17.0836	59.9576	64.3601
ENSG00000175130	MARCKSL1	2548	1404.54	0.576623	0.15312	3.76583	0.000165995	0.0127832	1108.56	1144.6	1458.67	1906.34
ENSG00000175137	SH3BP5L	16185	706.643	-0.535963	0.156373	-3.42747	0.000609241	0.0374944	808.361	864.968	593.312	559.932
ENSG00000177283	FZD8	3186	230.277	0.991139	0.239905	4.13138	3.60598e-05	0.00343906	168.448	140.265	326.635	285.759
ENSG00000177706	FAM20C	107743	1263.36	0.694913	0.1373	5.06128	4.16459e-07	7.13979e-05	925.051	1005.23	1628.7	1494.44
ENSG00000178031	ADAMTSL1	437057	2625.5	-0.501856	0.120412	-4.16781	3.07544e-05	0.00305444	3016.06	3140.68	2279.28	2065.96
ENSG00000178573	MAF	14872	37.0803	2.13024	0.560343	3.80168	0.000143721	0.01131	15.0568	12.5879	65.327	55.3496
ENSG00000180914	OXTR	19221	1557.24	-0.734349	0.133084	-5.51792	3.43043e-08	7.37338e-06	1915.04	1977.2	1243.9	1092.83
ENSG00000181019	NQO1	19956	842.994	0.56313	0.152223	3.69938	0.00021613	0.0156407	703.905	656.369	945.898	1065.8
ENSG00000182534	MXRA7	38466	2451.66	-0.531721	0.124695	-4.26416	2.00656e-05	0.00220333	2853.26	2945.57	2138.79	1869.02
ENSG00000182636	NDN	1886	180.305	-0.994913	0.260417	-3.82046	0.000133203	0.0105981	233.38	246.363	112.756	128.72
ENSG00000183049	CAMK1D	486065	222.441	-1.13599	0.239263	-4.74785	2.05586e-06	0.000284677	291.725	320.092	144.077	133.869
ENSG00000183160	TMEM119	8475	376.398	1.49992	0.236662	6.33781	2.3306e-10	8.64881e-08	189.151	205.003	682.801	428.638
ENSG00000183715	OPCML	1117544	155.589	-1.17881	0.277659	-4.24552	2.18083e-05	0.00230928	211.736	220.288	100.228	90.1041
ENSG00000183762	KREMEN1	95256	91.8937	1.2924	0.349928	3.69334	0.000221331	0.0159369	49.8756	56.6455	129.759	131.295
ENSG00000183876	ARSI	42965	202.551	0.960282	0.243699	3.94045	8.13292e-05	0.00697156	138.334	136.669	264.887	270.312
ENSG00000184702	2021-09-05	10309	166.283	1.27296	0.295097	4.31371	1.60539e-05	0.00182041	105.398	89.9135	281.89	187.931
ENSG00000185070	FLRT2	98547	403.988	-1.10535	0.194943	-5.6701	1.42716e-08	3.31492e-06	554.278	550.271	280.995	230.409
ENSG00000185275	CD24P4	243	202.322	1.62802	0.249435	6.52685	6.71661e-11	2.7636e-08	98.8102	98.9049	296.209	315.364
ENSG00000185697	MYBL1	52073	583.32	-0.652734	0.167125	-3.90565	9.39707e-05	0.00796043	730.254	695.032	430.442	477.552
ENSG00000185896	LAMP1	26432	3099.6	-0.521861	0.115716	-4.50983	6.48799e-06	0.00079181	3688.91	3620.82	2641.71	2446.97
ENSG00000185950	IRS2	32732	697.219	-1.13078	0.187399	-6.03407	1.59882e-09	4.4278e-07	891.174	1025.91	510.087	361.704
ENSG00000186340	THBS2	38265	5733.59	-0.830919	0.126354	-6.57611	4.82929e-11	2.10747e-08	7284.66	7399.88	4568.41	3681.4
ENSG00000186897	C1QL4	4772	66.0567	2.55287	0.450537	5.66629	1.45927e-08	3.3357e-06	18.821	19.781	134.233	91.3913
ENSG00000187498	COL4A1	158179	6666.14	-1.14207	0.114288	-9.99289	1.63739e-23	2.94751e-20	9077.36	9275.48	4435.97	3875.76
ENSG00000187867	PALM3	5795	94.2056	2.65889	0.372334	7.14114	9.25626e-13	5.55414e-10	25.4083	26.0749	159.29	166.049
ENSG00000188112	C6orf132	41502	76.5089	-1.49218	0.396974	-3.75889	0.00017067	0.0129359	117.631	108.795	47.4292	32.18
ENSG00000196549	MME	159585	1377.13	0.870897	0.131153	6.6403	3.13049e-11	1.45427e-08	1003.16	944.092	1765.62	1795.65
ENSG00000196611	MMP1	8241	3859.53	1.2091	0.147854	8.17765	2.89423e-16	2.45175e-13	2410.03	2249.64	4540.67	6237.78
ENSG00000196878	LAMB3	37597	124.308	-1.12965	0.309853	-3.64577	0.000266588	0.0186366	164.684	177.13	85.9094	69.5089
ENSG00000197971	MBP	154857	24.7746	2.74144	0.710666	3.85756	0.000114523	0.00937075	6.58734	6.29395	41.1649	45.052
ENSG00000198053	SIRPA	45390	940.586	-0.557525	0.150104	-3.71427	0.000203793	0.0148976	1117.97	1123.92	821.509	698.95
ENSG00000198176	TFDP1	56773	878.79	-0.574246	0.152963	-3.75416	0.000173927	0.0130454	1097.26	1007.03	754.392	656.473
ENSG00000198768	APCDD1L	56031	271.003	-0.747302	0.21993	-3.39792	0.000679009	0.0407434	322.78	356.957	211.194	193.08
ENSG00000198873	GRK5	248031	315.15	0.768293	0.214417	3.58317	0.000339453	0.0231681	239.027	226.582	353.481	441.51
ENSG00000198910	L1CAM	47709	550.267	3.26777	0.210855	15.4977	3.59456e-54	1.72551e-50	116.69	90.8127	1131.14	862.425
ENSG00000198914	POU3F3	4961	23.6347	-7.90377	1.5748	-5.01891	5.19667e-07	8.50424e-05	43.2883	51.2507	0	0
ENSG00000198959	TGM2	38118	21924	-0.599984	0.125676	-4.77406	1.80551e-06	0.000257437	25813	27027.1	19476.4	15379.5
ENSG00000205978	NYNRIN	20503	602.158	0.681411	0.191735	3.55391	0.00037955	0.0250729	475.23	451.366	868.043	613.995
ENSG00000206503	HLA-A	4625	548.916	-0.817677	0.203047	-4.02704	5.64839e-05	0.00511588	681.32	722.006	476.976	315.364
ENSG00000221866	PLXNA4	525357	324.691	-0.85824	0.204494	-4.1969	2.70596e-05	0.00276372	433.824	403.712	239.83	221.399
ENSG00000223756	TSSC2	28018	18.5668	-3.30443	0.944405	-3.49896	0.000467082	0.0301635	32.9367	35.0663	6.26423	0
ENSG00000230903	RPL9P8	84317	171.036	-24.1458	4.78504	-5.04611	4.50907e-07	7.55059e-05	684.143	0	0	0
ENSG00000236333	TRHDE-AS1	21400	245.623	1.19629	0.23036	5.19313	2.06782e-07	3.86736e-05	155.273	142.963	321.265	362.991
ENSG00000237550	UBE2Q2P6	84326	298.242	3.76609	0.767506	4.90692	9.25163e-07	0.000141737	35.7599	45.8559	283.68	827.67
ENSG00000242419	PCDHGC4	27806	66.9224	1.74095	0.42131	4.13222	3.59271e-05	0.00343906	27.2904	34.1671	90.3839	115.848
ENSG00000253953	PCDHGB4	125095	259.663	1.63043	0.225354	7.23499	4.6557e-13	3.04758e-10	123.277	130.375	402.7	382.299
ENSG00000259803	SLC22A31	5667	22.5767	3.30348	0.797413	4.14275	3.43163e-05	0.0033167	5.6463	2.69741	42.0598	39.9032
ENSG00000260230	FRRS1L	36999	256.482	-0.933609	0.223329	-4.18042	2.90975e-05	0.00290995	325.603	347.965	179.873	172.485
ENSG00000272761	RP11-572C15.6	5109	736.41	-0.701312	0.152739	-4.59158	4.39907e-06	0.000565633	896.82	927.009	559.306	562.507
ENSG00000273179	RP11-20I20.4	397	6.60141	6.2923	1.87976	3.3474	0.000815744	0.0485435	0	0	16.108	10.2976

## Sheet: Activation_sgNTC_39_vs_37
Hyperthermia-associated differentially expressed genes (DEGs) with non-targeting activation sgRNA
GeneID	Symbol	Length	baseMean	log2FoldChange	lfcSE	stat	pvalue	padj	Activation-sgNTC-37-1	Activation-sgNTC-37-2	Activation-sgNTC-39-1	Activation-sgNTC-39-2
ENSG00000001036	FUCA2	16880	287.622	-0.582162	0.178757	-3.25673	0.00112703	0.0136057	346.111	343.558	240.686	220.131
ENSG00000001497	LAS1L	22194	375.84	-0.572857	0.159665	-3.58787	0.000333392	0.0049104	477.098	421.774	307.66	296.829
ENSG00000002822	MAD1L1	417450	282.955	-0.548946	0.18684	-2.93805	0.00330279	0.0327495	359.497	312.865	212.432	247.025
ENSG00000004777	ARHGAP33	14291	172.047	-0.680087	0.233251	-2.91568	0.00354912	0.0345394	195.046	228.709	133.947	130.485
ENSG00000005100	DHX33	28149	372.332	-0.591147	0.160816	-3.67592	0.000236997	0.00370342	437.897	457.417	276.266	317.746
ENSG00000005882	PDK2	17416	229.346	0.70385	0.200122	3.51711	0.000436277	0.00619843	183.573	165.343	283.591	284.876
ENSG00000005884	ITGA3	34514	10007.4	-0.584322	0.044605	-13.0999	3.29597e-39	1.41821e-36	11615.8	12398.8	7866.25	8148.85
ENSG00000006634	DBF4	33326	90.1881	-1.22667	0.323566	-3.79109	0.000149987	0.00247763	130.031	122.77	49.1837	58.7681
ENSG00000007376	RPUSD1	3424	355.855	-0.556097	0.161944	-3.43388	0.000595012	0.00807286	430.249	416.824	302.427	273.919
ENSG00000011426	ANLN	63986	798.675	-1.12613	0.115873	-9.71869	2.51001e-22	4.32009e-20	1100.48	1090.08	539.974	464.169
ENSG00000012048	BRCA1	81189	110.68	-0.940211	0.304402	-3.08872	0.00201022	0.0218702	167.319	123.76	66.9735	84.6659
ENSG00000013441	CLK1	11691	448.231	0.600504	0.144527	4.15497	3.25328e-05	0.000654349	342.287	370.29	550.439	529.909
ENSG00000013810	TACC3	23672	386.559	-0.866732	0.158208	-5.47843	4.29118e-08	1.70627e-06	517.254	481.179	288.823	258.978
ENSG00000014138	POLA2	43828	195.551	-0.835962	0.217183	-3.84911	0.000118545	0.00201728	240.939	260.391	144.412	136.462
ENSG00000024526	DEPDC1	23070	199.099	-0.966039	0.21693	-4.45322	8.4591e-06	0.000198665	250.5	276.232	139.179	130.485
ENSG00000026950	BTN3A1	12980	106.806	1.30552	0.325467	4.01121	6.04077e-05	0.00111053	43.981	79.2064	149.644	154.391
ENSG00000029153	ARNTL2	90455	147.662	-0.942115	0.256588	-3.6717	0.000240946	0.00375053	215.124	173.264	104.646	97.6149
ENSG00000029993	HMGB3	10267	268.246	-1.07935	0.191165	-5.64618	1.64053e-08	7.16125e-07	341.331	387.122	163.248	181.285
ENSG00000034063	UHRF1	59074	711.232	-0.780727	0.121489	-6.42635	1.30707e-10	8.0345e-09	874.839	923.745	485.558	560.787
ENSG00000044090	CUL7	16329	1189.48	0.516676	0.0911696	5.66719	1.45158e-08	6.40608e-07	977.142	980.18	1440.98	1359.64
ENSG00000044574	HSPA5	6478	12377.5	0.571599	0.0371982	15.3663	2.75489e-53	2.21273e-50	9976.99	9937.44	14629.5	14966
ENSG00000048740	CELF2	331416	353.311	0.556428	0.170776	3.25823	0.00112108	0.0135474	253.369	318.806	421.724	419.345
ENSG00000051341	POLQ	114576	84.6801	-1.00392	0.342129	-2.93432	0.00334279	0.0330657	106.128	119.8	66.9735	45.8192
ENSG00000054392	HHAT	348043	146.673	0.819063	0.255081	3.21099	0.00132279	0.0153683	102.304	109.899	206.153	168.336
ENSG00000054654	SYNE2	373483	280.322	-0.609667	0.194551	-3.13371	0.00172612	0.0192915	304.042	373.26	242.779	201.206
ENSG00000055044	NOP58	37951	511.04	-0.562314	0.13594	-4.13649	3.52656e-05	0.000701122	617.646	600.979	430.096	395.44
ENSG00000055163	CYFIP2	129518	793.299	0.57135	0.111093	5.14299	2.70401e-07	8.92545e-06	628.163	648.503	910.422	986.109
ENSG00000058056	USP13	136647	346.341	-0.849492	0.179445	-4.734	2.20143e-06	5.92027e-05	458.932	431.675	283.591	211.167
ENSG00000059588	TARBP1	87791	297.487	-0.553035	0.177162	-3.12164	0.00179845	0.0199703	344.199	363.36	254.29	228.1
ENSG00000059758	CDK17	122300	580.343	-0.54621	0.138034	-3.95707	7.58755e-05	0.0013563	620.514	757.412	479.279	464.169
ENSG00000059804	SLC2A3	17046	1341.81	0.547425	0.0866649	6.31658	2.67422e-10	1.58714e-08	1069.88	1110.87	1552.95	1633.55
ENSG00000060718	COL11A1	232030	1350.83	1.35515	0.089595	15.1253	1.10355e-51	7.82095e-49	795.482	722.759	1952.7	1932.38
ENSG00000062822	POLD1	33813	336.25	-0.548321	0.169158	-3.24147	0.00118916	0.0142133	391.048	407.913	252.197	293.841
ENSG00000065328	MCM10	49551	76.2828	-1.62621	0.35974	-4.52051	6.16903e-06	0.000149246	119.514	110.889	41.8585	32.8703
ENSG00000066279	ASPM	62567	412.057	-1.42052	0.166804	-8.51611	1.64999e-17	2.09254e-15	595.655	603.949	256.383	192.242
ENSG00000067082	KLF6	9286	1863.98	-0.628087	0.0815806	-7.69897	1.3717e-14	1.33276e-12	2388.36	2138.57	1417.96	1511.04
ENSG00000067177	PHKA1	135504	157.129	-0.736746	0.263663	-2.79427	0.00520164	0.0463777	196.958	196.036	92.0886	143.434
ENSG00000067798	NAV3	382106	291.113	-0.780299	0.189187	-4.12448	3.7158e-05	0.0007339	411.126	324.746	212.432	216.147
ENSG00000068489	PRR11	49207	299.823	-0.918281	0.177567	-5.17146	2.32267e-07	7.77319e-06	382.443	401.973	196.735	218.139
ENSG00000069020	MAST4	573248	443.206	-0.55143	0.145969	-3.77772	0.000158271	0.00260499	546.894	506.921	348.472	370.538
ENSG00000070269	TMEM260	162253	228.516	0.728077	0.210577	3.45754	0.000545141	0.00748048	149.153	195.046	291.963	277.904
ENSG00000071282	LMCD1	66413	117.719	0.803426	0.283497	2.83399	0.00459713	0.0418958	75.5325	96.0378	154.876	144.43
ENSG00000071539	TRIP13	26715	163.279	-1.31433	0.248261	-5.29413	1.19583e-07	4.23746e-06	233.29	232.669	80.5775	106.579
ENSG00000072041	SLC6A15	53903	272.738	-1.20186	0.186052	-6.45978	1.04856e-10	6.61415e-09	389.136	371.28	162.202	168.336
ENSG00000072571	HMMR	31739	113.006	-0.825434	0.285316	-2.89305	0.00381521	0.0364229	141.504	147.522	75.3452	87.6542
ENSG00000072682	P4HA2	103478	2431.13	0.757572	0.0708885	10.6868	1.17345e-26	2.6181e-24	1756.37	1858.38	2934.28	3175.47
ENSG00000073111	MCM2	24211	373.592	-0.988164	0.161752	-6.10913	1.00173e-09	5.51089e-08	493.352	499.991	268.941	232.084
ENSG00000073605	GSDMB	15260	120.563	0.841445	0.294294	2.8592	0.00424708	0.0394821	67.8837	104.949	158.016	151.403
ENSG00000074219	TEAD2	21863	364.26	-0.502255	0.163221	-3.07716	0.00208986	0.0225297	396.785	457.417	294.056	308.782
ENSG00000074410	CA12	60784	1128.48	0.538433	0.0948714	5.6754	1.38369e-08	6.12892e-07	882.488	958.398	1315.4	1357.64
ENSG00000075218	GTSE1	34070	262.906	-1.01167	0.189875	-5.32807	9.92618e-08	3.63108e-06	359.497	343.558	164.294	184.273
ENSG00000075702	WDR62	50226	108.467	-1.41462	0.297798	-4.75027	2.03144e-06	5.57512e-05	147.241	168.314	57.5554	60.7603
ENSG00000076003	MCM6	36801	326.42	-0.718814	0.184333	-3.89953	9.63783e-05	0.00167556	387.224	424.745	282.545	211.167
ENSG00000076356	PLXNA2	222079	740.601	-0.838023	0.120052	-6.9805	2.94139e-12	2.2288e-10	1016.34	883.152	539.974	522.937
ENSG00000076382	SPAG5	21710	170.707	-0.866242	0.231734	-3.73809	0.000185424	0.00298661	212.256	228.709	120.343	121.521
ENSG00000078124	ACER3	165931	176.504	-0.667448	0.228127	-2.92577	0.00343602	0.0337369	207.475	225.738	142.319	130.485
ENSG00000079150	FKBP7	14937	359.946	0.681323	0.164234	4.14849	3.3467e-05	0.000669785	291.613	261.381	419.631	467.157
ENSG00000079257	LXN	26872	172.067	1.11797	0.234306	4.77141	1.82937e-06	5.12194e-05	104.216	112.869	249.058	222.124
ENSG00000079616	KIF22	14667	242.097	-1.06703	0.205752	-5.18598	2.14879e-07	7.25172e-06	299.262	356.429	143.365	169.332
ENSG00000080986	NDC80	45125	105.97	-1.51192	0.304369	-4.9674	6.78575e-07	2.08027e-05	166.363	147.522	50.2302	59.7642
ENSG00000083444	PLOD1	41334	9960.18	0.643614	0.0446021	14.4301	3.34571e-47	2.01546e-44	7548.47	8001.83	11857.5	12432.9
ENSG00000085788	DDHD2	50341	443.82	-0.562405	0.155222	-3.62322	0.000290956	0.00440936	563.148	495.04	391.377	325.715
ENSG00000085840	ORC1	31631	46.9969	-1.50658	0.449711	-3.3501	0.000807826	0.0103862	70.752	68.3156	23.0222	25.8978
ENSG00000087245	MMP2	116992	8503.17	0.620011	0.100102	6.19376	5.87463e-10	3.29198e-08	6297.88	7109.77	9935.11	10669.9
ENSG00000087586	AURKA	22949	390.772	-1.09733	0.165089	-6.64688	2.99379e-11	2.00384e-09	567.928	497.02	271.034	227.104
ENSG00000088298	EDEM2	162762	436.077	0.817073	0.147984	5.52134	3.36418e-08	1.36931e-06	310.735	320.786	582.879	529.909
ENSG00000088325	TPX2	62535	728.661	-1.01913	0.116625	-8.73851	2.362e-18	3.27096e-16	942.723	1008.89	492.883	470.145
ENSG00000088340	FER1L4	48978	144.785	0.938862	0.262605	3.57519	0.000349971	0.00512328	93.6986	104.949	165.341	215.151
ENSG00000088826	SMOX	66768	204.366	-0.58178	0.210708	-2.76107	0.00576129	0.0499367	251.456	238.609	159.062	168.336
ENSG00000090889	KIF4A	130804	165.484	-1.1527	0.238687	-4.82934	1.36984e-06	3.93886e-05	219.905	236.629	107.786	97.6149
ENSG00000091986	CCDC80	44971	7577.5	0.544814	0.0435361	12.5141	6.25304e-36	2.21578e-33	6100.93	6226.62	8861.44	9121.01
ENSG00000092531	SNAP23	54117	464.433	0.532194	0.143626	3.7054	0.000211054	0.00335458	392.96	366.33	574.507	523.933
ENSG00000092853	CLSPN	49750	87.4304	-1.07754	0.326272	-3.30259	0.000957952	0.0119229	122.382	114.849	60.6948	51.7956
ENSG00000092969	TGFB2	98385	811.716	1.24747	0.109731	11.3684	6.00507e-30	1.57281e-27	474.23	488.11	1128.09	1156.44
ENSG00000093009	CDC45	41154	89.7107	-1.53217	0.338375	-4.52803	5.95368e-06	0.000144789	133.855	132.671	55.4625	36.8546
ENSG00000093010	COMT	28369	86.4073	-0.99943	0.32577	-3.0679	0.00215571	0.0230657	119.514	110.889	55.4625	59.7642
ENSG00000094804	CDC6	15287	158.209	-0.979579	0.244938	-3.99929	6.35318e-05	0.00115799	217.993	201.976	97.3209	115.544
ENSG00000094916	CBX5	49163	1671.93	-0.577802	0.0804533	-7.18183	6.87828e-13	5.71514e-11	2077.62	1926.7	1364.59	1318.8
ENSG00000095303	PTGS1	25159	102.253	-0.873901	0.312045	-2.80056	0.00510141	0.045588	128.118	136.631	58.6019	85.662
ENSG00000096060	FKBP5	154999	158.577	-0.784835	0.244097	-3.21525	0.00130329	0.0152151	215.124	186.135	123.482	109.568
ENSG00000096433	ITPR3	76210	276.515	-0.973696	0.185677	-5.24404	1.57094e-07	5.42313e-06	382.443	350.489	177.898	195.23
ENSG00000097046	CDC7	24914	90.0691	-0.931965	0.327742	-2.84359	0.00446077	0.0408695	121.426	114.849	72.2059	51.7956
ENSG00000100297	MCM5	25368	439.283	-1.08349	0.150371	-7.20546	5.78468e-13	4.90802e-11	561.235	632.661	278.359	284.876
ENSG00000100439	ABHD4	14120	513.493	0.535339	0.136093	3.93364	8.36691e-05	0.00147591	413.995	424.745	579.74	635.493
ENSG00000100526	CDKN3	23370	70.7712	-1.01543	0.365115	-2.78113	0.00541703	0.0477079	102.304	87.1271	41.8585	51.7956
ENSG00000100714	MTHFD1	71974	433.921	-0.705847	0.154215	-4.57703	4.7163e-06	0.000116918	543.069	532.663	363.122	296.829
ENSG00000100906	NFKBIA	3239	215.562	0.569378	0.204829	2.77977	0.00543969	0.0478725	177.836	169.304	251.151	263.959
ENSG00000100968	NFATC4	13932	865.737	0.547849	0.115384	4.74807	2.05368e-06	5.61059e-05	665.451	741.57	952.28	1103.65
ENSG00000101057	MYBL2	49383	156.88	-1.65061	0.263538	-6.26326	3.77005e-10	2.17328e-08	225.642	250.49	61.7412	89.6463
ENSG00000101220	C20orf27	14880	490.123	-0.547082	0.137827	-3.96935	7.20691e-05	0.0012921	570.797	593.058	409.167	387.471
ENSG00000101224	CDC25B	19185	440.54	-0.510794	0.151132	-3.37979	0.000725415	0.00949979	475.186	560.386	361.029	365.558
ENSG00000101412	E2F1	10722	143.985	-1.21819	0.260415	-4.67788	2.89852e-06	7.62476e-05	196.002	206.927	76.3917	96.6188
ENSG00000101447	FAM83D	26749	152.293	-1.31568	0.254711	-5.16539	2.39941e-07	7.98567e-06	196.002	238.609	87.9028	86.6581
ENSG00000101773	RBBP8	228228	107.208	-0.828381	0.296712	-2.79187	0.00524049	0.0465204	139.592	134.651	86.8563	67.7328
ENSG00000101868	POLA1	303068	201.815	-1.1225	0.236397	-4.74836	2.05075e-06	5.61059e-05	293.525	259.401	151.737	102.595
ENSG00000102007	PLP2	3316	491.845	-0.62423	0.137867	-4.52778	5.96077e-06	0.000144789	605.216	588.108	374.633	399.424
ENSG00000102144	PGK1	64109	11133.7	0.627759	0.044601	14.075	5.41112e-45	2.71638e-42	8459.64	9039.44	13186.5	13849.4
ENSG00000102317	RBM3	4618	1154.1	-2.24858	0.107454	-20.9259	3.10824e-97	7.48961e-94	1853.89	1959.37	440.56	362.569
ENSG00000102359	SRPX2	27082	474.015	0.522922	0.139306	3.75377	0.000174195	0.00283191	395.829	382.171	568.229	549.831
ENSG00000102384	CENPI	65493	71.1582	-1.46282	0.379407	-3.85554	0.000115476	0.00197061	115.689	93.0676	44.9979	30.8782
ENSG00000102900	NUP93	114781	482.814	-0.512988	0.139122	-3.68733	0.000226621	0.00355512	563.148	572.267	413.352	382.491
ENSG00000103145	HCFC1R1	1667	392.817	0.828296	0.152948	5.41554	6.11051e-08	2.33713e-06	284.92	281.183	499.162	506.004
ENSG00000103260	METRN	4541	262.102	0.522642	0.188057	2.77916	0.0054499	0.0479273	203.651	226.728	299.288	318.742
ENSG00000103326	CAPN15	26920	666.167	-0.607729	0.120692	-5.03538	4.769e-07	1.51202e-05	835.638	773.253	515.906	539.87
ENSG00000103642	LACTB	20262	394.501	0.5218	0.15195	3.43403	0.000594687	0.00807286	326.033	321.776	473.001	457.196
ENSG00000103647	CORO2B	148838	438.803	-0.508768	0.144779	-3.51411	0.000441231	0.00625813	526.816	503.951	357.89	366.554
ENSG00000103888	KIAA1199	172434	170.722	1.25826	0.238193	5.28253	1.2741e-07	4.4884e-06	104.216	97.0279	259.522	222.124
ENSG00000104356	POP1	42538	202.388	-0.812788	0.216936	-3.74667	0.000179198	0.00289795	277.271	238.609	141.272	152.399
ENSG00000104419	NDRG1	64852	5383.47	0.726447	0.0581225	12.4985	7.60297e-36	2.54446e-33	4008	4104.87	6329	7092.02
ENSG00000104611	SH2D4A	82602	177.047	1.23763	0.232565	5.32167	1.02818e-07	3.74247e-06	113.777	97.0279	255.337	242.045
ENSG00000104738	MCM4	17976	584.309	-0.850778	0.133043	-6.39477	1.60786e-10	9.63755e-09	726.642	777.213	386.144	447.235
ENSG00000104783	KCNN4	14725	202.559	-0.949996	0.221345	-4.29192	1.77138e-05	0.000382466	240.939	293.064	130.808	145.426
ENSG00000104825	NFKBIB	9194	214.167	-0.63736	0.208018	-3.06396	0.0021843	0.0232889	262.93	258.411	178.945	156.383
ENSG00000105011	ASF1B	17448	114.969	-1.82677	0.302217	-6.04457	1.49809e-09	7.79116e-08	157.758	200.986	52.3231	48.8074
ENSG00000105327	BBC3	11943	125.421	0.953122	0.281987	3.38003	0.00072479	0.00949979	95.6108	75.2461	147.551	183.277
ENSG00000105486	LIG1	55159	214.652	-0.693367	0.208488	-3.32568	0.000882016	0.0111623	257.193	273.262	174.759	153.395
ENSG00000105855	ITGB8	85053	158.051	1.34252	0.247518	5.42391	5.83099e-08	2.25166e-06	97.523	81.1866	233.361	220.131
ENSG00000106089	STX1A	20467	180.684	-0.876563	0.226607	-3.86821	0.000109637	0.00188164	232.334	235.639	119.297	135.466
ENSG00000106211	HSPB1	1752	2175.93	0.637258	0.075027	8.49373	2.00114e-17	2.51143e-15	1712.39	1694.03	2507.32	2789.99
ENSG00000106462	EZH2	76939	181.183	-0.94033	0.231348	-4.06456	4.81224e-05	0.000917371	217.037	259.401	129.761	118.532
ENSG00000106484	MEST	20122	1191.04	0.901385	0.0913761	9.86456	5.9296e-23	1.09907e-20	807.911	853.449	1551.9	1550.88
ENSG00000106537	TSPAN13	31002	332.235	0.559859	0.166873	3.35499	0.000793676	0.0102866	265.798	271.282	413.352	378.507
ENSG00000107282	APBA1	244777	277.507	-0.502178	0.180511	-2.78198	0.00540284	0.0476526	330.813	319.796	232.314	227.104
ENSG00000107669	ATE1	188378	165.765	-0.867653	0.240822	-3.60288	0.000314707	0.00469256	235.203	193.066	118.25	116.54
ENSG00000107796	ACTA2	56317	133.997	0.868893	0.261257	3.32581	0.000881615	0.0111623	97.523	92.0775	181.038	165.348
ENSG00000108821	COL1A1	18344	137946	0.56163	0.0356267	15.7643	5.47695e-56	4.71331e-53	109236	113625	158773	170151
ENSG00000109107	ALDOC	4150	245.201	1.30615	0.202753	6.44205	1.17869e-10	7.32006e-09	128.118	154.453	330.682	367.55
ENSG00000109674	NEIL3	53108	40.6043	-1.71602	0.497376	-3.45015	0.000560285	0.00767081	64.0592	60.3949	23.0222	14.941
ENSG00000109685	WHSC1	110784	1190.54	-0.558038	0.0936531	-5.95856	2.54467e-09	1.26165e-07	1351.94	1484.13	965.884	960.211
ENSG00000109805	NCAPG	33961	212.673	-1.05152	0.209981	-5.00767	5.50942e-07	1.71518e-05	292.569	281.183	145.458	131.481
ENSG00000110031	LPXN	51350	74.9984	-1.54976	0.360896	-4.29421	1.75316e-05	0.000379212	113.777	109.899	33.4868	42.831
ENSG00000110876	SELPLG	12050	213.978	1.26302	0.210922	5.98809	2.12319e-09	1.0748e-07	133.855	117.82	302.427	301.809
ENSG00000111206	FOXM1	19360	314.792	-0.894004	0.174993	-5.10881	3.24201e-07	1.04438e-05	397.741	420.784	235.454	205.19
ENSG00000111247	RAD51AP1	21265	67.8348	-1.22066	0.376166	-3.24501	0.00117448	0.0140658	87.9619	101.978	35.5797	45.8192
ENSG00000111252	SH2B3	45676	1026.73	-0.735341	0.0979544	-7.50697	6.0511e-14	5.48148e-12	1274.49	1291.07	795.311	746.056
ENSG00000111348	ARHGDIB	19712	350.28	-0.845462	0.172379	-4.90467	9.35853e-07	2.78399e-05	462.756	437.616	221.85	278.9
ENSG00000111371	SLC38A1	86955	424.697	-0.681142	0.157707	-4.31903	1.56715e-05	0.000345174	544.982	500.981	359.983	292.845
ENSG00000111602	TIMELESS	32285	221.268	-0.836689	0.204157	-4.09826	4.16261e-05	0.000807586	278.227	289.104	165.341	152.399
ENSG00000111665	CDCA3	7274	116.201	-1.22141	0.293576	-4.16045	3.17617e-05	0.000640979	148.197	177.224	60.6948	78.6895
ENSG00000111674	ENO2	9953	2263.15	0.677639	0.0721252	9.3953	5.70536e-21	9.68143e-19	1768.8	1713.83	2667.43	2902.55
ENSG00000111863	ADTRP	94993	87.15	-1.50205	0.333313	-4.50642	6.59294e-06	0.000158863	134.811	122.77	49.1837	41.8349
ENSG00000112029	FBXO5	13051	124.782	-0.762847	0.274255	-2.78152	0.00541049	0.0476851	164.451	149.502	101.507	83.6699
ENSG00000112118	MCM3	20873	482.86	-0.874815	0.142535	-6.13756	8.38006e-10	4.63133e-08	606.173	643.552	359.983	321.731
ENSG00000112759	SLC29A1	14647	281.729	-0.521731	0.182748	-2.85493	0.00430469	0.0398946	333.682	330.687	214.525	248.021
ENSG00000112773	FAM46A	261336	362.635	0.753163	0.162761	4.62742	3.70256e-06	9.41107e-05	259.105	281.183	431.142	479.11
ENSG00000112984	KIF20A	8997	259.884	-0.948722	0.195853	-4.84404	1.27223e-06	3.69344e-05	319.34	365.34	191.502	163.355
ENSG00000113070	HBEGF	13789	208.101	-0.909378	0.216942	-4.19181	2.76744e-05	0.000568978	292.569	250.49	154.876	134.469
ENSG00000113083	LOX	15091	11178.1	0.540053	0.0416291	12.973	1.74188e-38	7.23662e-36	8846.87	9374.08	13113.2	13378.2
ENSG00000113140	SPARC	26070	30117	0.528172	0.0356727	14.8061	1.33839e-49	8.4868e-47	24718.3	24612.4	34484.1	36653.4
ENSG00000113240	CLK4	27952	158.536	0.87436	0.239269	3.65431	0.000257878	0.00397304	108.996	114.849	205.106	205.19
ENSG00000113368	LMNB1	60398	320.997	-1.06059	0.190222	-5.57554	2.46757e-08	1.04681e-06	374.794	493.06	222.896	193.238
ENSG00000113721	PDGFRB	42036	1979.17	0.541918	0.0758344	7.14607	8.92945e-13	7.36863e-11	1551.76	1672.25	2279.19	2413.48
ENSG00000113810	SMC4	35689	596.445	-0.839497	0.130303	-6.44264	1.17415e-10	7.32006e-09	733.335	797.015	451.025	404.404
ENSG00000113916	BCL6	24351	350.213	0.552727	0.163065	3.38962	0.0006999	0.00923593	289.701	278.213	397.655	435.283
ENSG00000114023	FAM162A	28159	916.479	0.926257	0.105576	8.77341	1.73342e-18	2.4284e-16	658.758	604.939	1234.82	1167.39
ENSG00000114268	PFKFB4	44332	733.915	0.551039	0.116079	4.74709	2.06366e-06	5.6251e-05	618.602	572.267	841.355	903.435
ENSG00000114346	ECT2	70793	411.328	-0.895317	0.152917	-5.85491	4.77277e-09	2.22877e-07	541.157	528.703	304.52	270.931
ENSG00000114529	C3orf52	44670	51.5073	-1.34542	0.425493	-3.16203	0.00156676	0.0177743	74.5764	73.266	29.3009	28.886
ENSG00000114735	HEMK1	15784	238.61	0.551407	0.194108	2.84073	0.00450109	0.0411138	195.046	192.076	280.452	286.868
ENSG00000114738	MAPKAPK3	37770	335.59	-0.575463	0.165059	-3.48641	0.000489556	0.00680296	410.17	393.062	274.173	264.955
ENSG00000114757	PEX5L	242096	173.929	-2.12883	0.246376	-8.64055	5.59413e-18	7.48868e-16	278.227	288.113	59.6483	69.7249
ENSG00000114988	LMAN2L	34136	403.21	0.783316	0.152727	5.12886	2.91507e-07	9.59582e-06	284.92	307.915	497.069	522.937
ENSG00000114999	TTL	59586	554.304	-0.555926	0.129843	-4.28152	1.85621e-05	0.000397222	647.285	672.265	459.397	438.271
ENSG00000115486	GGCX	16825	743.192	0.681155	0.113199	6.01734	1.77311e-09	9.12923e-08	574.621	567.316	890.539	940.29
ENSG00000115594	IL1R1	115331	357.613	0.827552	0.171513	4.82502	1.39989e-06	4.00615e-05	226.598	289.104	462.536	452.216
ENSG00000115758	ODC1	8537	811.143	-0.634288	0.120265	-5.27409	1.33414e-07	4.67258e-06	1015.39	957.408	699.036	572.74
ENSG00000115840	SLC25A12	223887	243.643	-0.543571	0.195172	-2.78509	0.00535134	0.0473702	286.832	291.084	211.385	185.269
ENSG00000115884	SDC1	24637	4119.44	-0.606622	0.0554276	-10.9444	7.06743e-28	1.63747e-25	4952.64	4993.97	3163.45	3367.71
ENSG00000116560	SFPQ	16771	2420.34	-0.543978	0.0721372	-7.54089	4.66784e-14	4.29299e-12	2721.08	3021.73	1987.23	1951.3
ENSG00000116678	LEPR	220995	179.358	0.777037	0.226055	3.43739	0.000587357	0.00799602	139.592	124.75	224.989	228.1
ENSG00000116852	KIF21B	54309	124.041	-0.752966	0.269573	-2.79318	0.00521933	0.0464764	152.977	158.413	93.1351	91.6384
ENSG00000117228	GBP1	13042	210.117	0.594188	0.208561	2.84899	0.0043858	0.0404595	159.67	175.244	259.522	246.029
ENSG00000117289	TXNIP	4167	2781.85	0.969375	0.0632015	15.3379	4.27044e-53	3.21564e-50	1844.33	1917.79	3647.97	3717.33
ENSG00000117305	HMGCL	36736	306.549	0.515528	0.17548	2.93781	0.0033054	0.0327495	261.017	243.56	381.959	339.66
ENSG00000117394	SLC2A1	33479	5815.63	0.53101	0.051423	10.3263	5.3579e-25	1.13249e-22	4660.07	4855.36	6647.12	7099.99
ENSG00000117399	CDC20	4249	390.461	-1.31674	0.158084	-8.32938	8.12637e-17	9.88955e-15	542.113	572.267	232.314	215.151
ENSG00000117616	C1orf63	95977	812.004	0.547652	0.109269	5.01195	5.38802e-07	1.68173e-05	653.978	665.334	999.371	929.333
ENSG00000117724	CENPF	61394	785.723	-1.03976	0.114064	-9.11555	7.82737e-20	1.19372e-17	1008.69	1105.92	503.348	524.929
ENSG00000118193	KIF14	69235	113.456	-1.43174	0.294077	-4.8686	1.12394e-06	3.27873e-05	157.758	173.264	68.02	54.7838
ENSG00000118898	PPL	78235	63.46	1.31698	0.403109	3.26706	0.0010867	0.0132516	44.9371	27.7223	80.5775	100.603
ENSG00000119333	WDR34	23127	478.878	-0.562806	0.14597	-3.85564	0.000115427	0.00197061	558.367	584.148	352.658	420.342
ENSG00000119711	ALDH6A1	27644	157.242	0.927636	0.242589	3.8239	0.000131356	0.00220721	115.689	100.988	205.106	207.183
ENSG00000119950	MXI1	79761	329.972	0.672147	0.167109	4.02221	5.76541e-05	0.00106993	247.632	261.381	394.516	416.357
ENSG00000119969	HELLS	68116	128.107	-1.12373	0.268626	-4.18324	2.87386e-05	0.000589851	173.056	178.215	78.4846	82.6738
ENSG00000120256	LRP11	46266	429.147	0.585293	0.150156	3.8979	9.70289e-05	0.00168444	319.34	367.32	516.952	512.976
ENSG00000120738	EGR1	3826	338.523	-2.56936	0.205565	-12.499	7.56039e-36	2.54446e-33	491.44	667.314	105.693	89.6463
ENSG00000120802	TMPO	34868	448.157	-1.02994	0.14702	-7.00543	2.46234e-12	1.87761e-10	597.568	605.929	278.359	310.774
ENSG00000120833	SOCS2	13674	123.97	-1.45171	0.277874	-5.22435	1.7477e-07	5.99895e-06	174.012	189.105	68.02	64.7445
ENSG00000120875	DUSP4	17605	3380.15	-0.796536	0.0645261	-12.3444	5.22267e-35	1.65586e-32	4490.84	4089.03	2528.25	2412.48
ENSG00000120885	CLU	18115	335.549	0.571966	0.16617	3.44205	0.000577321	0.00788612	271.535	268.312	383.005	419.345
ENSG00000120992	LYPLA1	55640	529.675	-0.524266	0.132607	-3.95353	7.70055e-05	0.00137243	636.768	612.86	444.746	424.326
ENSG00000121152	NCAPH	38059	121.014	-1.69494	0.285064	-5.94584	2.75041e-09	1.34158e-07	178.792	191.086	54.416	59.7642
ENSG00000121621	KIF18A	87689	81.1889	-0.998109	0.342731	-2.91222	0.00358869	0.0348401	95.6108	120.79	57.5554	50.7996
ENSG00000122507	BBS9	476825	170.169	0.685809	0.231704	2.95984	0.00307795	0.0308966	123.338	137.621	214.525	205.19
ENSG00000122707	RECK	88019	592.684	0.633844	0.127548	4.96946	6.71384e-07	2.06348e-05	466.581	462.368	754.499	687.288
ENSG00000122884	P4HA1	89758	4115.67	1.00094	0.0531608	18.8286	4.40119e-79	5.30255e-76	2724.91	2760.34	5497.06	5480.38
ENSG00000122952	ZWINT	4048	247.993	-1.32404	0.19973	-6.62917	3.3757e-11	2.22243e-09	338.462	370.29	151.737	131.481
ENSG00000122966	CIT	191501	303.919	-1.14562	0.184636	-6.20474	5.47863e-10	3.08442e-08	435.029	401.973	210.339	168.336
ENSG00000123136	DDX39A	10562	332.577	-0.847322	0.169904	-4.98707	6.13023e-07	1.89864e-05	433.117	421.774	254.29	221.128
ENSG00000123219	CENPK	45406	91.6667	-1.12984	0.32519	-3.4744	0.000512	0.00708218	131.943	119.8	49.1837	65.7406
ENSG00000123485	HJURP	21151	188.779	-1.0275	0.229448	-4.47815	7.52928e-06	0.000180344	234.246	272.272	136.04	112.556
ENSG00000123689	G0S2	969	307.945	-0.601983	0.176393	-3.41273	0.000643163	0.00860026	388.18	354.449	229.175	259.974
ENSG00000123737	EXOSC9	15705	198.376	-0.736595	0.221241	-3.32938	0.000870387	0.011085	259.105	236.629	164.294	133.473
ENSG00000123933	MXD4	14863	1873.04	0.556666	0.0882804	6.30566	2.86976e-10	1.68658e-08	1386.36	1646.5	2149.43	2309.89
ENSG00000124587	PEX6	15351	537.236	0.787003	0.133197	5.90858	3.45073e-09	1.65635e-07	376.707	411.874	677.061	683.304
ENSG00000124762	CDKN1A	10812	20217.1	0.704035	0.0336006	20.953	1.75991e-97	5.30085e-94	15405.8	15354.2	24723.7	25384.8
ENSG00000124766	SOX4	4876	346.881	0.553739	0.171152	3.23538	0.00121483	0.014477	251.456	310.885	422.771	402.412
ENSG00000124795	DEK	40956	813.319	-0.520232	0.108138	-4.81083	1.50305e-06	4.27094e-05	943.679	973.249	654.039	682.308
ENSG00000125148	MT2A	1299	3190.86	-0.626087	0.0615542	-10.1713	2.66289e-24	5.34708e-22	3807.22	3938.54	2429.88	2587.79
ENSG00000125629	INSIG2	22546	339.937	0.650361	0.163523	3.97719	6.97335e-05	0.00125583	264.842	264.352	410.213	420.342
ENSG00000125835	SNRPB	9220	497.696	-0.572455	0.143057	-4.00158	6.29217e-05	0.00114861	547.85	642.562	403.934	396.436
ENSG00000125871	MGME1	22210	154.704	-0.69381	0.250262	-2.77233	0.00556566	0.0486259	192.178	190.095	133.947	102.595
ENSG00000125885	MCM8	44555	89.5628	-1.00191	0.323357	-3.09847	0.00194522	0.0212861	130.031	108.909	57.5554	61.7563
ENSG00000125965	GDF5	21424	225.391	0.622392	0.222752	2.7941	0.00520441	0.0463777	145.328	209.897	258.476	287.864
ENSG00000125966	MMP24	50345	183.427	1.09132	0.226983	4.80793	1.52499e-06	4.32021e-05	118.557	115.839	233.361	265.951
ENSG00000126216	TUBGCP3	103157	195.836	-0.684266	0.217965	-3.13934	0.00169329	0.0189951	233.29	249.5	160.109	140.446
ENSG00000126458	RRAS	4910	1023.73	0.639313	0.0998809	6.40075	1.54614e-10	9.31392e-09	798.35	802.955	1188.78	1304.85
ENSG00000126787	DLGAP5	43567	204.389	-1.04571	0.221109	-4.7294	2.25188e-06	6.02902e-05	265.798	285.143	117.204	149.41
ENSG00000127564	PKMYT1	12516	112.759	-1.53541	0.305667	-5.02313	5.08373e-07	1.59918e-05	150.109	185.145	66.9735	48.8074
ENSG00000127586	CHTF18	12692	204.813	-0.739547	0.212312	-3.48331	0.00049526	0.0068585	262.93	249.5	145.458	161.363
ENSG00000127920	GNG11	6912	360.813	-0.539292	0.162363	-3.32152	0.000895276	0.0113064	403.478	451.477	302.427	285.872
ENSG00000128510	CPA4	31047	6873.94	1.14813	0.0449713	25.5302	9.1008e-144	5.48232e-140	4206.88	4342.49	9455.83	9490.55
ENSG00000128512	DOCK4	480301	619.798	-0.796897	0.124165	-6.41807	1.38009e-10	8.44027e-09	797.394	776.223	437.421	468.153
ENSG00000128567	PODXL	57956	2538.88	-1.12913	0.0752072	-15.0135	5.98737e-51	4.00755e-48	3712.57	3256.38	1595.85	1590.72
ENSG00000128590	DNAJB9	5283	290.265	0.643953	0.188752	3.41164	0.000645732	0.00861548	239.027	213.857	392.423	315.754
ENSG00000128602	SMO	24674	594.071	0.506277	0.125581	4.03149	5.54234e-05	0.00103526	480.922	500.981	680.2	714.182
ENSG00000128944	KNSTRN	11526	268.485	-0.5316	0.185639	-2.86363	0.0041882	0.0391158	302.13	332.667	224.989	214.155
ENSG00000128973	CLN6	50220	189.892	-0.877891	0.237462	-3.69697	0.000218189	0.00344075	221.817	270.292	114.064	153.395
ENSG00000129173	E2F8	17558	24.6643	-2.12811	0.674707	-3.15413	0.00160978	0.0181768	53.5421	26.7322	9.41816	8.96463
ENSG00000129195	FAM64A	7055	77.9396	-1.05515	0.349967	-3.01501	0.00256972	0.0267358	96.5669	113.859	56.5089	44.8231
ENSG00000130066	SAT1	3054	1078.87	-0.561573	0.0943279	-5.95342	2.62603e-09	1.29137e-07	1303.18	1269.28	866.47	876.542
ENSG00000130429	ARPC1B	20553	240.878	-0.571129	0.193901	-2.94547	0.00322466	0.0320815	286.832	289.104	188.363	199.214
ENSG00000130733	YIPF2	5914	614.521	0.503102	0.128438	3.91709	8.96242e-05	0.00156492	492.396	524.743	674.968	765.978
ENSG00000130816	DNMT1	97942	1261.08	-0.526267	0.0919954	-5.72058	1.06159e-08	4.7724e-07	1488.66	1488.09	1090.41	977.145
ENSG00000131016	AKAP12	118559	2703.84	-0.566917	0.0625867	-9.05811	1.32734e-19	1.99897e-17	3247.9	3208.85	2168.27	2190.36
ENSG00000131153	GINS2	13876	93.9849	-1.06335	0.317517	-3.34894	0.000811215	0.0103974	117.601	136.631	65.9271	55.7799
ENSG00000131386	GALNT15	57344	228.005	0.662245	0.209505	3.16099	0.00157232	0.0178206	172.099	181.185	246.965	311.77
ENSG00000131747	TOP2A	29435	1035.49	-0.802572	0.10127	-7.92507	2.28024e-15	2.45289e-13	1290.75	1341.56	798.45	711.194
ENSG00000131791	PRKAB2	17445	436.66	0.638044	0.147674	4.32064	1.5558e-05	0.000343301	361.409	321.776	530.556	532.897
ENSG00000132017	DCAF15	8951	279.976	-0.506686	0.182666	-2.77384	0.00553982	0.0484706	309.779	347.518	236.5	226.108
ENSG00000132361	CLUH	23278	1067.52	-0.547059	0.0971572	-5.63066	1.79522e-08	7.80598e-07	1233.38	1301.96	839.262	895.467
ENSG00000132967	HMGB1P5	1111	280.892	-0.909102	0.207162	-4.38836	1.14209e-05	0.000260112	385.312	347.518	233.361	157.379
ENSG00000133119	RFC3	148510	109.473	-1.29659	0.293577	-4.41654	1.00294e-05	0.000232372	159.67	151.482	66.9735	59.7642
ENSG00000134057	CCNB1	11236	525.369	-0.735125	0.138686	-5.30066	1.15387e-07	4.12518e-06	663.539	649.493	363.122	425.322
ENSG00000134531	EMP1	20059	1491.03	-0.816643	0.0826117	-9.88532	4.82029e-23	9.21823e-21	1945.68	1858.38	1087.27	1072.77
ENSG00000134690	CDCA8	17302	200.688	-1.30076	0.216687	-6.00295	1.93764e-09	9.8918e-08	287.789	283.163	118.25	113.552
ENSG00000134986	NREP	334844	1653.14	0.540368	0.0815037	6.62998	3.35735e-11	2.22243e-09	1291.7	1402.94	1910.84	2007.08
ENSG00000135245	HILPDA	2570	150.533	0.886798	0.249201	3.55856	0.000372895	0.00539333	96.5669	114.849	191.502	199.214
ENSG00000135269	TES	48291	353.964	0.691637	0.165394	4.18174	2.89286e-05	0.000592297	287.789	253.461	456.257	418.349
ENSG00000135451	TROAP	8496	108.429	-1.4111	0.296197	-4.76407	1.89728e-06	5.27909e-05	158.714	156.433	62.7877	55.7799
ENSG00000135476	ESPL1	25345	160.067	-1.18404	0.243858	-4.85544	1.2012e-06	3.49566e-05	218.949	225.738	89.9957	105.583
ENSG00000135622	SEMA4F	27832	380.934	0.537851	0.156698	3.43241	0.000598238	0.00809839	312.647	308.905	429.049	473.133
ENSG00000135766	EGLN1	61294	1110.24	0.525888	0.0953666	5.51438	3.50016e-08	1.41986e-06	900.654	919.785	1258.89	1361.63
ENSG00000135842	FAM129A	183825	83.3587	-1.40936	0.350525	-4.0207	5.8025e-05	0.00107386	124.294	117.82	55.4625	35.8585
ENSG00000136048	DRAM1	134780	473.812	0.669542	0.141214	4.74132	2.12328e-06	5.74859e-05	367.145	364.35	606.948	556.803
ENSG00000136108	CKAP2	21200	484.258	-0.549089	0.138774	-3.95671	7.59906e-05	0.00135635	584.182	566.326	406.027	380.499
ENSG00000136158	SPRY2	4976	194.714	-0.998287	0.228125	-4.37605	1.20848e-05	0.000273166	277.271	241.58	145.458	114.548
ENSG00000136274	NACAD	8477	256.927	0.531067	0.191475	2.77356	0.00554466	0.0484776	204.607	215.838	282.545	324.719
ENSG00000136492	BRIP1	182256	128.574	-1.30604	0.272825	-4.78711	1.69198e-06	4.75175e-05	171.143	195.046	76.3917	71.717
ENSG00000136824	SMC2	47158	357.38	-0.597005	0.161592	-3.69453	0.000220291	0.00346484	437.897	422.764	271.034	297.825
ENSG00000137161	CNPY3	10088	404.935	0.553156	0.153159	3.61164	0.000304271	0.00456097	329.857	326.727	454.164	508.992
ENSG00000137309	HMGA1	9359	10765.1	-0.797044	0.0407411	-19.5636	3.15763e-85	4.22702e-82	13346.3	13984.9	7867.3	7861.98
ENSG00000137393	RNF144B	100327	43.3856	1.41157	0.500845	2.81837	0.0048268	0.0435279	32.5077	14.8512	55.4625	70.721
ENSG00000137502	RAB30	98791	215.556	0.606019	0.21155	2.86466	0.00417463	0.0390496	189.309	152.472	258.476	261.966
ENSG00000137804	NUSAP1	48357	269.508	-0.97962	0.187119	-5.23527	1.64747e-07	5.67105e-06	351.848	363.36	191.502	171.324
ENSG00000137807	KIF23	34180	261.118	-1.14309	0.188991	-6.04838	1.46306e-09	7.69738e-08	357.584	361.379	161.155	164.352
ENSG00000137812	CASC5	70323	191.009	-1.2662	0.222492	-5.69099	1.26305e-08	5.63601e-07	275.359	264.352	107.786	116.54
ENSG00000138092	CENPO	29241	120.254	-0.788071	0.275583	-2.85965	0.00424105	0.0394565	147.241	157.423	83.7169	92.6345
ENSG00000138160	KIF11	62108	285.581	-1.24428	0.18297	-6.80044	1.04299e-11	7.3917e-10	412.083	391.082	175.806	163.355
ENSG00000138180	CEP55	32461	207.274	-1.09269	0.213277	-5.12333	3.00188e-07	9.82027e-06	278.227	286.133	140.226	124.509
ENSG00000138182	KIF20B	73334	169.979	-1.41185	0.236164	-5.97823	2.25575e-09	1.13239e-07	246.676	247.52	92.0886	93.6306
ENSG00000138346	DNA2	58059	62.2726	-1.40395	0.389892	-3.60088	0.000317148	0.00472311	94.6547	86.137	32.4403	35.8585
ENSG00000138675	FGF5	70082	1634.52	-0.516251	0.0778712	-6.62955	3.36713e-11	2.22243e-09	1942.81	1904.92	1343.66	1346.69
ENSG00000138685	FGF2	71529	1575.83	0.518198	0.078979	6.56122	5.33709e-11	3.42028e-09	1293.61	1298	1868.98	1842.73
ENSG00000138764	CCNG2	276239	604.84	0.89064	0.12555	7.0939	1.30387e-12	1.04033e-10	409.214	438.606	780.66	790.88
ENSG00000138768	USO1	85606	1982.08	0.51813	0.0763342	6.78765	1.13974e-11	7.98345e-10	1609.13	1650.46	2443.49	2225.22
ENSG00000138778	CENPE	92604	210.682	-1.04927	0.209256	-5.01431	5.32229e-07	1.66553e-05	282.052	286.133	137.086	137.458
ENSG00000139263	LRIG3	48373	230.735	0.586963	0.198333	2.95948	0.0030816	0.0308966	177.836	191.086	273.126	280.892
ENSG00000139318	DUSP6	6040	311.203	-0.688578	0.178943	-3.84803	0.000119074	0.00202327	388.18	380.191	213.478	262.962
ENSG00000139354	GAS2L3	54604	110.09	-0.848216	0.286741	-2.95812	0.00309521	0.0309984	141.504	141.582	80.5775	76.6974
ENSG00000139364	TMEM132B	475536	168.915	-1.04364	0.236965	-4.4042	1.06176e-05	0.000243658	239.027	215.838	117.204	103.591
ENSG00000139734	DIAPH3	498405	323.142	-0.675719	0.175804	-3.84359	0.000121247	0.00205166	426.424	368.31	264.755	233.08
ENSG00000140450	ARRDC4	54285	169.388	0.712013	0.241691	2.94596	0.00321949	0.0320565	130.987	125.74	237.547	183.277
ENSG00000140451	PIF1	10037	45.4177	-1.51339	0.469304	-3.22476	0.0012608	0.0148341	60.2348	74.256	28.2545	18.9253
ENSG00000140525	FANCI	73313	195.804	-1.12094	0.229267	-4.88921	1.0124e-06	2.99218e-05	258.149	278.213	141.272	105.583
ENSG00000141012	GALNS	43237	468.095	0.56305	0.139678	4.03106	5.55251e-05	0.00103555	380.531	375.241	558.811	557.799
ENSG00000141052	MYOCD	103060	54.5159	1.37846	0.439376	3.13732	0.001705	0.0190909	21.0344	39.6032	83.7169	73.7092
ENSG00000141682	PMAIP1	4359	329.255	-0.709101	0.170842	-4.15061	3.31587e-05	0.000664719	413.039	403.953	268.941	231.088
ENSG00000141696	LEPREL4	10658	1072.59	0.548131	0.0973574	5.63009	1.80118e-08	7.80598e-07	834.682	907.904	1299.71	1248.08
ENSG00000141753	IGFBP4	14282	14974	0.562684	0.0400597	14.0461	8.13497e-45	3.9204e-42	11782.1	12399.8	17475.9	18238
ENSG00000142178	SIK1	12614	410.119	0.938526	0.152261	6.16392	7.09653e-10	3.94005e-08	272.491	290.094	520.091	557.799
ENSG00000142731	PLK4	18335	88.276	-1.13463	0.330542	-3.43265	0.000597711	0.00809839	111.865	130.691	61.7412	48.8074
ENSG00000142945	KIF2C	27950	149.454	-1.27517	0.25979	-4.90848	9.17834e-07	2.74394e-05	188.353	234.649	93.1351	81.6777
ENSG00000142961	MOB3C	9177	101.809	0.991638	0.304153	3.26033	0.00111284	0.0134639	64.0592	72.2759	123.482	147.418
ENSG00000143127	ITGA10	18978	259.239	-0.708114	0.188302	-3.76052	0.000169562	0.00276439	313.603	329.697	190.456	203.198
ENSG00000143228	NUF2	89189	150.274	-1.28669	0.251822	-5.10952	3.22985e-07	1.04325e-05	207.475	218.808	93.1351	81.6777
ENSG00000143320	CRABP2	6211	657.197	0.679371	0.125045	5.43301	5.54126e-08	2.1583e-06	476.142	534.644	773.335	844.667
ENSG00000143476	DTL	71824	143.51	-1.15268	0.264449	-4.35879	1.30783e-05	0.000292875	193.134	202.967	75.3452	102.595
ENSG00000143702	CEP170	130921	2337.28	-0.727399	0.0707029	-10.2881	7.97281e-25	1.65614e-22	3020.35	2807.87	1795.73	1725.19
ENSG00000143786	CNIH3	305890	190.893	-0.706428	0.222904	-3.16921	0.00152855	0.0173995	217.993	255.441	150.69	139.45
ENSG00000143847	PPFIA4	52243	659.044	0.578722	0.118729	4.87432	1.09187e-06	3.20068e-05	536.377	520.782	791.125	787.891
ENSG00000143870	PDIA6	54587	2784.68	0.571227	0.0631183	9.0501	1.42833e-19	2.12451e-17	2195.22	2286.1	3281.7	3375.68
ENSG00000144057	ST6GAL2	85509	336.077	0.569789	0.181317	3.1425	0.00167512	0.0188089	232.334	308.905	418.585	384.483
ENSG00000144136	SLC20A1	17971	3773.2	-0.739237	0.0638648	-11.575	5.5151e-31	1.54525e-28	4817.83	4619.72	2990.79	2664.49
ENSG00000144476	ACKR3	14572	49.8263	1.66755	0.449328	3.7112	0.000206276	0.00328732	21.0344	26.7322	64.8806	86.6581
ENSG00000144554	FANCD2	75517	67.0034	-1.7881	0.386842	-4.62229	3.7952e-06	9.59277e-05	113.777	94.0577	29.3009	30.8782
ENSG00000144681	STAC	167664	182.648	0.620425	0.222185	2.79238	0.0052322	0.0465204	143.416	144.552	214.525	228.1
ENSG00000144749	LRIG1	122467	511.438	0.594353	0.133978	4.43619	9.15656e-06	0.00021421	410.17	404.943	610.087	620.552
ENSG00000144810	COL8A1	160752	5109.43	1.01774	0.0512869	19.8441	1.23918e-87	1.86621e-84	3285.19	3472.21	6790.49	6889.82
ENSG00000144824	PHLDB2	244021	748.319	0.665206	0.115821	5.74339	9.27996e-09	4.26736e-07	545.938	611.87	904.143	931.325
ENSG00000144959	NCEH1	80970	693.853	-0.886441	0.128099	-6.91998	4.51707e-12	3.35936e-10	979.055	821.767	505.441	469.149
ENSG00000145348	TBCK	279897	290.304	0.643123	0.18354	3.504	0.000458331	0.00647359	223.729	229.699	322.31	385.479
ENSG00000145386	CCNA2	7489	285.401	-1.04697	0.189138	-5.53547	3.10399e-08	1.27737e-06	396.785	372.27	207.199	165.348
ENSG00000145730	PAM	277125	3704	0.73004	0.0596483	12.2391	1.92237e-34	5.79017e-32	2671.37	2901.93	4575.13	4667.58
ENSG00000145934	TENM2	979359	383.447	0.635817	0.162177	3.9205	8.83641e-05	0.0015474	316.472	284.153	431.142	502.019
ENSG00000146263	MMS22L	141057	118.578	-0.846738	0.278726	-3.03788	0.00238247	0.0250252	142.46	162.373	85.8099	83.6699
ENSG00000146278	PNRC1	4410	366.936	0.720454	0.195983	3.67611	0.000236815	0.00370342	217.037	337.617	428.003	485.086
ENSG00000146376	ARHGAP18	134094	487.448	-0.780252	0.142563	-5.47305	4.42351e-08	1.75311e-06	600.436	631.671	383.005	334.68
ENSG00000146411	SLC2A12	63940	72.7739	1.13606	0.388963	2.92074	0.00349198	0.0340935	60.2348	30.6925	102.553	97.6149
ENSG00000146574	CCZ1B	32637	219.742	0.735204	0.243961	3.01362	0.00258152	0.0268122	156.802	173.264	208.246	340.656
ENSG00000146670	CDCA5	17865	170.348	-0.986341	0.235216	-4.19334	2.74879e-05	0.00056611	211.3	241.58	111.971	116.54
ENSG00000146674	IGFBP3	9525	5063.88	1.20115	0.065371	18.3744	2.10815e-75	2.309e-72	2925.69	3214.79	6613.64	7501.4
ENSG00000146918	NCAPG2	73518	359.943	-1.26303	0.162525	-7.77126	7.771e-15	7.86765e-13	515.342	500.981	209.292	214.155
ENSG00000147224	PRPS1	22520	2400.64	0.535704	0.0656638	8.15829	3.39812e-16	3.97481e-14	1972.45	1947.49	2834.86	2847.76
ENSG00000147394	ZNF185	59039	1128.42	-0.544527	0.0967719	-5.62691	1.8347e-08	7.92274e-07	1409.3	1268.29	916.7	919.373
ENSG00000148229	POLE3	3438	323.746	-0.536404	0.173221	-3.09663	0.00195731	0.0213989	353.76	412.864	257.43	270.931
ENSG00000148677	ANKRD1	9181	773.086	0.640987	0.113496	5.64765	1.62658e-08	7.12619e-07	636.768	571.276	946.001	938.298
ENSG00000148773	MKI67	29727	1249.03	-1.33514	0.0944835	-14.1309	2.44986e-45	1.2833e-42	1742.03	1835.61	746.127	672.347
ENSG00000148926	ADM	2718	2440.73	0.906051	0.0700599	12.9325	2.95024e-38	1.1466e-35	1654.07	1743.53	3070.32	3295
ENSG00000149090	PAMR1	98479	1080.04	0.516513	0.0957184	5.39618	6.80762e-08	2.58733e-06	877.707	899.983	1230.64	1311.82
ENSG00000149257	SERPINH1	10728	4393.35	0.664807	0.0590227	11.2636	1.98547e-29	4.98352e-27	3252.68	3545.48	5228.12	5547.11
ENSG00000149503	INCENP	29191	465.938	-0.920901	0.142628	-6.45669	1.07019e-10	6.71545e-09	589.919	629.691	324.403	319.738
ENSG00000149554	CHEK1	51115	176.656	-0.908267	0.229785	-3.95268	7.72823e-05	0.00137533	231.378	229.699	114.064	131.481
ENSG00000149716	ORAOV1	22341	291.34	-0.549475	0.178476	-3.07871	0.00207898	0.0224441	352.804	339.598	223.943	249.017
ENSG00000150347	ARID5B	195645	517.596	0.535196	0.133892	3.99721	6.4093e-05	0.00116645	420.688	424.745	595.437	629.516
ENSG00000150593	PDCD4	28200	758.801	0.543595	0.114912	4.73055	2.23916e-06	6.00832e-05	636.768	598.009	941.816	858.612
ENSG00000151012	SLC7A11	78253	78.1985	-1.73188	0.372807	-4.64551	3.39242e-06	8.71469e-05	144.372	96.0378	34.5332	37.8507
ENSG00000151503	NCAPD3	75335	330.752	-0.763453	0.167992	-4.54458	5.50448e-06	0.000134583	417.819	414.844	233.361	256.986
ENSG00000151725	CENPU	39516	99.6836	-0.966833	0.305086	-3.16905	0.00152939	0.0173995	129.075	134.651	73.2523	61.7563
ENSG00000151779	NBAS	394423	792.785	0.50914	0.110131	4.62306	3.78115e-06	9.59059e-05	642.505	666.324	903.096	959.215
ENSG00000152952	PLOD2	94214	12333.5	0.925093	0.0370632	24.9599	1.66649e-137	6.69261e-134	8581.07	8437.47	16113.4	16202.1
ENSG00000153207	AHCTF1	92881	636.46	-0.539751	0.12231	-4.41298	1.01959e-05	0.000235479	773.491	734.64	533.695	504.011
ENSG00000154035	C17orf103	14540	217.303	0.827002	0.205623	4.02193	5.77235e-05	0.00106993	152.021	161.383	268.941	286.868
ENSG00000154319	FAM167A	53253	183.601	-1.11801	0.237947	-4.69858	2.61974e-06	6.92162e-05	285.876	216.828	116.157	115.544
ENSG00000155660	PDIA4	25580	4379.72	0.71425	0.0554028	12.8919	4.9966e-38	1.88122e-35	3306.22	3328.65	5253.24	5630.78
ENSG00000155760	FZD7	3851	1117.03	0.560289	0.101323	5.52971	3.20763e-08	1.31447e-06	859.541	946.517	1252.61	1409.44
ENSG00000156103	MMP16	296018	1213.17	-0.744232	0.100336	-7.41739	1.19447e-13	1.066e-11	1601.48	1436.61	966.931	847.656
ENSG00000156802	ATAD2	96501	273.602	-0.756647	0.183659	-4.11985	3.79117e-05	0.000745124	349.936	337.617	195.688	211.167
ENSG00000156804	FBXO32	43318	123.789	0.890448	0.279157	3.18978	0.00142381	0.0164153	74.5764	99.0081	162.202	159.371
ENSG00000156970	BUB1B	60114	160.859	-1.26807	0.24563	-5.16254	2.43625e-07	8.08593e-06	245.72	208.907	94.1816	94.6266
ENSG00000156976	EIF4A2	6696	3046.87	0.814209	0.0604287	13.4739	2.2284e-41	1.03261e-38	2216.26	2201.94	3949.35	3819.93
ENSG00000157193	LRP8	82526	118.195	-0.903647	0.286138	-3.15808	0.00158812	0.017949	165.407	142.572	92.0886	72.7131
ENSG00000157456	CCNB2	19968	138.292	-0.947612	0.260424	-3.63873	0.000273983	0.00418101	168.275	196.036	95.228	93.6306
ENSG00000157870	FAM213B	4979	488.944	-0.523156	0.138924	-3.76578	0.00016603	0.00271784	587.05	566.326	384.051	418.349
ENSG00000158258	CLSTN2	642213	2261.43	0.74561	0.0694336	10.7385	6.71581e-27	1.52664e-24	1653.11	1726.7	2777.31	2888.6
ENSG00000158373	HIST1H2BD	13229	201.924	1.80594	0.235667	7.66309	1.81509e-14	1.73557e-12	101.347	78.2164	281.498	346.632
ENSG00000158406	HIST1H4H	4480	87.2824	1.25493	0.325415	3.85641	0.000115065	0.00196918	52.5859	50.4941	124.529	121.521
ENSG00000159167	STC1	12893	5616.92	-0.763048	0.0479895	-15.9003	6.30485e-57	6.33007e-54	7172.72	6964.23	4191.08	4139.67
ENSG00000159200	RCAN1	102002	1400.76	0.524296	0.0876582	5.98114	2.21583e-09	1.117e-07	1116.73	1181.17	1720.38	1584.75
ENSG00000159259	CHAF1B	33638	87.2151	-1.08975	0.329873	-3.30356	0.000954654	0.0118942	121.426	115.839	62.7877	48.8074
ENSG00000159388	BTG2	4112	346.526	1.15695	0.165083	7.00832	2.41194e-12	1.8509e-10	210.344	218.808	490.791	466.161
ENSG00000159593	NAE1	70382	436.199	-0.532948	0.146969	-3.62625	0.000287567	0.00436349	501.957	529.693	371.494	341.652
ENSG00000160072	ATAD3B	26086	354.816	-0.513414	0.159928	-3.21029	0.00132602	0.0153762	418.775	415.834	288.823	295.833
ENSG00000160447	PKN3	18396	89.228	-1.14755	0.326183	-3.5181	0.000434646	0.00618255	127.162	118.81	49.1837	61.7563
ENSG00000161513	FDXR	10538	434.32	0.666178	0.154059	4.32416	1.53111e-05	0.000338473	319.34	352.469	489.744	575.728
ENSG00000161888	SPC24	24289	69.381	-1.16676	0.378357	-3.08374	0.00204416	0.0221874	83.1814	108.909	36.6262	48.8074
ENSG00000162063	CCNF	29461	155.263	-0.840009	0.262018	-3.20592	0.00134634	0.0155818	205.563	193.066	88.9492	133.473
ENSG00000162607	USP1	15508	265.014	-0.837727	0.187367	-4.47105	7.78351e-06	0.000185327	345.155	334.647	181.038	199.214
ENSG00000162618	ELTD1	116955	248.567	-0.625118	0.190935	-3.27399	0.00106042	0.0130234	301.174	301.975	199.874	191.245
ENSG00000163132	MSX1	4271	424.319	-0.635595	0.159617	-3.98199	6.83404e-05	0.00123628	467.537	565.336	310.799	353.605
ENSG00000163347	CLDN1	16775	143.523	0.849806	0.259315	3.27712	0.00104873	0.012893	115.689	89.1073	181.038	188.257
ENSG00000163378	EOGT	38748	219.772	-0.796744	0.210694	-3.78152	0.000155876	0.00256907	267.71	290.094	176.852	144.43
ENSG00000163507	KIAA1524	39776	165.252	-1.007	0.238002	-4.23106	2.32596e-05	0.000488208	230.422	210.887	115.111	104.587
ENSG00000163520	FBLN2	106099	1844.74	0.583586	0.076611	7.61752	2.58597e-14	2.45321e-12	1441.81	1511.85	2146.29	2279.01
ENSG00000163703	CRELD1	11592	295.263	1.30806	0.180488	7.24736	4.24964e-13	3.65712e-11	160.626	179.205	424.863	416.357
ENSG00000164032	H2AFZ	2303	521.219	-0.724998	0.136884	-5.29645	1.18073e-07	4.20343e-06	646.329	652.463	417.538	368.546
ENSG00000164040	PGRMC2	19588	1406.16	0.581309	0.0860285	6.75717	1.40715e-11	9.74332e-10	1155.93	1097.01	1737.13	1634.55
ENSG00000164096	C4orf3	7394	2224.87	0.578133	0.073657	7.84899	4.19404e-15	4.47167e-13	1705.7	1864.32	2740.68	2588.79
ENSG00000164104	HMGB2	3431	421.677	-1.03999	0.150782	-6.89736	5.29769e-12	3.84497e-10	548.806	586.128	267.894	283.88
ENSG00000164109	MAD2L1	11467	190.17	-1.17426	0.240396	-4.88468	1.03596e-06	3.05164e-05	274.403	252.471	139.179	94.6266
ENSG00000164161	HHIP	99251	184.399	-0.939032	0.228141	-4.11601	3.85486e-05	0.00075395	261.017	223.758	120.343	132.477
ENSG00000164171	ITGA2	105454	575.041	-0.718252	0.149235	-4.8129	1.48754e-06	4.23684e-05	815.56	614.84	438.467	431.298
ENSG00000164237	CMBL	32152	303.769	0.537512	0.176293	3.04896	0.00229635	0.0242263	230.422	265.342	354.751	364.562
ENSG00000164283	ESM1	44808	69.5147	-2.11657	0.402724	-5.25564	1.47508e-07	5.12154e-06	134.811	91.0874	28.2545	23.9057
ENSG00000164294	GPX8	6954	1737.68	0.520964	0.0774375	6.72754	1.72561e-11	1.18126e-09	1381.58	1473.24	2048.97	2046.92
ENSG00000164442	CITED2	2365	5819.38	0.519721	0.0529305	9.81892	9.3338e-23	1.67841e-20	4695.45	4870.21	6577.01	7134.85
ENSG00000164611	PTTG1	6920	254.035	-1.03248	0.193436	-5.33758	9.41964e-08	3.47057e-06	323.165	359.399	163.248	170.328
ENSG00000164692	COL1A2	36672	88133	0.627931	0.0314317	19.9776	8.6252e-89	1.48452e-85	67803.4	70698.7	105417	108612
ENSG00000165304	MELK	104820	200.158	-1.22654	0.220542	-5.56145	2.67535e-08	1.12701e-06	261.017	299.994	115.111	124.509
ENSG00000165323	FAT3	544357	89.3565	0.951611	0.32602	2.91888	0.00351295	0.0342495	52.5859	69.3056	113.018	122.517
ENSG00000165480	SKA3	23008	99.9391	-1.39709	0.310749	-4.49588	6.92829e-06	0.000166611	147.241	142.572	49.1837	60.7603
ENSG00000165891	E2F7	44334	415.369	-0.696967	0.154363	-4.51511	6.32829e-06	0.000152792	510.562	516.822	343.239	290.852
ENSG00000166016	ABTB2	207021	254.103	0.538981	0.188122	2.86505	0.00416939	0.0390496	208.432	205.937	298.242	303.801
ENSG00000166340	TPP1	6693	1300.06	0.994101	0.0895741	11.0981	1.28154e-28	3.15103e-26	871.971	866.321	1667.01	1794.92
ENSG00000166401	SERPINB8	35120	184.604	-0.629384	0.220749	-2.85113	0.00435645	0.0402504	223.729	224.748	146.505	143.434
ENSG00000166446	CDYL2	206424	291.721	-0.511576	0.176811	-2.89336	0.0038115	0.0364163	345.155	340.588	249.058	232.084
ENSG00000166451	CENPN	26617	74.0154	-1.08482	0.352778	-3.07507	0.00210451	0.0226385	105.172	96.0378	46.0443	48.8074
ENSG00000166508	MCM7	9213	895.274	-0.89762	0.103958	-8.63448	5.89973e-18	7.81098e-16	1155.93	1174.24	638.342	612.583
ENSG00000166598	HSP90B1	23539	14015.9	0.765238	0.0373473	20.4898	2.65531e-93	5.33187e-90	10177.8	10589.9	17606.7	17689.2
ENSG00000166741	NNMT	55499	109.243	1.08177	0.292165	3.70261	0.000213396	0.00338289	65.0153	75.2461	142.319	154.391
ENSG00000166801	FAM111A	12292	144.664	-0.729576	0.251717	-2.89839	0.00375083	0.0361231	180.704	180.195	116.157	101.599
ENSG00000166851	PLK1	12712	497.31	-1.33339	0.14214	-9.38087	6.54284e-21	1.09484e-18	681.705	742.56	273.126	291.849
ENSG00000167107	ACSF2	48688	377.147	0.703869	0.157531	4.46814	7.89043e-06	0.000187134	292.569	281.183	486.605	448.231
ENSG00000167325	RRM1	44170	557.546	-0.778556	0.130839	-5.95047	2.67375e-09	1.30948e-07	700.827	707.908	428.003	393.448
ENSG00000167513	CDT1	6046	89.5175	-1.10474	0.329791	-3.34983	0.00080862	0.0103862	117.601	126.73	65.9271	47.8114
ENSG00000167670	CHAF1A	42357	235.88	-0.79795	0.199138	-4.00702	6.14902e-05	0.00112589	304.042	295.044	161.155	183.277
ENSG00000167747	C19orf48	7226	260.395	-0.576565	0.187454	-3.07576	0.00209964	0.0226063	311.691	311.875	199.874	218.139
ENSG00000167900	TK1	13155	447.008	-1.00351	0.144933	-6.92394	4.39243e-12	3.28695e-10	586.094	606.919	297.195	297.825
ENSG00000168078	PBK	28476	164.78	-1.22056	0.238276	-5.12245	3.01585e-07	9.82027e-06	226.598	234.649	96.2745	101.599
ENSG00000168140	VASN	11681	694.177	0.588386	0.142173	4.13853	3.49536e-05	0.000696067	482.835	626.721	759.731	907.42
ENSG00000168209	DDIT4	2117	299.475	1.6254	0.186423	8.71887	2.81003e-18	3.80395e-16	130.987	162.373	457.304	447.235
ENSG00000168386	FILIP1L	284373	992.646	1.16346	0.10142	11.4716	1.83173e-30	5.0156e-28	586.094	639.592	1380.28	1364.62
ENSG00000168411	RFWD3	45488	343.319	-0.513426	0.168944	-3.03903	0.00237345	0.0249522	370.97	436.626	287.777	277.904
ENSG00000168496	FEN1	4608	206.754	-0.90744	0.23422	-3.87431	0.000106927	0.00183773	229.466	309.895	161.155	126.501
ENSG00000168542	COL3A1	38427	1337.41	0.623058	0.0865217	7.20118	5.96939e-13	5.02932e-11	1022.08	1084.14	1617.83	1625.59
ENSG00000168827	GFM1	48298	322.866	-0.54789	0.170028	-3.22235	0.00127144	0.0149156	403.478	363.36	262.662	261.966
ENSG00000169126	ARMC4	223863	100.254	-1.36736	0.325149	-4.20534	2.60685e-05	0.000542441	169.231	119.8	50.2302	61.7563
ENSG00000169184	MN1	53222	739.006	0.558621	0.125224	4.46098	8.15866e-06	0.000192736	537.333	658.404	852.866	907.42
ENSG00000169607	CKAP2L	28325	136.572	-0.990293	0.263834	-3.75346	0.000174409	0.00283191	167.319	196.036	96.2745	86.6581
ENSG00000169679	BUB1	40417	233.446	-1.09743	0.202008	-5.43262	5.55339e-08	2.1583e-06	316.472	319.796	159.062	138.454
ENSG00000170153	RNF150	353071	38.589	1.71038	0.520085	3.28866	0.00100666	0.012427	12.4294	23.7619	54.416	63.7485
ENSG00000170271	FAXDC2	40762	150.1	0.875818	0.25005	3.50258	0.000460776	0.0065005	115.689	96.0378	190.456	198.218
ENSG00000170312	CDK1	16522	246.49	-1.05181	0.19794	-5.3138	1.07365e-07	3.88448e-06	313.603	351.479	168.48	152.399
ENSG00000170515	PA2G4	9589	660.796	-0.551565	0.12512	-4.40831	1.04183e-05	0.000239998	803.131	768.303	496.023	575.728
ENSG00000170581	STAT2	18559	881.546	0.565986	0.109385	5.17425	2.28829e-07	7.67949e-06	671.188	750.481	1092.51	1012.01
ENSG00000170779	CDCA4	11576	433.856	-0.796171	0.148261	-5.37008	7.8702e-08	2.94473e-06	544.982	556.425	300.335	333.683
ENSG00000170955	PRKCDBP	1702	472.59	-0.670338	0.164174	-4.0831	4.44382e-05	0.000856626	504.825	656.423	330.682	398.428
ENSG00000171241	SHCBP1	41073	194.952	-1.12629	0.223447	-5.04052	4.64271e-07	1.47587e-05	244.764	290.094	122.436	122.517
ENSG00000171246	NPTX1	10696	254.384	-0.768929	0.190716	-4.03179	5.53529e-05	0.00103526	313.603	327.717	179.991	196.226
ENSG00000171303	KCNK3	40670	201.367	-0.861329	0.213223	-4.03956	5.35511e-05	0.00100968	260.061	259.401	147.551	138.454
ENSG00000171793	CTPS1	33229	633.622	-0.813828	0.147024	-5.53533	3.10648e-08	1.27737e-06	912.127	702.957	497.069	422.334
ENSG00000171824	EXOSC10	33264	424.441	-0.542818	0.146641	-3.70167	0.000214181	0.00338872	507.693	499.001	347.425	343.644
ENSG00000171848	RRM2	9091	640.539	-1.47732	0.134224	-11.0064	3.55921e-28	8.40811e-26	959.932	924.735	375.68	301.809
ENSG00000171951	SCG2	5564	282.125	0.646077	0.181475	3.56015	0.000370644	0.00537835	209.388	230.689	333.821	354.601
ENSG00000172037	LAMB2	12005	4461.79	0.572905	0.0519712	11.0235	2.94364e-28	7.093e-26	3644.68	3529.64	5376.72	5296.1
ENSG00000172167	MTBP	96734	43.2949	-1.38158	0.477614	-2.89267	0.00381985	0.0364383	73.6203	51.4842	26.1615	21.9135
ENSG00000172260	NEGR1	886795	328.439	0.691004	0.168929	4.09051	4.3042e-05	0.000831042	265.798	236.629	403.934	407.393
ENSG00000172986	GXYLT2	110066	187.759	0.685738	0.219209	3.12824	0.00175857	0.0195996	144.372	143.562	226.036	237.065
ENSG00000173207	CKS1B	4597	262.668	-0.940669	0.189405	-4.96643	6.81962e-07	2.08535e-05	339.418	351.479	169.527	190.249
ENSG00000173281	PPP1R3B	15320	302.172	0.660097	0.18351	3.59707	0.000321822	0.0047809	244.764	223.758	332.775	407.393
ENSG00000173442	EHBP1L1	16613	320.921	-0.651383	0.173852	-3.74677	0.000179125	0.00289795	410.17	374.25	232.314	266.947
ENSG00000173559	NABP1	18592	2947.82	0.578861	0.0684828	8.45264	2.84782e-17	3.53717e-15	2502.13	2225.7	3585.18	3478.28
ENSG00000173597	SULT1B1	66800	25.0277	-3.94459	0.816908	-4.82868	1.37439e-06	3.94255e-05	56.4104	37.6231	2.09292	3.98428
ENSG00000173638	SLC19A1	50840	252.813	-0.738176	0.191317	-3.85838	0.00011414	0.00195613	321.252	310.885	198.828	180.289
ENSG00000174371	EXO1	47182	76.3599	-1.55447	0.355383	-4.37407	1.21949e-05	0.000275138	107.084	120.79	38.7191	38.8467
ENSG00000175063	UBE2C	4382	217.335	-0.834238	0.207158	-4.02706	5.6478e-05	0.00105169	262.93	294.054	156.969	155.387
ENSG00000175183	CSRP2	20346	211.529	0.824493	0.207364	3.97607	7.00639e-05	0.00125802	155.846	149.502	266.848	273.919
ENSG00000175309	PHYKPL	24295	219.56	0.715355	0.204626	3.49591	0.00047245	0.0066264	174.968	157.423	268.941	276.907
ENSG00000175352	NRIP3	23474	261.935	-0.788117	0.193849	-4.06563	4.79033e-05	0.000914641	356.628	306.925	179.991	204.194
ENSG00000175592	FOSL1	8525	1171.07	-1.10873	0.0935063	-11.8573	1.97223e-32	5.79548e-30	1598.61	1601.95	714.733	768.966
ENSG00000175600	SUGCT	725788	272.903	0.802919	0.197039	4.07492	4.60301e-05	0.000884483	170.187	227.719	340.1	353.605
ENSG00000175745	NR2F1	11279	251.297	0.642868	0.192655	3.33689	0.000847228	0.0108359	183.573	208.907	312.892	299.817
ENSG00000175832	ETV4	51777	59.3506	-1.66041	0.414925	-4.0017	6.28881e-05	0.00114861	77.4448	102.968	25.1151	31.8742
ENSG00000175928	LRRN1	48267	223.923	1.69642	0.216375	7.84019	4.49861e-15	4.75432e-13	99.4352	111.879	311.846	372.53
ENSG00000176018	LYSMD3	13974	424.01	0.506162	0.150007	3.37425	0.000740166	0.00966145	371.926	328.707	503.348	492.059
ENSG00000176105	YES1	90960	742.572	-0.621009	0.11311	-5.49033	4.01192e-08	1.61067e-06	895.873	903.944	601.715	568.756
ENSG00000176170	SPHK1	11277	485.092	-0.750264	0.142202	-5.27606	1.31994e-07	4.63634e-06	585.138	631.671	380.912	342.648
ENSG00000176171	BNIP3	13858	4342.09	0.668459	0.0527485	12.6726	8.39116e-37	3.06354e-34	3326.3	3381.13	5419.63	5241.32
ENSG00000176641	RNF152	86185	657.874	-0.65748	0.130999	-5.01898	5.19457e-07	1.6298e-05	881.532	728.699	523.231	498.035
ENSG00000176720	BOK	15411	435.947	0.644609	0.148344	4.34538	1.39034e-05	0.000310201	326.989	353.459	507.534	555.807
ENSG00000177283	FZD8	3186	254.09	-0.976211	0.197132	-4.95207	7.34282e-07	2.22837e-05	350.892	322.766	187.317	155.387
ENSG00000177943	MAMDC4	9855	103.306	0.90143	0.302723	2.97773	0.00290387	0.0294742	69.7959	74.256	149.644	119.528
ENSG00000178726	THBD	4109	200.912	-0.718659	0.21443	-3.35149	0.000803791	0.0103462	251.456	248.51	142.319	161.363
ENSG00000178802	MPI	9453	522.747	0.577284	0.13489	4.27965	1.87185e-05	0.00039986	436.941	401.973	641.481	610.591
ENSG00000178921	PFAS	22874	409.478	-0.748325	0.150955	-4.95726	7.14939e-07	2.17515e-05	529.684	497.02	302.427	308.782
ENSG00000178999	AURKB	5863	158.024	-1.29295	0.254103	-5.08829	3.61308e-07	1.15465e-05	236.159	212.867	78.4846	104.587
ENSG00000179242	CDH4	688192	912.356	-0.542249	0.101779	-5.32771	9.9457e-08	3.63108e-06	1075.62	1088.1	735.663	750.041
ENSG00000180573	HIST1H2AC	14972	583.12	1.20438	0.130057	9.26041	2.03647e-20	3.22835e-18	364.277	341.578	786.939	839.687
ENSG00000180914	OXTR	19221	1783.31	0.618685	0.0758944	8.15192	3.58188e-16	4.14947e-14	1434.16	1379.18	2129.55	2190.36
ENSG00000181191	PJA1	4943	275.561	0.530011	0.185263	2.86085	0.00422507	0.0393991	235.203	215.838	305.567	345.636
ENSG00000181458	TMEM45A	84826	271.79	0.766582	0.184203	4.16162	3.16004e-05	0.000639869	210.344	192.076	340.1	344.64
ENSG00000181634	TNFSF15	21492	64.1142	-1.23345	0.379832	-3.24736	0.00116481	0.0139777	90.8303	89.1073	37.6726	38.8467
ENSG00000181744	C3orf58	76922	372.866	0.797242	0.168225	4.73913	2.14641e-06	5.79818e-05	239.983	304.945	481.372	465.165
ENSG00000182010	RTKN2	85673	40.0652	-1.50765	0.494089	-3.05137	0.00227797	0.0240745	61.1909	57.4247	16.7434	24.9017
ENSG00000182481	KPNA2	11324	1261.65	-0.596472	0.0878173	-6.79219	1.10447e-11	7.78167e-10	1534.55	1502.94	1014.02	995.074
ENSG00000182500	ORAI1	16129	277.234	-0.646095	0.185081	-3.49088	0.000481428	0.00672103	320.296	356.429	205.106	227.104
ENSG00000182749	PAQR7	10044	242.864	0.704016	0.1969	3.5755	0.000349556	0.00512328	192.178	177.224	319.171	282.884
ENSG00000183010	PYCR1	10029	765.96	0.564359	0.121253	4.65438	3.24964e-06	8.38364e-05	563.148	673.255	882.167	945.27
ENSG00000183160	TMEM119	8475	155.907	1.23353	0.251008	4.9143	8.90995e-07	2.67033e-05	82.2253	103.958	210.339	227.104
ENSG00000183496	MEX3B	4364	235.417	0.589297	0.211642	2.78441	0.00536254	0.0474012	199.827	176.234	244.872	320.735
ENSG00000183691	NOG	1892	377.097	0.842368	0.177533	4.74485	2.08656e-06	5.6747e-05	229.466	310.885	452.071	515.964
ENSG00000183722	LHFP	260637	230.554	0.650245	0.202259	3.21491	0.00130483	0.0152184	183.573	175.244	302.427	260.97
ENSG00000183856	IQGAP3	47200	330.498	-0.945381	0.169495	-5.57764	2.43797e-08	1.0379e-06	418.775	451.477	217.664	234.076
ENSG00000184220	CMSS1	360770	101.809	-0.985091	0.300104	-3.2825	0.0010289	0.012675	130.987	139.601	65.9271	70.721
ENSG00000184347	SLIT3	639389	697.438	0.719889	0.116488	6.17996	6.41198e-10	3.57646e-08	513.43	540.584	860.191	875.546
ENSG00000184371	CSF1	20751	528.766	0.75009	0.1451	5.16948	2.34745e-07	7.83436e-06	366.189	422.764	606.948	719.163
ENSG00000184445	KNTC1	99151	171.819	-1.27693	0.236973	-5.38851	7.10456e-08	2.68325e-06	237.115	249.5	92.0886	108.572
ENSG00000184678	HIST2H2BE	2223	227.622	1.6796	0.215022	7.81131	5.65973e-15	5.77868e-13	119.514	97.0279	324.403	369.542
ENSG00000185070	FLRT2	98547	499.532	0.666342	0.14325	4.65159	3.29388e-06	8.47962e-05	420.688	351.479	616.366	609.595
ENSG00000185163	DDX51	7742	172.848	-0.748219	0.232069	-3.22413	0.00126358	0.0148411	230.422	202.967	124.529	133.473
ENSG00000185585	OLFML2A	37728	54.7636	1.17328	0.424534	2.76369	0.00571519	0.0496443	26.771	40.5933	68.02	83.6699
ENSG00000185880	TRIM69	38842	96.9059	0.954807	0.321875	2.96639	0.00301319	0.0304045	78.4009	53.4644	119.297	136.462
ENSG00000185989	RASA3	150893	1091.64	-0.573217	0.0991912	-5.77891	7.51869e-09	3.47069e-07	1381.58	1229.68	873.795	881.522
ENSG00000186185	KIF18B	23006	208.068	-1.60287	0.216705	-7.39656	1.39763e-13	1.23813e-11	323.165	302.965	102.553	103.591
ENSG00000186340	THBS2	38265	6820.79	0.569262	0.0440015	12.9373	2.7709e-38	1.1128e-35	5464.16	5520.69	8100.66	8197.66
ENSG00000186815	TPCN1	77536	605.645	0.584829	0.132397	4.41723	9.99746e-06	0.000232372	443.634	525.733	702.176	751.037
ENSG00000186866	POFUT2	23971	1729.57	0.542154	0.0759431	7.13895	9.40445e-13	7.65573e-11	1394.01	1422.75	2062.58	2038.96
ENSG00000186871	ERCC6L	34388	51.262	-1.25983	0.441586	-2.85296	0.0043314	0.0401113	83.1814	61.385	35.5797	24.9017
ENSG00000187498	COL4A1	158179	8324.82	0.655895	0.0460371	14.2471	4.67317e-46	2.5592e-43	6235.74	6693.93	10094.2	10275.5
ENSG00000187678	SPRY4	16029	369.515	-0.733383	0.164076	-4.46976	7.83057e-06	0.00018608	499.088	423.754	277.312	277.904
ENSG00000187741	FANCA	79109	130.294	-1.14534	0.266243	-4.30187	1.69361e-05	0.000370992	180.704	178.215	80.5775	81.6777
ENSG00000187837	HIST1H1C	732	68.6998	1.16735	0.367069	3.1802	0.00147176	0.0169196	42.0688	42.5735	101.507	88.6502
ENSG00000187951	ARHGAP11B	148500	82.8984	-1.27123	0.33795	-3.76157	0.000168847	0.00275646	118.557	115.839	53.3695	43.8271
ENSG00000188486	H2AFX	1614	817.762	-0.578183	0.116543	-4.96111	7.00901e-07	2.13784e-05	900.654	1058.4	665.55	646.449
ENSG00000188522	FAM83G	36016	305.409	-0.545017	0.176916	-3.08065	0.00206551	0.0223703	388.18	336.627	243.826	253.002
ENSG00000188549	C15orf52	9516	824.864	-0.706541	0.112572	-6.27637	3.46568e-10	2.00743e-08	1084.23	961.368	637.295	616.567
ENSG00000188566	NDOR1	11315	236.483	-0.625898	0.197543	-3.16841	0.00153273	0.017421	288.745	285.143	196.735	175.308
ENSG00000189060	H1F0	2329	265.695	-0.695449	0.188087	-3.69748	0.000217749	0.00343833	319.34	337.617	215.571	190.249
ENSG00000189184	PCDH18	13577	192.288	0.689519	0.221623	3.11123	0.0018631	0.0205744	160.626	133.661	242.779	232.084
ENSG00000189403	HMGB1	158851	2083.19	-0.64295	0.0732062	-8.78273	1.59548e-18	2.26145e-16	2563.33	2516.78	1561.32	1691.33
ENSG00000196155	PLEKHG4	11990	278.755	-0.509046	0.18033	-2.82285	0.00475982	0.04315	321.252	333.657	226.036	234.076
ENSG00000196428	TSC22D2	58097	858.92	0.594072	0.106278	5.58978	2.27351e-08	9.74779e-07	702.739	666.324	1008.79	1057.83
ENSG00000196460	RFX8	77343	50.0971	-1.47414	0.450706	-3.27074	0.00107265	0.0131602	88.918	58.4148	26.1615	26.8939
ENSG00000196547	MAN2A2	20367	567.9	0.514165	0.130214	3.94862	7.86021e-05	0.00139675	448.415	487.12	689.618	646.449
ENSG00000196549	MME	159585	900.684	0.58473	0.10895	5.36697	8.00705e-08	2.98665e-06	675.012	766.322	1115.53	1045.87
ENSG00000196562	SULF2	130269	89.4618	1.18888	0.353843	3.35991	0.000779669	0.0101332	46.8493	62.3751	95.228	153.395
ENSG00000196611	MMP1	8241	5193.22	-1.59316	0.0544269	-29.2715	2.39197e-188	2.88185e-184	7968.2	7632.53	2679.99	2492.17
ENSG00000196968	FUT11	7961	509.607	0.631106	0.138056	4.57139	4.8451e-06	0.000119374	399.653	399.993	655.085	583.697
ENSG00000197299	BLM	98302	47.4507	-1.43997	0.465731	-3.09185	0.00198912	0.0216877	53.5421	85.1469	27.208	23.9057
ENSG00000197301	RP11-366L20.2	30828	87.0835	-1.11388	0.326291	-3.41374	0.000640768	0.00858844	120.47	117.82	51.2766	58.7681
ENSG00000197415	VEPH1	273878	337.556	-0.553661	0.165178	-3.35191	0.000802568	0.0103415	415.907	387.122	276.266	270.931
ENSG00000197785	ATAD3A	22537	435.204	-0.697417	0.149685	-4.65923	3.17399e-06	8.20607e-05	508.649	568.306	320.217	343.644
ENSG00000197852	FAM212B	75195	189.293	0.722604	0.22106	3.26882	0.00107998	0.0132263	152.977	132.671	235.454	236.069
ENSG00000197903	HIST1H2BK	8547	447.261	1.20848	0.149209	8.09925	5.52972e-16	6.2851e-14	288.745	251.48	615.319	633.501
ENSG00000197930	ERO1L	55985	2670.1	0.554528	0.0627877	8.8318	1.03005e-18	1.47739e-16	2151.24	2175.21	3165.55	3188.42
ENSG00000198113	TOR4A	4893	426.249	-0.883717	0.14872	-5.94213	2.81339e-09	1.36676e-07	534.464	571.276	302.427	296.829
ENSG00000198518	HIST1H4E	1409	21.8098	2.84499	0.743855	3.82465	0.000130956	0.00220357	7.64886	2.97024	39.7655	36.8546
ENSG00000198554	WDHD1	88156	145.15	-0.704429	0.253014	-2.78415	0.00536682	0.0474043	186.441	173.264	119.297	101.599
ENSG00000198690	FAN1	39257	230.429	0.60122	0.205002	2.93275	0.00335973	0.0332059	199.827	166.334	263.708	291.849
ENSG00000198695	MT-ND6	525	12241.1	0.707816	0.100097	7.07128	1.53512e-12	1.20883e-10	9945.44	8648.35	15275.2	15095.4
ENSG00000198805	PNP	8141	204.279	-0.875501	0.217098	-4.03275	5.51284e-05	0.00103295	278.227	250.49	155.923	132.477
ENSG00000198826	ARHGAP11A	24806	365.555	-1.25899	0.176342	-7.13948	9.36876e-13	7.65573e-11	491.44	539.594	245.918	185.269
ENSG00000198830	HMGN2	3523	1578.7	-0.558275	0.085473	-6.5316	6.50719e-11	4.14808e-09	1867.28	1893.03	1356.21	1198.27
ENSG00000198901	PRC1	29590	359.571	-1.18839	0.162691	-7.30455	2.78196e-13	2.4113e-11	509.606	490.09	213.478	225.112
ENSG00000198911	SREBF2	74204	1442.16	0.516292	0.0821281	6.28643	3.24853e-10	1.89991e-08	1186.53	1187.11	1704.69	1690.33
ENSG00000203668	CHML	7078	373.301	-0.653308	0.158447	-4.1232	3.73642e-05	0.000735561	474.23	438.606	282.545	297.825
ENSG00000204682	CASC10	4605	96.2225	0.885282	0.307968	2.87459	0.00404552	0.0381381	67.8837	67.3255	117.204	132.477
ENSG00000205129	C4orf47	23587	44.2038	1.7752	0.475092	3.73654	0.00018657	0.00300107	16.2538	23.7619	69.0665	67.7328
ENSG00000205336	GPR56	54381	102.78	-1.842	0.317039	-5.81	6.24733e-09	2.89492e-07	174.968	146.532	40.812	48.8074
ENSG00000206503	HLA-A	4625	646.253	0.599665	0.130184	4.6063	4.09903e-06	0.000102672	562.192	465.338	757.638	799.844
ENSG00000206532	RP11-553A10.1	5093	1820.1	0.705083	0.0772417	9.12827	6.96032e-20	1.0751e-17	1412.17	1355.42	2329.42	2183.39
ENSG00000212724	KRTAP2-3	850	93.5305	-0.910049	0.317489	-2.86639	0.00415176	0.0389567	124.294	119.8	73.2523	56.776
ENSG00000214193	SH3D21	18497	275.201	0.527402	0.184405	2.86001	0.00423624	0.0394422	240.939	209.897	321.264	328.703
ENSG00000214826	DDX12P	30517	74.4737	-1.14456	0.352684	-3.24528	0.00117336	0.0140658	106.128	99.0081	43.9514	48.8074
ENSG00000221829	FANCG	6182	127.167	-0.87245	0.267537	-3.26104	0.00111004	0.0134545	159.67	169.304	91.0422	88.6502
ENSG00000221869	CEBPD	2178	69.5509	1.23943	0.369457	3.35474	0.000794389	0.0102866	39.2004	43.5635	107.786	87.6542
ENSG00000225783	MIAT	30047	53.8441	1.26889	0.41655	3.04619	0.00231761	0.0244078	34.4199	28.7123	79.5311	72.7131
ENSG00000226380	MIR29A	36575	145.481	-0.778881	0.249236	-3.12507	0.00177763	0.0197699	185.485	182.175	105.693	108.572
ENSG00000228232	GAPDHP1	1005	255.716	0.551031	0.194675	2.83051	0.00464734	0.0422575	224.685	190.095	320.217	287.864
ENSG00000228343	RP11-1148L6.5	1384	62.4612	-1.25566	0.395483	-3.17501	0.00149833	0.0171596	89.8742	86.137	43.9514	29.8821
ENSG00000228716	DHFR	28756	361.852	-0.897372	0.169554	-5.29254	1.20627e-07	4.26192e-06	433.117	508.901	235.454	269.935
ENSG00000231298	LINC00704	27970	70.624	-1.10442	0.365368	-3.02277	0.00250469	0.0261042	88.918	103.958	40.812	48.8074
ENSG00000232480	RP11-224O19.2	1483	52.7387	1.81703	0.432292	4.20324	2.63118e-05	0.000546559	25.8149	20.7917	82.6705	81.6777
ENSG00000232561	GTF2IP1	50656	129.931	-1.52085	0.286418	-5.30991	1.09682e-07	3.95644e-06	212.256	173.264	56.5089	77.6935
ENSG00000235609	AF127936.7	63133	93.2311	0.964894	0.31519	3.06131	0.00220369	0.0234749	66.9276	59.4048	115.111	131.481
ENSG00000239779	WBP1	2563	63.2377	1.11622	0.389626	2.86486	0.0041719	0.0390496	38.2443	41.5834	99.4139	73.7092
ENSG00000240764	PCDHGC5	23739	310.749	0.609117	0.171119	3.5596	0.000371413	0.00537835	245.72	246.53	366.262	384.483
ENSG00000242242	PVRL3-AS1	177846	455.024	0.587655	0.145061	4.0511	5.09785e-05	0.000965705	374.794	352.469	520.091	572.74
ENSG00000242732	RGAG4	4801	401.876	0.626587	0.15402	4.06822	4.73739e-05	0.00090741	296.393	335.637	482.419	493.055
ENSG00000243302	RP11-274B21.2	1150	201.451	-0.637307	0.218814	-2.91255	0.00358489	0.0348313	269.622	220.788	158.016	157.379
ENSG00000243547	HNRNPKP4	1386	77.5376	1.21284	0.358096	3.38692	0.000706825	0.0093064	42.0688	51.4842	92.0886	124.509
ENSG00000245213	RP11-10K16.1	37725	24.1263	1.99708	0.684209	2.91881	0.00351365	0.0342495	14.3416	4.9504	31.3939	45.8192
ENSG00000248905	FMN1	429151	313.445	-0.530635	0.173457	-3.05917	0.0022195	0.0235807	385.312	355.439	269.987	243.041
ENSG00000256663	RP11-424C20.2	1423	131.096	-1.15891	0.267872	-4.32638	1.5158e-05	0.000335704	171.143	191.086	78.4846	83.6699
ENSG00000257221	RP11-689B22.2	12632	22.3953	2.36869	0.712012	3.32676	0.000878631	0.0111623	9.56108	4.9504	28.2545	46.8153
ENSG00000258441	LINC00641	6822	291.295	-0.631025	0.176613	-3.57292	0.000353016	0.00516158	359.497	348.508	227.082	230.092
ENSG00000260804	RP11-566E18.3	3148	165.858	-0.704545	0.238854	-2.94968	0.00318099	0.0317519	187.397	223.758	129.761	122.517
ENSG00000261716	RP11-196G18.22	4527	82.3787	1.07494	0.332809	3.22989	0.00123836	0.014656	51.6298	54.4544	109.878	113.552
ENSG00000263567	RP11-805L22.3	6609	51.4092	-2.10494	0.457616	-4.59979	4.22911e-06	0.00010571	97.523	69.3056	19.8828	18.9253
ENSG00000266709	RP11-214O1.2	1652	31.769	-2.06459	0.582529	-3.54419	0.000393819	0.00565522	39.2004	63.3652	12.5575	11.9528

## Sheet: Rescued_upgregulated_Terms
Rescued GO terms enriched for the downregulated hyperthermia DEGs and upregulated DEGs upon activation of CDC20
Go	Description	LogP	Counts	class
R-HSA-68877	Mitotic Prometaphase	-2.2	4	Activation_sgCDC20_up
R-HSA-68877	Mitotic Prometaphase	-31	36	Activation_sgNTC_39_down
R-HSA-9648025	EML4 and NUDC in mitotic spindle formation	-25	26	Activation_sgNTC_39_down
R-HSA-9648025	EML4 and NUDC in mitotic spindle formation	-2	3	Activation_sgCDC20_up
R-HSA-194315	Signaling by Rho GTPases	-2.3	8	Activation_sgCDC20_up
R-HSA-194315	Signaling by Rho GTPases	-21	47	Activation_sgNTC_39_down
R-HSA-9716542	Signaling by Rho GTPases, Miro GTPases and RHOBTB3	-21	47	Activation_sgNTC_39_down
R-HSA-9716542	Signaling by Rho GTPases, Miro GTPases and RHOBTB3	-2.3	8	Activation_sgCDC20_up
GO:0051129	negative regulation of cellular component organization	-13	37	Activation_sgNTC_39_down
GO:0051129	negative regulation of cellular component organization	-3.4	10	Activation_sgCDC20_up
R-HSA-109582	Hemostasis	-8.9	28	Activation_sgNTC_39_down
R-HSA-109582	Hemostasis	-2.1	7	Activation_sgCDC20_up
hsa05166	HTLV-I infection	-5.7	14	Activation_sgNTC_39_down
hsa05166	HTLV-I infection	-2.6	5	Activation_sgCDC20_up
ko05166	HTLV-I infection	-2.6	5	Activation_sgCDC20_up
ko05166	HTLV-I infection	-5.7	14	Activation_sgNTC_39_down
GO:0048608	reproductive structure development	-4.7	9	Activation_sgCDC20_up
GO:0048608	reproductive structure development	-3.5	14	Activation_sgNTC_39_down
GO:0061458	reproductive system development	-4.7	9	Activation_sgCDC20_up
GO:0061458	reproductive system development	-3.4	14	Activation_sgNTC_39_down
GO:0043009	chordate embryonic development	-3.3	17	Activation_sgNTC_39_down
GO:0043009	chordate embryonic development	-4.3	10	Activation_sgCDC20_up
GO:0060322	head development	-4	11	Activation_sgCDC20_up
GO:0060322	head development	-3.6	21	Activation_sgNTC_39_down
GO:0009792	embryo development ending in birth or egg hatching	-4.1	10	Activation_sgCDC20_up
GO:0009792	embryo development ending in birth or egg hatching	-3.2	17	Activation_sgNTC_39_down
GO:0007420	brain development	-3.5	10	Activation_sgCDC20_up
GO:0007420	brain development	-3.5	20	Activation_sgNTC_39_down
GO:0021987	cerebral cortex development	-2.1	3	Activation_sgCDC20_up
GO:0021987	cerebral cortex development	-4.4	8	Activation_sgNTC_39_down
GO:0008406	gonad development	-3.9	6	Activation_sgCDC20_up
GO:0008406	gonad development	-2.4	8	Activation_sgNTC_39_down
GO:0030155	regulation of cell adhesion	-4.1	11	Activation_sgCDC20_up
GO:0030155	regulation of cell adhesion	-2.2	17	Activation_sgNTC_39_down
GO:0040017	positive regulation of locomotion	-2	14	Activation_sgNTC_39_down
GO:0040017	positive regulation of locomotion	-4.2	10	Activation_sgCDC20_up
GO:0042493	response to drug	-3.5	13	Activation_sgNTC_39_down
GO:0042493	response to drug	-2.7	6	Activation_sgCDC20_up
GO:0051056	regulation of small GTPase mediated signal transduction	-4	13	Activation_sgNTC_39_down
GO:0051056	regulation of small GTPase mediated signal transduction	-2.2	5	Activation_sgCDC20_up
GO:0051272	positive regulation of cellular component movement	-4.2	10	Activation_sgCDC20_up
GO:0051272	positive regulation of cellular component movement	-2	14	Activation_sgNTC_39_down
R-HSA-9006934	Signaling by Receptor Tyrosine Kinases	-3	15	Activation_sgNTC_39_down
R-HSA-9006934	Signaling by Receptor Tyrosine Kinases	-3.2	8	Activation_sgCDC20_up
GO:0045137	development of primary sexual characteristics	-2.4	8	Activation_sgNTC_39_down
GO:0045137	development of primary sexual characteristics	-3.8	6	Activation_sgCDC20_up
GO:0048732	gland development	-2.4	12	Activation_sgNTC_39_down
GO:0048732	gland development	-3.8	8	Activation_sgCDC20_up
GO:0048511	rhythmic process	-3.9	7	Activation_sgCDC20_up
GO:0048511	rhythmic process	-2.1	9	Activation_sgNTC_39_down
GO:0070848	response to growth factor	-3.4	10	Activation_sgCDC20_up
GO:0070848	response to growth factor	-2.6	18	Activation_sgNTC_39_down
GO:0030335	positive regulation of cell migration	-2.2	14	Activation_sgNTC_39_down
GO:0030335	positive regulation of cell migration	-3.7	9	Activation_sgCDC20_up
GO:0071363	cellular response to growth factor stimulus	-3.5	10	Activation_sgCDC20_up
GO:0071363	cellular response to growth factor stimulus	-2.4	17	Activation_sgNTC_39_down
GO:0007548	sex differentiation	-3.4	6	Activation_sgCDC20_up
GO:0007548	sex differentiation	-2.4	9	Activation_sgNTC_39_down
GO:2000147	positive regulation of cell motility	-2.1	14	Activation_sgNTC_39_down
GO:2000147	positive regulation of cell motility	-3.6	9	Activation_sgCDC20_up
GO:0061041	regulation of wound healing	-2.3	6	Activation_sgNTC_39_down
GO:0061041	regulation of wound healing	-2.8	4	Activation_sgCDC20_up
GO:0001701	in utero embryonic development	-2.8	6	Activation_sgCDC20_up
GO:0001701	in utero embryonic development	-2.2	10	Activation_sgNTC_39_down
GO:0007162	negative regulation of cell adhesion	-2.6	10	Activation_sgNTC_39_down
GO:0007162	negative regulation of cell adhesion	-2.3	5	Activation_sgCDC20_up
GO:0061351	neural precursor cell proliferation	-2.2	6	Activation_sgNTC_39_down
GO:0061351	neural precursor cell proliferation	-2.7	4	Activation_sgCDC20_up
GO:0043065	positive regulation of apoptotic process	-2.3	7	Activation_sgCDC20_up
GO:0043065	positive regulation of apoptotic process	-2.1	14	Activation_sgNTC_39_down

## Sheet: Rescued_downgregulated_Terms
Rescued GO terms enriched for the upregulated hyperthermia DEGs and downregulated DEGs upon activation of CDC20
Go	Description	LogP	Counts	class
GO:0030198	extracellular matrix organization	-16	20	Activation_sgCDC20_down
GO:0030198	extracellular matrix organization	-14	24	Activation_sgNTC_39_up
GO:0043062	extracellular structure organization	-14	24	Activation_sgNTC_39_up
GO:0043062	extracellular structure organization	-16	20	Activation_sgCDC20_down
GO:0045229	external encapsulating structure organization	-14	24	Activation_sgNTC_39_up
GO:0045229	external encapsulating structure organization	-16	20	Activation_sgCDC20_down
R-HSA-1474244	Extracellular matrix organization	-14	22	Activation_sgNTC_39_up
R-HSA-1474244	Extracellular matrix organization	-14	17	Activation_sgCDC20_down
GO:0070482	response to oxygen levels	-14	24	Activation_sgNTC_39_up
GO:0070482	response to oxygen levels	-12	16	Activation_sgCDC20_down
GO:0036293	response to decreased oxygen levels	-12	21	Activation_sgNTC_39_up
GO:0036293	response to decreased oxygen levels	-12	16	Activation_sgCDC20_down
GO:0001944	vasculature development	-12	30	Activation_sgNTC_39_up
GO:0001944	vasculature development	-11	21	Activation_sgCDC20_down
M5884	NABA CORE MATRISOME	-14	16	Activation_sgCDC20_down
M5884	NABA CORE MATRISOME	-8.1	15	Activation_sgNTC_39_up
GO:0001568	blood vessel development	-11	29	Activation_sgNTC_39_up
GO:0001568	blood vessel development	-11	20	Activation_sgCDC20_down
GO:0048514	blood vessel morphogenesis	-11	19	Activation_sgCDC20_down
GO:0048514	blood vessel morphogenesis	-10	26	Activation_sgNTC_39_up
GO:0001666	response to hypoxia	-11	20	Activation_sgNTC_39_up
GO:0001666	response to hypoxia	-9.9	14	Activation_sgCDC20_down
R-HSA-1474290	Collagen formation	-8.5	8	Activation_sgCDC20_down
R-HSA-1474290	Collagen formation	-11	12	Activation_sgNTC_39_up
GO:0001525	angiogenesis	-11	18	Activation_sgCDC20_down
GO:0001525	angiogenesis	-7.1	20	Activation_sgNTC_39_up
GO:0007507	heart development	-11	25	Activation_sgNTC_39_up
GO:0007507	heart development	-6.5	13	Activation_sgCDC20_down
M18	PID INTEGRIN1 PATHWAY	-11	9	Activation_sgCDC20_down
M18	PID INTEGRIN1 PATHWAY	-6	7	Activation_sgNTC_39_up
GO:0040017	positive regulation of locomotion	-11	18	Activation_sgCDC20_down
GO:0040017	positive regulation of locomotion	-5.2	17	Activation_sgNTC_39_up
GO:0051272	positive regulation of cellular component movement	-11	18	Activation_sgCDC20_down
GO:0051272	positive regulation of cellular component movement	-5.2	17	Activation_sgNTC_39_up
GO:0030335	positive regulation of cell migration	-11	18	Activation_sgCDC20_down
GO:0030335	positive regulation of cell migration	-5	16	Activation_sgNTC_39_up
GO:2000147	positive regulation of cell motility	-11	18	Activation_sgCDC20_down
GO:2000147	positive regulation of cell motility	-4.7	16	Activation_sgNTC_39_up
M3008	NABA ECM GLYCOPROTEINS	-11	12	Activation_sgCDC20_down
M3008	NABA ECM GLYCOPROTEINS	-4.5	9	Activation_sgNTC_39_up
WP3932	Focal Adhesion-PI3K-Akt-mTOR-signaling pathway	-6.3	10	Activation_sgCDC20_down
WP3932	Focal Adhesion-PI3K-Akt-mTOR-signaling pathway	-9.2	17	Activation_sgNTC_39_up
M5885	NABA MATRISOME ASSOCIATED	-3.4	16	Activation_sgNTC_39_up
M5885	NABA MATRISOME ASSOCIATED	-12	21	Activation_sgCDC20_down
GO:0061448	connective tissue development	-7.9	14	Activation_sgNTC_39_up
GO:0061448	connective tissue development	-7.3	10	Activation_sgCDC20_down
GO:0061061	muscle structure development	-5.6	18	Activation_sgNTC_39_up
GO:0061061	muscle structure development	-9.5	17	Activation_sgCDC20_down
M3468	NABA ECM REGULATORS	-5.4	11	Activation_sgNTC_39_up
M3468	NABA ECM REGULATORS	-9.7	12	Activation_sgCDC20_down
R-HSA-1650814	Collagen biosynthesis and modifying enzymes	-11	11	Activation_sgNTC_39_up
R-HSA-1650814	Collagen biosynthesis and modifying enzymes	-3.8	4	Activation_sgCDC20_down
R-HSA-2022090	Assembly of collagen fibrils and other multimeric structures	-6.2	7	Activation_sgNTC_39_up
R-HSA-2022090	Assembly of collagen fibrils and other multimeric structures	-8.3	7	Activation_sgCDC20_down
GO:0009611	response to wounding	-7	21	Activation_sgNTC_39_up
GO:0009611	response to wounding	-7.3	15	Activation_sgCDC20_down
GO:0048545	response to steroid hormone	-7.1	11	Activation_sgCDC20_down
GO:0048545	response to steroid hormone	-7.1	15	Activation_sgNTC_39_up
GO:0001501	skeletal system development	-8.1	14	Activation_sgCDC20_down
GO:0001501	skeletal system development	-5.6	16	Activation_sgNTC_39_up
GO:0070848	response to growth factor	-6.8	22	Activation_sgNTC_39_up
GO:0070848	response to growth factor	-6.6	15	Activation_sgCDC20_down
GO:0071363	cellular response to growth factor stimulus	-6.1	14	Activation_sgCDC20_down
GO:0071363	cellular response to growth factor stimulus	-7.1	22	Activation_sgNTC_39_up
GO:0007169	transmembrane receptor protein tyrosine kinase signaling pathway	-7.4	16	Activation_sgCDC20_down
GO:0007169	transmembrane receptor protein tyrosine kinase signaling pathway	-5.6	20	Activation_sgNTC_39_up
GO:0008285	negative regulation of cell population proliferation	-4.9	19	Activation_sgNTC_39_up
GO:0008285	negative regulation of cell population proliferation	-8.1	17	Activation_sgCDC20_down
GO:0048729	tissue morphogenesis	-3.7	15	Activation_sgNTC_39_up
GO:0048729	tissue morphogenesis	-9.2	17	Activation_sgCDC20_down
GO:0072001	renal system development	-6.2	13	Activation_sgNTC_39_up
GO:0072001	renal system development	-6.6	10	Activation_sgCDC20_down
M255	PID HIF1 TFPATHWAY	-6	7	Activation_sgNTC_39_up
M255	PID HIF1 TFPATHWAY	-6.6	6	Activation_sgCDC20_down
GO:0001503	ossification	-7.1	12	Activation_sgCDC20_down
GO:0001503	ossification	-5.3	14	Activation_sgNTC_39_up
GO:0001655	urogenital system development	-6.2	10	Activation_sgCDC20_down
GO:0001655	urogenital system development	-5.7	13	Activation_sgNTC_39_up
GO:0071560	cellular response to transforming growth factor beta stimulus	-4.1	7	Activation_sgCDC20_down
GO:0071560	cellular response to transforming growth factor beta stimulus	-7.7	14	Activation_sgNTC_39_up
hsa04512	ECM-receptor interaction	-7.4	7	Activation_sgCDC20_down
hsa04512	ECM-receptor interaction	-4.3	6	Activation_sgNTC_39_up
ko04512	ECM-receptor interaction	-4.3	6	Activation_sgNTC_39_up
ko04512	ECM-receptor interaction	-7.4	7	Activation_sgCDC20_down
GO:0071559	response to transforming growth factor beta	-4.1	7	Activation_sgCDC20_down
GO:0071559	response to transforming growth factor beta	-7.5	14	Activation_sgNTC_39_up
M145	PID P53 DOWNSTREAM PATHWAY	-6.8	10	Activation_sgNTC_39_up
M145	PID P53 DOWNSTREAM PATHWAY	-4.7	6	Activation_sgCDC20_down
R-HSA-1474228	Degradation of the extracellular matrix	-5.8	7	Activation_sgCDC20_down
R-HSA-1474228	Degradation of the extracellular matrix	-5.7	9	Activation_sgNTC_39_up
GO:0006935	chemotaxis	-3.1	14	Activation_sgNTC_39_up
GO:0006935	chemotaxis	-8.2	16	Activation_sgCDC20_down
GO:0040008	regulation of growth	-3.1	14	Activation_sgNTC_39_up
GO:0040008	regulation of growth	-8.2	16	Activation_sgCDC20_down
GO:0042330	taxis	-8.2	16	Activation_sgCDC20_down
GO:0042330	taxis	-3.1	14	Activation_sgNTC_39_up
R-HSA-2243919	Crosslinking of collagen fibrils	-6.2	4	Activation_sgCDC20_down
R-HSA-2243919	Crosslinking of collagen fibrils	-4.9	4	Activation_sgNTC_39_up
GO:0051216	cartilage development	-7.2	9	Activation_sgCDC20_down
GO:0051216	cartilage development	-3.9	8	Activation_sgNTC_39_up
WP3614	Photodynamic therapy-induced HIF-1 survival signaling	-6.3	6	Activation_sgNTC_39_up
WP3614	Photodynamic therapy-induced HIF-1 survival signaling	-4.8	4	Activation_sgCDC20_down
GO:0031960	response to corticosteroid	-5.4	9	Activation_sgNTC_39_up
GO:0031960	response to corticosteroid	-5.6	7	Activation_sgCDC20_down
hsa05200	Pathways in cancer	-4.7	13	Activation_sgNTC_39_up
hsa05200	Pathways in cancer	-6.3	11	Activation_sgCDC20_down
GO:0030155	regulation of cell adhesion	-2.6	14	Activation_sgNTC_39_up
GO:0030155	regulation of cell adhesion	-8.3	17	Activation_sgCDC20_down
GO:0048598	embryonic morphogenesis	-5.4	17	Activation_sgNTC_39_up
GO:0048598	embryonic morphogenesis	-5.5	12	Activation_sgCDC20_down
GO:0042060	wound healing	-5.8	12	Activation_sgCDC20_down
GO:0042060	wound healing	-5.1	16	Activation_sgNTC_39_up
hsa05146	Amoebiasis	-5.6	8	Activation_sgNTC_39_up
hsa05146	Amoebiasis	-5.3	6	Activation_sgCDC20_down
GO:0030199	collagen fibril organization	-7.9	8	Activation_sgNTC_39_up
GO:0030199	collagen fibril organization	-2.9	3	Activation_sgCDC20_down
WP615	Senescence and Autophagy in Cancer	-2.7	5	Activation_sgNTC_39_up
WP615	Senescence and Autophagy in Cancer	-7.9	8	Activation_sgCDC20_down
GO:0005996	monosaccharide metabolic process	-8.2	15	Activation_sgNTC_39_up
GO:0005996	monosaccharide metabolic process	-2.3	5	Activation_sgCDC20_down
GO:0016049	cell growth	-8.2	14	Activation_sgCDC20_down
GO:0016049	cell growth	-2.3	10	Activation_sgNTC_39_up
R-HSA-3000178	ECM proteoglycans	-5.6	7	Activation_sgNTC_39_up
R-HSA-3000178	ECM proteoglycans	-4.9	5	Activation_sgCDC20_down
GO:0001822	kidney development	-4.7	11	Activation_sgNTC_39_up
GO:0001822	kidney development	-5.7	9	Activation_sgCDC20_down
GO:0060322	head development	-6.5	15	Activation_sgCDC20_down
GO:0060322	head development	-3.9	17	Activation_sgNTC_39_up
ko05146	Amoebiasis	-4.4	5	Activation_sgCDC20_down
ko05146	Amoebiasis	-6	8	Activation_sgNTC_39_up
GO:0060541	respiratory system development	-3.1	7	Activation_sgNTC_39_up
GO:0060541	respiratory system development	-7.2	9	Activation_sgCDC20_down
R-HSA-3000171	Non-integrin membrane-ECM interactions	-4	4	Activation_sgCDC20_down
R-HSA-3000171	Non-integrin membrane-ECM interactions	-6.3	7	Activation_sgNTC_39_up
GO:0001558	regulation of cell growth	-8	13	Activation_sgCDC20_down
GO:0001558	regulation of cell growth	-2.2	9	Activation_sgNTC_39_up
GO:0044706	multi-multicellular organism process	-8	10	Activation_sgCDC20_down
GO:0044706	multi-multicellular organism process	-2.2	6	Activation_sgNTC_39_up
R-HSA-2214320	Anchoring fibril formation	-6.5	4	Activation_sgCDC20_down
R-HSA-2214320	Anchoring fibril formation	-3.7	3	Activation_sgNTC_39_up
GO:0045765	regulation of angiogenesis	-6	10	Activation_sgCDC20_down
GO:0045765	regulation of angiogenesis	-4	11	Activation_sgNTC_39_up
GO:0060485	mesenchyme development	-3	6	Activation_sgCDC20_down
GO:0060485	mesenchyme development	-7	14	Activation_sgNTC_39_up
R-HSA-1442490	Collagen degradation	-7.3	8	Activation_sgNTC_39_up
R-HSA-1442490	Collagen degradation	-2.7	3	Activation_sgCDC20_down
R-HSA-9006934	Signaling by Receptor Tyrosine Kinases	-4.8	15	Activation_sgNTC_39_up
R-HSA-9006934	Signaling by Receptor Tyrosine Kinases	-5.2	11	Activation_sgCDC20_down
GO:0030324	lung development	-6.5	8	Activation_sgCDC20_down
GO:0030324	lung development	-3.4	7	Activation_sgNTC_39_up
GO:0071456	cellular response to hypoxia	-4.7	7	Activation_sgCDC20_down
GO:0071456	cellular response to hypoxia	-5.2	10	Activation_sgNTC_39_up
GO:1901342	regulation of vasculature development	-5.9	10	Activation_sgCDC20_down
GO:1901342	regulation of vasculature development	-4	11	Activation_sgNTC_39_up
GO:0048608	reproductive structure development	-4.6	13	Activation_sgNTC_39_up
GO:0048608	reproductive structure development	-5.3	10	Activation_sgCDC20_down
GO:0030323	respiratory tube development	-3.4	7	Activation_sgNTC_39_up
GO:0030323	respiratory tube development	-6.4	8	Activation_sgCDC20_down
GO:0061458	reproductive system development	-5.2	10	Activation_sgCDC20_down
GO:0061458	reproductive system development	-4.5	13	Activation_sgNTC_39_up
WP3888	VEGFA-VEGFR2 Signaling Pathway	-5.5	15	Activation_sgNTC_39_up
WP3888	VEGFA-VEGFR2 Signaling Pathway	-4.2	9	Activation_sgCDC20_down
GO:0036294	cellular response to decreased oxygen levels	-4.6	7	Activation_sgCDC20_down
GO:0036294	cellular response to decreased oxygen levels	-5	10	Activation_sgNTC_39_up
GO:0048589	developmental growth	-4.5	11	Activation_sgCDC20_down
GO:0048589	developmental growth	-5.1	17	Activation_sgNTC_39_up
GO:0060537	muscle tissue development	-3.9	8	Activation_sgCDC20_down
GO:0060537	muscle tissue development	-5.7	14	Activation_sgNTC_39_up
ko04151	PI3K-Akt signaling pathway	-4.6	12	Activation_sgNTC_39_up
ko04151	PI3K-Akt signaling pathway	-5	9	Activation_sgCDC20_down
WP4172	PI3K-Akt Signaling Pathway	-5	9	Activation_sgCDC20_down
WP4172	PI3K-Akt Signaling Pathway	-4.6	12	Activation_sgNTC_39_up
GO:0051960	regulation of nervous system development	-4.4	13	Activation_sgNTC_39_up
GO:0051960	regulation of nervous system development	-5.1	10	Activation_sgCDC20_down
GO:0010942	positive regulation of cell death	-4.2	11	Activation_sgCDC20_down
GO:0010942	positive regulation of cell death	-5.2	18	Activation_sgNTC_39_up
GO:0033002	muscle cell proliferation	-4.5	7	Activation_sgCDC20_down
GO:0033002	muscle cell proliferation	-4.9	10	Activation_sgNTC_39_up
GO:0034330	cell junction organization	-3.2	15	Activation_sgNTC_39_up
GO:0034330	cell junction organization	-6.1	14	Activation_sgCDC20_down
GO:0042063	gliogenesis	-6.3	13	Activation_sgNTC_39_up
GO:0042063	gliogenesis	-3	6	Activation_sgCDC20_down
GO:0042692	muscle cell differentiation	-4.8	9	Activation_sgCDC20_down
GO:0042692	muscle cell differentiation	-4.4	12	Activation_sgNTC_39_up
GO:0051962	positive regulation of nervous system development	-5	8	Activation_sgCDC20_down
GO:0051962	positive regulation of nervous system development	-4.2	10	Activation_sgNTC_39_up
GO:0071396	cellular response to lipid	-4.9	11	Activation_sgCDC20_down
GO:0071396	cellular response to lipid	-4.3	15	Activation_sgNTC_39_up
WP2911	miRNA targets in ECM and membrane receptors	-4.6	4	Activation_sgCDC20_down
WP2911	miRNA targets in ECM and membrane receptors	-4.6	5	Activation_sgNTC_39_up
GO:0071453	cellular response to oxygen levels	-4.4	7	Activation_sgCDC20_down
GO:0071453	cellular response to oxygen levels	-4.7	10	Activation_sgNTC_39_up
GO:0007420	brain development	-6.8	15	Activation_sgCDC20_down
GO:0007420	brain development	-2.3	13	Activation_sgNTC_39_up
GO:0031589	cell-substrate adhesion	-4	8	Activation_sgCDC20_down
GO:0031589	cell-substrate adhesion	-5.1	13	Activation_sgNTC_39_up
GO:0043068	positive regulation of programmed cell death	-3.9	10	Activation_sgCDC20_down
GO:0043068	positive regulation of programmed cell death	-5.2	17	Activation_sgNTC_39_up
GO:0050808	synapse organization	-5.2	10	Activation_sgCDC20_down
GO:0050808	synapse organization	-3.9	12	Activation_sgNTC_39_up
GO:0002009	morphogenesis of an epithelium	-2.4	11	Activation_sgNTC_39_up
GO:0002009	morphogenesis of an epithelium	-6.6	13	Activation_sgCDC20_down
M3005	NABA COLLAGENS	-3.1	3	Activation_sgCDC20_down
M3005	NABA COLLAGENS	-5.9	6	Activation_sgNTC_39_up
R-HSA-1566948	Elastic fibre formation	-4.5	5	Activation_sgNTC_39_up
R-HSA-1566948	Elastic fibre formation	-4.5	4	Activation_sgCDC20_down
R-HSA-8874081	MET activates PTK2 signaling	-3.6	3	Activation_sgCDC20_down
R-HSA-8874081	MET activates PTK2 signaling	-5.4	5	Activation_sgNTC_39_up
R-HSA-8948216	Collagen chain trimerization	-3.1	3	Activation_sgCDC20_down
R-HSA-8948216	Collagen chain trimerization	-5.9	6	Activation_sgNTC_39_up
GO:0042493	response to drug	-3.2	10	Activation_sgNTC_39_up
GO:0042493	response to drug	-5.7	10	Activation_sgCDC20_down
hsa04151	PI3K-Akt signaling pathway	-4.7	9	Activation_sgCDC20_down
hsa04151	PI3K-Akt signaling pathway	-4.2	12	Activation_sgNTC_39_up
GO:0014812	muscle cell migration	-2	4	Activation_sgNTC_39_up
GO:0014812	muscle cell migration	-6.8	7	Activation_sgCDC20_down
GO:0048738	cardiac muscle tissue development	-5.1	10	Activation_sgNTC_39_up
GO:0048738	cardiac muscle tissue development	-3.7	6	Activation_sgCDC20_down
M254	PID MYC REPRESS PATHWAY	-2.7	3	Activation_sgCDC20_down
M254	PID MYC REPRESS PATHWAY	-6.1	7	Activation_sgNTC_39_up
M44	PID HIF2PATHWAY	-3.8	4	Activation_sgNTC_39_up
M44	PID HIF2PATHWAY	-5	4	Activation_sgCDC20_down
R-HSA-216083	Integrin cell surface interactions	-4.6	5	Activation_sgCDC20_down
R-HSA-216083	Integrin cell surface interactions	-4.2	6	Activation_sgNTC_39_up
GO:0001704	formation of primary germ layer	-5.2	6	Activation_sgCDC20_down
GO:0001704	formation of primary germ layer	-3.5	6	Activation_sgNTC_39_up
GO:0007565	female pregnancy	-2.5	6	Activation_sgNTC_39_up
GO:0007565	female pregnancy	-6.2	8	Activation_sgCDC20_down
GO:0043065	positive regulation of apoptotic process	-4	10	Activation_sgCDC20_down
GO:0043065	positive regulation of apoptotic process	-4.7	16	Activation_sgNTC_39_up
GO:0051384	response to glucocorticoid	-4.9	8	Activation_sgNTC_39_up
GO:0051384	response to glucocorticoid	-3.7	5	Activation_sgCDC20_down
WP4018	Pathways in clear cell renal cell carcinoma	-5.2	7	Activation_sgNTC_39_up
WP4018	Pathways in clear cell renal cell carcinoma	-3.4	4	Activation_sgCDC20_down
GO:0014706	striated muscle tissue development	-5.2	13	Activation_sgNTC_39_up
GO:0014706	striated muscle tissue development	-3.3	7	Activation_sgCDC20_down
GO:0048732	gland development	-3.3	11	Activation_sgNTC_39_up
GO:0048732	gland development	-5.2	10	Activation_sgCDC20_down
GO:0061138	morphogenesis of a branching epithelium	-5.2	7	Activation_sgCDC20_down
GO:0061138	morphogenesis of a branching epithelium	-3.3	7	Activation_sgNTC_39_up
WP4963	p53 transcriptional gene network	-4.6	6	Activation_sgNTC_39_up
WP4963	p53 transcriptional gene network	-3.7	4	Activation_sgCDC20_down
GO:0009612	response to mechanical stimulus	-6.1	11	Activation_sgNTC_39_up
GO:0009612	response to mechanical stimulus	-2.1	4	Activation_sgCDC20_down
WP289	Myometrial Relaxation and Contraction Pathways	-2.7	6	Activation_sgNTC_39_up
WP289	Myometrial Relaxation and Contraction Pathways	-5.5	7	Activation_sgCDC20_down
GO:0001763	morphogenesis of a branching structure	-5	7	Activation_sgCDC20_down
GO:0001763	morphogenesis of a branching structure	-3.1	7	Activation_sgNTC_39_up
GO:0042476	odontogenesis	-4.2	7	Activation_sgNTC_39_up
GO:0042476	odontogenesis	-3.9	5	Activation_sgCDC20_down
GO:0051965	positive regulation of synapse assembly	-4.1	4	Activation_sgCDC20_down
GO:0051965	positive regulation of synapse assembly	-4	5	Activation_sgNTC_39_up
ko04933	AGE-RAGE signaling pathway in diabetic complications	-3.8	6	Activation_sgNTC_39_up
ko04933	AGE-RAGE signaling pathway in diabetic complications	-4.3	5	Activation_sgCDC20_down
GO:0071407	cellular response to organic cyclic compound	-4.8	11	Activation_sgCDC20_down
GO:0071407	cellular response to organic cyclic compound	-3.2	13	Activation_sgNTC_39_up
GO:0003205	cardiac chamber development	-5.4	9	Activation_sgNTC_39_up
GO:0003205	cardiac chamber development	-2.5	4	Activation_sgCDC20_down
GO:0048660	regulation of smooth muscle cell proliferation	-3.5	7	Activation_sgNTC_39_up
GO:0048660	regulation of smooth muscle cell proliferation	-4.4	6	Activation_sgCDC20_down
R-HSA-8875878	MET promotes cell motility	-3.2	3	Activation_sgCDC20_down
R-HSA-8875878	MET promotes cell motility	-4.7	5	Activation_sgNTC_39_up
hsa04933	AGE-RAGE signaling pathway in diabetic complications	-4.2	5	Activation_sgCDC20_down
hsa04933	AGE-RAGE signaling pathway in diabetic complications	-3.6	6	Activation_sgNTC_39_up
GO:0048659	smooth muscle cell proliferation	-4.3	6	Activation_sgCDC20_down
GO:0048659	smooth muscle cell proliferation	-3.5	7	Activation_sgNTC_39_up
GO:0042698	ovulation cycle	-3.8	5	Activation_sgNTC_39_up
GO:0042698	ovulation cycle	-3.9	4	Activation_sgCDC20_down
GO:0045785	positive regulation of cell adhesion	-5.1	10	Activation_sgCDC20_down
GO:0045785	positive regulation of cell adhesion	-2.6	10	Activation_sgNTC_39_up
GO:1901654	response to ketone	-3.9	6	Activation_sgCDC20_down
GO:1901654	response to ketone	-3.8	8	Activation_sgNTC_39_up
hsa04510	Focal adhesion	-4.8	7	Activation_sgCDC20_down
hsa04510	Focal adhesion	-2.9	7	Activation_sgNTC_39_up
ko04510	Focal adhesion	-4.8	7	Activation_sgCDC20_down
ko04510	Focal adhesion	-2.9	7	Activation_sgNTC_39_up
WP306	Focal Adhesion	-2.9	7	Activation_sgNTC_39_up
WP306	Focal Adhesion	-4.8	7	Activation_sgCDC20_down
WP4658	Small cell lung cancer	-5.6	6	Activation_sgCDC20_down
WP4658	Small cell lung cancer	-2.1	4	Activation_sgNTC_39_up
GO:0010810	regulation of cell-substrate adhesion	-2.7	5	Activation_sgCDC20_down
GO:0010810	regulation of cell-substrate adhesion	-4.9	10	Activation_sgNTC_39_up
GO:0007178	transmembrane receptor protein serine/threonine kinase signaling pathway	-5.1	13	Activation_sgNTC_39_up
GO:0007178	transmembrane receptor protein serine/threonine kinase signaling pathway	-2.5	6	Activation_sgCDC20_down
GO:0050673	epithelial cell proliferation	-4.2	13	Activation_sgNTC_39_up
GO:0050673	epithelial cell proliferation	-3.4	8	Activation_sgCDC20_down
GO:0055001	muscle cell development	-4.2	6	Activation_sgCDC20_down
GO:0055001	muscle cell development	-3.4	7	Activation_sgNTC_39_up
GO:0071711	basement membrane organization	-3.6	3	Activation_sgCDC20_down
GO:0071711	basement membrane organization	-4	4	Activation_sgNTC_39_up
GO:0060562	epithelial tube morphogenesis	-4.5	8	Activation_sgCDC20_down
GO:0060562	epithelial tube morphogenesis	-3	9	Activation_sgNTC_39_up
GO:0072006	nephron development	-3.6	5	Activation_sgCDC20_down
GO:0072006	nephron development	-3.9	7	Activation_sgNTC_39_up
hsa05166	HTLV-I infection	-3.2	6	Activation_sgCDC20_down
hsa05166	HTLV-I infection	-4.3	10	Activation_sgNTC_39_up
ko05166	HTLV-I infection	-4.3	10	Activation_sgNTC_39_up
ko05166	HTLV-I infection	-3.2	6	Activation_sgCDC20_down
GO:0007517	muscle organ development	-3	9	Activation_sgNTC_39_up
GO:0007517	muscle organ development	-4.4	8	Activation_sgCDC20_down
GO:0051146	striated muscle cell differentiation	-4	7	Activation_sgCDC20_down
GO:0051146	striated muscle cell differentiation	-3.4	9	Activation_sgNTC_39_up
GO:0051963	regulation of synapse assembly	-3	5	Activation_sgNTC_39_up
GO:0051963	regulation of synapse assembly	-4.4	5	Activation_sgCDC20_down
ko05205	Proteoglycans in cancer	-3.8	6	Activation_sgCDC20_down
ko05205	Proteoglycans in cancer	-3.6	8	Activation_sgNTC_39_up
GO:0001706	endoderm formation	-3.1	4	Activation_sgNTC_39_up
GO:0001706	endoderm formation	-4.2	4	Activation_sgCDC20_down
GO:0032989	cellular component morphogenesis	-4.9	13	Activation_sgCDC20_down
GO:0032989	cellular component morphogenesis	-2.4	14	Activation_sgNTC_39_up
GO:0048762	mesenchymal cell differentiation	-2.6	5	Activation_sgCDC20_down
GO:0048762	mesenchymal cell differentiation	-4.7	10	Activation_sgNTC_39_up
GO:0007369	gastrulation	-3.2	7	Activation_sgNTC_39_up
GO:0007369	gastrulation	-4.1	6	Activation_sgCDC20_down
GO:0048644	muscle organ morphogenesis	-3.7	4	Activation_sgCDC20_down
GO:0048644	muscle organ morphogenesis	-3.5	5	Activation_sgNTC_39_up
GO:0003007	heart morphogenesis	-4.6	10	Activation_sgNTC_39_up
GO:0003007	heart morphogenesis	-2.6	5	Activation_sgCDC20_down
GO:0003279	cardiac septum development	-2.2	3	Activation_sgCDC20_down
GO:0003279	cardiac septum development	-4.9	7	Activation_sgNTC_39_up
GO:0010001	glial cell differentiation	-5.1	10	Activation_sgNTC_39_up
GO:0010001	glial cell differentiation	-2	4	Activation_sgCDC20_down
GO:1901890	positive regulation of cell junction assembly	-3.2	4	Activation_sgCDC20_down
GO:1901890	positive regulation of cell junction assembly	-3.9	6	Activation_sgNTC_39_up
WP4241	Type 2 papillary renal cell carcinoma	-3.7	4	Activation_sgNTC_39_up
WP4241	Type 2 papillary renal cell carcinoma	-3.4	3	Activation_sgCDC20_down
GO:0002718	regulation of cytokine production involved in immune response	-4.7	5	Activation_sgCDC20_down
GO:0002718	regulation of cytokine production involved in immune response	-2.3	4	Activation_sgNTC_39_up
GO:0007568	aging	-4.5	8	Activation_sgCDC20_down
GO:0007568	aging	-2.5	8	Activation_sgNTC_39_up
GO:0060326	cell chemotaxis	-2.5	8	Activation_sgNTC_39_up
GO:0060326	cell chemotaxis	-4.5	8	Activation_sgCDC20_down
hsa05205	Proteoglycans in cancer	-3.4	8	Activation_sgNTC_39_up
hsa05205	Proteoglycans in cancer	-3.6	6	Activation_sgCDC20_down
R-HSA-186797	Signaling by PDGF	-4.1	4	Activation_sgCDC20_down
R-HSA-186797	Signaling by PDGF	-2.9	4	Activation_sgNTC_39_up
GO:0021537	telencephalon development	-4.4	7	Activation_sgCDC20_down
GO:0021537	telencephalon development	-2.5	7	Activation_sgNTC_39_up
GO:0045596	negative regulation of cell differentiation	-2.9	9	Activation_sgCDC20_down
GO:0045596	negative regulation of cell differentiation	-4	16	Activation_sgNTC_39_up
R-HSA-6806834	Signaling by MET	-4.4	6	Activation_sgNTC_39_up
R-HSA-6806834	Signaling by MET	-2.4	3	Activation_sgCDC20_down
GO:0035987	endodermal cell differentiation	-2.3	3	Activation_sgNTC_39_up
GO:0035987	endodermal cell differentiation	-4.5	4	Activation_sgCDC20_down
GO:0050919	negative chemotaxis	-4.5	4	Activation_sgCDC20_down
GO:0050919	negative chemotaxis	-2.2	3	Activation_sgNTC_39_up
GO:0002367	cytokine production involved in immune response	-4.4	5	Activation_sgCDC20_down
GO:0002367	cytokine production involved in immune response	-2.2	4	Activation_sgNTC_39_up
GO:0010634	positive regulation of epithelial cell migration	-4.1	6	Activation_sgCDC20_down
GO:0010634	positive regulation of epithelial cell migration	-2.5	6	Activation_sgNTC_39_up
GO:0022602	ovulation cycle process	-3.2	3	Activation_sgCDC20_down
GO:0022602	ovulation cycle process	-3.4	4	Activation_sgNTC_39_up
GO:0048754	branching morphogenesis of an epithelial tube	-3	6	Activation_sgNTC_39_up
GO:0048754	branching morphogenesis of an epithelial tube	-3.6	5	Activation_sgCDC20_down
hsa04068	foxo signaling pathway	-3.9	7	Activation_sgNTC_39_up
hsa04068	foxo signaling pathway	-2.7	4	Activation_sgCDC20_down
M53	PID INTEGRIN3 PATHWAY	-3.4	4	Activation_sgNTC_39_up
M53	PID INTEGRIN3 PATHWAY	-3.2	3	Activation_sgCDC20_down
R-HSA-6785807	Interleukin-4 and Interleukin-13 signaling	-2	3	Activation_sgCDC20_down
R-HSA-6785807	Interleukin-4 and Interleukin-13 signaling	-4.6	7	Activation_sgNTC_39_up
R-HSA-8957275	Post-translational protein phosphorylation	-4.6	7	Activation_sgNTC_39_up
R-HSA-8957275	Post-translational protein phosphorylation	-2	3	Activation_sgCDC20_down
GO:0050920	regulation of chemotaxis	-2	6	Activation_sgNTC_39_up
GO:0050920	regulation of chemotaxis	-4.5	7	Activation_sgCDC20_down
R-HSA-5633008	TP53 Regulates Transcription of Cell Death Genes	-3.1	3	Activation_sgCDC20_down
R-HSA-5633008	TP53 Regulates Transcription of Cell Death Genes	-3.4	4	Activation_sgNTC_39_up
WP2877	Vitamin D Receptor Pathway	-2.4	6	Activation_sgNTC_39_up
WP2877	Vitamin D Receptor Pathway	-4	6	Activation_sgCDC20_down
GO:0006006	glucose metabolic process	-4.3	9	Activation_sgNTC_39_up
GO:0006006	glucose metabolic process	-2	4	Activation_sgCDC20_down
GO:0016051	carbohydrate biosynthetic process	-2.8	5	Activation_sgCDC20_down
GO:0016051	carbohydrate biosynthetic process	-3.5	8	Activation_sgNTC_39_up
GO:0002062	chondrocyte differentiation	-2	4	Activation_sgNTC_39_up
GO:0002062	chondrocyte differentiation	-4.2	5	Activation_sgCDC20_down
GO:0090092	regulation of transmembrane receptor protein serine/threonine kinase signaling pathway	-2.5	5	Activation_sgCDC20_down
GO:0090092	regulation of transmembrane receptor protein serine/threonine kinase signaling pathway	-3.7	9	Activation_sgNTC_39_up
GO:0001667	ameboidal-type cell migration	-2.3	10	Activation_sgNTC_39_up
GO:0001667	ameboidal-type cell migration	-3.9	9	Activation_sgCDC20_down
GO:0007492	endoderm development	-3.6	4	Activation_sgCDC20_down
GO:0007492	endoderm development	-2.5	4	Activation_sgNTC_39_up
GO:0030900	forebrain development	-2.1	8	Activation_sgNTC_39_up
GO:0030900	forebrain development	-4	8	Activation_sgCDC20_down
GO:0040013	negative regulation of locomotion	-3.1	7	Activation_sgCDC20_down
GO:0040013	negative regulation of locomotion	-3	10	Activation_sgNTC_39_up
GO:0060840	artery development	-3.9	6	Activation_sgNTC_39_up
GO:0060840	artery development	-2.2	3	Activation_sgCDC20_down
GO:0072503	cellular divalent inorganic cation homeostasis	-2.2	10	Activation_sgNTC_39_up
GO:0072503	cellular divalent inorganic cation homeostasis	-3.9	9	Activation_sgCDC20_down
GO:0090287	regulation of cellular response to growth factor stimulus	-2.2	5	Activation_sgCDC20_down
GO:0090287	regulation of cellular response to growth factor stimulus	-3.8	10	Activation_sgNTC_39_up
GO:1901888	regulation of cell junction assembly	-3	5	Activation_sgCDC20_down
GO:1901888	regulation of cell junction assembly	-3	7	Activation_sgNTC_39_up
GO:0006874	cellular calcium ion homeostasis	-2.5	10	Activation_sgNTC_39_up
GO:0006874	cellular calcium ion homeostasis	-3.4	8	Activation_sgCDC20_down
GO:0035148	tube formation	-3.6	5	Activation_sgCDC20_down
GO:0035148	tube formation	-2.3	5	Activation_sgNTC_39_up
GO:0035904	aorta development	-3	4	Activation_sgNTC_39_up
GO:0035904	aorta development	-2.9	3	Activation_sgCDC20_down
GO:0043434	response to peptide hormone	-2.5	10	Activation_sgNTC_39_up
GO:0043434	response to peptide hormone	-3.4	8	Activation_sgCDC20_down
GO:0090130	tissue migration	-2	8	Activation_sgNTC_39_up
GO:0090130	tissue migration	-3.9	8	Activation_sgCDC20_down
GO:0044344	cellular response to fibroblast growth factor stimulus	-3.6	5	Activation_sgCDC20_down
GO:0044344	cellular response to fibroblast growth factor stimulus	-2.2	5	Activation_sgNTC_39_up
GO:0072507	divalent inorganic cation homeostasis	-3.7	9	Activation_sgCDC20_down
GO:0072507	divalent inorganic cation homeostasis	-2.1	10	Activation_sgNTC_39_up
GO:0035265	organ growth	-3.4	7	Activation_sgNTC_39_up
GO:0035265	organ growth	-2.4	4	Activation_sgCDC20_down
GO:0050807	regulation of synapse organization	-2.9	7	Activation_sgNTC_39_up
GO:0050807	regulation of synapse organization	-2.9	5	Activation_sgCDC20_down
GO:1901652	response to peptide	-2.9	8	Activation_sgCDC20_down
GO:1901652	response to peptide	-2.9	12	Activation_sgNTC_39_up
GO:0071774	response to fibroblast growth factor	-3.5	5	Activation_sgCDC20_down
GO:0071774	response to fibroblast growth factor	-2.2	5	Activation_sgNTC_39_up
GO:0055008	cardiac muscle tissue morphogenesis	-2.8	3	Activation_sgCDC20_down
GO:0055008	cardiac muscle tissue morphogenesis	-2.9	4	Activation_sgNTC_39_up
GO:0055074	calcium ion homeostasis	-3.3	8	Activation_sgCDC20_down
GO:0055074	calcium ion homeostasis	-2.4	10	Activation_sgNTC_39_up
GO:1904705	regulation of vascular associated smooth muscle cell proliferation	-3.3	5	Activation_sgNTC_39_up
GO:1904705	regulation of vascular associated smooth muscle cell proliferation	-2.4	3	Activation_sgCDC20_down
GO:1990874	vascular associated smooth muscle cell proliferation	-3.3	5	Activation_sgNTC_39_up
GO:1990874	vascular associated smooth muscle cell proliferation	-2.4	3	Activation_sgCDC20_down
GO:0001649	osteoblast differentiation	-3.6	6	Activation_sgCDC20_down
GO:0001649	osteoblast differentiation	-2	6	Activation_sgNTC_39_up
GO:0048705	skeletal system morphogenesis	-2.8	5	Activation_sgCDC20_down
GO:0048705	skeletal system morphogenesis	-2.8	7	Activation_sgNTC_39_up
GO:0050803	regulation of synapse structure or activity	-2.8	5	Activation_sgCDC20_down
GO:0050803	regulation of synapse structure or activity	-2.8	7	Activation_sgNTC_39_up
GO:0010035	response to inorganic substance	-2.2	7	Activation_sgCDC20_down
GO:0010035	response to inorganic substance	-3.3	13	Activation_sgNTC_39_up
GO:0010921	regulation of phosphatase activity	-3.2	7	Activation_sgNTC_39_up
GO:0010921	regulation of phosphatase activity	-2.3	4	Activation_sgCDC20_down
GO:0031667	response to nutrient levels	-3.5	12	Activation_sgNTC_39_up
GO:0031667	response to nutrient levels	-2	6	Activation_sgCDC20_down
GO:0035051	cardiocyte differentiation	-2.6	4	Activation_sgCDC20_down
GO:0035051	cardiocyte differentiation	-2.9	6	Activation_sgNTC_39_up
GO:0051480	regulation of cytosolic calcium ion concentration	-2.2	8	Activation_sgNTC_39_up
GO:0051480	regulation of cytosolic calcium ion concentration	-3.3	7	Activation_sgCDC20_down
GO:0061326	renal tubule development	-3.3	4	Activation_sgCDC20_down
GO:0061326	renal tubule development	-2.2	4	Activation_sgNTC_39_up
GO:0044262	cellular carbohydrate metabolic process	-2.2	5	Activation_sgCDC20_down
GO:0044262	cellular carbohydrate metabolic process	-3.2	9	Activation_sgNTC_39_up
GO:0060415	muscle tissue morphogenesis	-2.7	4	Activation_sgNTC_39_up
GO:0060415	muscle tissue morphogenesis	-2.6	3	Activation_sgCDC20_down
GO:0007423	sensory organ development	-2.9	8	Activation_sgCDC20_down
GO:0007423	sensory organ development	-2.4	11	Activation_sgNTC_39_up
GO:0048565	digestive tract development	-2.8	4	Activation_sgCDC20_down
GO:0048565	digestive tract development	-2.5	5	Activation_sgNTC_39_up
GO:0072175	epithelial tube formation	-2.5	5	Activation_sgNTC_39_up
GO:0072175	epithelial tube formation	-2.8	4	Activation_sgCDC20_down
GO:0097435	supramolecular fiber organization	-3.1	15	Activation_sgNTC_39_up
GO:0097435	supramolecular fiber organization	-2.1	8	Activation_sgCDC20_down
GO:0048638	regulation of developmental growth	-2.4	8	Activation_sgNTC_39_up
GO:0048638	regulation of developmental growth	-2.8	6	Activation_sgCDC20_down
GO:0010595	positive regulation of endothelial cell migration	-2.4	5	Activation_sgNTC_39_up
GO:0010595	positive regulation of endothelial cell migration	-2.7	4	Activation_sgCDC20_down
GO:0043200	response to amino acid	-2	4	Activation_sgNTC_39_up
GO:0043200	response to amino acid	-3.1	4	Activation_sgCDC20_down
WP4239	Epithelial to mesenchymal transition in colorectal cancer	-2.4	4	Activation_sgCDC20_down
WP4239	Epithelial to mesenchymal transition in colorectal cancer	-2.7	6	Activation_sgNTC_39_up
GO:0043583	ear development	-2.1	4	Activation_sgCDC20_down
GO:0043583	ear development	-2.9	7	Activation_sgNTC_39_up
GO:0055123	digestive system development	-2.7	4	Activation_sgCDC20_down
GO:0055123	digestive system development	-2.3	5	Activation_sgNTC_39_up
GO:0072132	mesenchyme morphogenesis	-2.9	3	Activation_sgCDC20_down
GO:0072132	mesenchyme morphogenesis	-2.1	3	Activation_sgNTC_39_up
GO:0010975	regulation of neuron projection development	-2.1	9	Activation_sgNTC_39_up
GO:0010975	regulation of neuron projection development	-2.8	7	Activation_sgCDC20_down
GO:0030330	DNA damage response, signal transduction by p53 class mediator	-2.8	5	Activation_sgNTC_39_up
GO:0030330	DNA damage response, signal transduction by p53 class mediator	-2.1	3	Activation_sgCDC20_down
GO:0050921	positive regulation of chemotaxis	-2.6	4	Activation_sgCDC20_down
GO:0050921	positive regulation of chemotaxis	-2.3	5	Activation_sgNTC_39_up
GO:0055002	striated muscle cell development	-2.8	5	Activation_sgNTC_39_up
GO:0055002	striated muscle cell development	-2.1	3	Activation_sgCDC20_down
GO:0060249	anatomical structure homeostasis	-2.6	7	Activation_sgCDC20_down
GO:0060249	anatomical structure homeostasis	-2.3	10	Activation_sgNTC_39_up
GO:0030855	epithelial cell differentiation	-2.4	9	Activation_sgCDC20_down
GO:0030855	epithelial cell differentiation	-2.4	14	Activation_sgNTC_39_up
GO:0035303	regulation of dephosphorylation	-2	4	Activation_sgCDC20_down
GO:0035303	regulation of dephosphorylation	-2.8	7	Activation_sgNTC_39_up
GO:0048771	tissue remodeling	-2.3	4	Activation_sgCDC20_down
GO:0048771	tissue remodeling	-2.5	6	Activation_sgNTC_39_up
GO:1903793	positive regulation of anion transport	-2.5	7	Activation_sgCDC20_down
GO:1903793	positive regulation of anion transport	-2.3	10	Activation_sgNTC_39_up
GO:0050767	regulation of neurogenesis	-2.6	6	Activation_sgCDC20_down
GO:0050767	regulation of neurogenesis	-2.1	8	Activation_sgNTC_39_up
GO:0007548	sex differentiation	-2.4	5	Activation_sgCDC20_down
GO:0007548	sex differentiation	-2.3	7	Activation_sgNTC_39_up
GO:0010038	response to metal ion	-2.5	6	Activation_sgCDC20_down
GO:0010038	response to metal ion	-2.1	8	Activation_sgNTC_39_up
GO:0019216	regulation of lipid metabolic process	-2.3	6	Activation_sgCDC20_down
GO:0019216	regulation of lipid metabolic process	-2.3	9	Activation_sgNTC_39_up
GO:0046661	male sex differentiation	-2.1	5	Activation_sgNTC_39_up
GO:0046661	male sex differentiation	-2.5	4	Activation_sgCDC20_down
GO:0051222	positive regulation of protein transport	-2.1	5	Activation_sgCDC20_down
GO:0051222	positive regulation of protein transport	-2.4	8	Activation_sgNTC_39_up
GO:0080135	regulation of cellular response to stress	-2.3	13	Activation_sgNTC_39_up
GO:0080135	regulation of cellular response to stress	-2.2	8	Activation_sgCDC20_down
hsa04060	Cytokine-cytokine receptor interaction	-2.3	5	Activation_sgCDC20_down
hsa04060	Cytokine-cytokine receptor interaction	-2.2	7	Activation_sgNTC_39_up
ko04060	Cytokine-cytokine receptor interaction	-2.3	5	Activation_sgCDC20_down
ko04060	Cytokine-cytokine receptor interaction	-2.2	7	Activation_sgNTC_39_up
R-HSA-3700989	Transcriptional Regulation by TP53	-2.5	6	Activation_sgCDC20_down
R-HSA-3700989	Transcriptional Regulation by TP53	-2	8	Activation_sgNTC_39_up
GO:0043270	positive regulation of ion transport	-2.1	12	Activation_sgNTC_39_up
GO:0043270	positive regulation of ion transport	-2.3	8	Activation_sgCDC20_down
GO:0055017	cardiac muscle tissue growth	-2.2	4	Activation_sgNTC_39_up
GO:0055017	cardiac muscle tissue growth	-2.2	3	Activation_sgCDC20_down
GO:0001841	neural tube formation	-2.2	3	Activation_sgCDC20_down
GO:0001841	neural tube formation	-2.1	4	Activation_sgNTC_39_up
GO:0051153	regulation of striated muscle cell differentiation	-2.2	3	Activation_sgCDC20_down
GO:0051153	regulation of striated muscle cell differentiation	-2.1	4	Activation_sgNTC_39_up
GO:0010927	cellular component assembly involved in morphogenesis	-2.1	3	Activation_sgCDC20_down
GO:0010927	cellular component assembly involved in morphogenesis	-2.1	4	Activation_sgNTC_39_up
GO:0060419	heart growth	-2.1	4	Activation_sgNTC_39_up
GO:0060419	heart growth	-2.1	3	Activation_sgCDC20_down
